# Supplementary material for: Induced androgenetic development in rainbow trout and transcriptome analysis of irradiated eggs
Source: Sci Rep. 2019 May 30;9:8084. doi: 10.1038/s41598-019-44568-7 (PMC6542805; doi:10.1038/s41598-019-44568-7)
Supplement: Supplementary file 1 — Dataset 1 [file 41598_2019_44568_MOESM1_ESM.xlsx]

## Sheet: Arkusz1
Transcript	baseMean	log2FoldChange	lfcSE	stat	pvalue	padj	Gene name
C1640_c0_seq1_	51.354	-1.60872	0.34333	-4.68564	2.79086e-06	0.0792949	Nicotinamide_riboside_kinase_2_[Oncorhynchus_mykiss]
C27475_c0_seq1_	11.0089	4.0564	0.881313	4.60267	4.171e-06	0.0792949	early_growth_response_1_[Oryzias_latipes]_dbj
C14862_c0_seq1_	40.1781	2.9575	0.67044	4.41128	1.02761e-05	0.130239	immediate_early_response_2_[Salmo_salar]_gb
C16175_c0_seq1_	42.5283	2.85882	0.663255	4.31028	1.63045e-05	0.154982	immediate_early_response_2_[Salmo_salar]_gb
C27383_c0_seq1_	9.0854	5.06008	1.19061	4.24998	2.13785e-05	0.162571	early_growth_response_1_[Oryzias_latipes]_dbj
C2242_c0_seq1_	16.3351	-2.71102	0.658727	-4.11555	3.86264e-05	0.244776	5-aminolevulinate_synthase,_erythroid-specific,_mitochondrial_precursor_[Salmo_salar]
C69103_c0_seq1_	3014.35	0.525584	0.135788	3.87062	0.00010856	0.589664	PREDICTED:_centrosomal_protein_of_85_kDa-like_[Oreochromis_niloticus]
C63395_c0_seq1_	14.7984	2.52851	0.67764	3.73134	0.000190463	0.905223	PREDICTED:_hypothetical_protein_LOC100332027_[Danio_rerio]
C3621_c14_seq1_	2220.8	0.507385	0.137268	3.69631	0.00021876	0.924186	periphilin-1_[Danio_rerio]_gb
C50627_c0_seq1_	60.9121	-1.34613	0.371481	-3.62369	0.000290435	0.999812	PREDICTED:_hypothetical_protein_LOC100698473_[Oreochromis_niloticus]
C66101_c1_seq1_	4616.76	0.483833	0.134096	3.60811	0.000308439	0.999812	PREDICTED:_centrosomal_protein_of_85_kDa-like_[Oreochromis_niloticus]
C338_c91_seq1_	2169.28	0.508441	0.142611	3.56523	0.000363531	0.999812	periphilin-1_[Danio_rerio]_gb
C40736_c0_seq1_	2.78674	-5.05956	1.42934	-3.53978	0.000400462	0.999812	T-cell_acute_lymphocytic_leukemia_protein_1_homolog_[Salmo_salar]_gb
C19_c41_seq1_	5059.53	0.423113	0.120837	3.50151	0.000462637	0.999812	Serine_incorporator_1_[Salmo_salar]
C11593_c0_seq1_	5086.25	0.425191	0.121629	3.4958	0.000472639	0.999812	Serine_incorporator_1_[Salmo_salar]
C54797_c0_seq1_	1538.84	0.629793	0.181303	3.4737	0.000513327	0.999812	PREDICTED:_hypothetical_protein_LOC100700505_[Oreochromis_niloticus]
C45090_c0_seq1_	638.207	0.514871	0.149124	3.45263	0.00055515	0.999812	DnaJ_homolog_subfamily_C_member_16_precursor_[Salmo_salar]_gb
C44244_c0_seq1_	15.2122	-1.83512	0.535976	-3.42389	0.000617326	0.999812	PREDICTED:_integrin_alpha-6-like_[Oreochromis_niloticus]
C21379_c1_seq1_	191.938	0.579679	0.171572	3.37864	0.000728449	0.999812	PREDICTED:_zinc_finger_C3H1_domain-containing_protein-like_[Oreochromis_niloticus]
C15682_c1_seq1_	1168.33	0.616573	0.18333	3.36318	0.000770498	0.999812	PREDICTED:_hypothetical_protein_LOC100700505_[Oreochromis_niloticus]
C13_c2_seq1_	1330.6	-2.28508	0.679987	-3.36048	0.000778075	0.999812	Hemoglobin_subunit_beta-1_[Salmo_salar]_gb
C89318_c0_seq1_	2410.43	0.624261	0.186709	3.3435	0.000827277	0.999812	DnaJ_homolog_subfamily_C_member_16_[Dicentrarchus_labrax]
C114512_c0_seq1_	1621.33	0.579969	0.174989	3.31431	0.000918699	0.999812	PREDICTED:_ras_GTPase-activating-like_protein_IQGAP3-like_[Oreochromis_niloticus]
C12_c0_seq1_	808.857	-2.1176	0.645005	-3.28308	0.00102681	0.999812	hemoglobin_subunit_alpha_[Oncorhynchus_mykiss]_dbj
C35540_c1_seq1_	78.6093	-1.35921	0.414177	-3.28172	0.00103176	0.999812	PREDICTED:_citron_Rho-interacting_kinase-like_[Oreochromis_niloticus]
C31762_c0_seq1_	6.16879	-3.97437	1.22196	-3.25247	0.00114409	0.999812	erythropoietin_receptor_[Salmo_salar]_gb
C10_c1_seq1_	1034.89	-2.29754	0.713436	-3.22038	0.0012802	0.999812	Hemoglobin_subunit_beta-4_[Oncorhynchus_mykiss]
C19_c57_seq1_	1034.89	-2.29754	0.713436	-3.22038	0.0012802	0.999812	Hemoglobin_subunit_beta-4_[Oncorhynchus_mykiss]
C1669_c0_seq1_	211.452	-1.13006	0.351091	-3.21873	0.00128761	0.999812	heparin_cofactor_II_[Oplegnathus_fasciatus]
C16552_c3_seq1_	4260.36	0.438506	0.136462	3.2134	0.00131175	0.999812	Histone_chaperone_asf1-A_[Salmo_salar]
C23060_c0_seq1_	97.9112	-1.1604	0.362972	-3.19694	0.00138895	0.999812	PREDICTED:_citron_Rho-interacting_kinase-like_[Oreochromis_niloticus]
C15_c0_seq1_	770.253	-2.34554	0.734611	-3.19289	0.00140854	0.999812	alpha-globin_I_[Oncorhynchus_mykiss]_dbj
C17_c0_seq1_	770.253	-2.34554	0.734611	-3.19289	0.00140854	0.999812	alpha-globin_I_[Oncorhynchus_mykiss]_dbj
C20198_c1_seq1_	48.4862	1.58272	0.496589	3.18719	0.00143663	0.999812	junB_protein_[Oncorhynchus_mykiss]_gb
C15794_c2_seq1_	2222.9	0.49939	0.157024	3.18034	0.00147101	0.999812	PREDICTED:_probable_phospholipid-transporting_ATPase_IC-like_[Oreochromis_niloticus]
C20363_c0_seq1_	17.6902	-1.67881	0.531352	-3.15951	0.00158033	0.999812	selenoprotein_Ja_[Oncorhynchus_mykiss]
C125762_c0_seq1_	1719.31	0.657809	0.208258	3.15863	0.00158512	0.999812	PREDICTED:_ras_GTPase-activating-like_protein_IQGAP3-like_[Oreochromis_niloticus]
C77129_c0_seq1_	4031.28	0.431123	0.136508	3.15823	0.00158728	0.999812	PREDICTED:_keratinocyte-associated_protein_3-like_[Danio_rerio]
C77790_c0_seq1_	4030.96	0.431116	0.13653	3.15767	0.00159033	0.999812	PREDICTED:_keratinocyte-associated_protein_3-like_[Danio_rerio]
C132413_c0_seq1_	782.32	0.488083	0.155062	3.14766	0.00164583	0.999812	PREDICTED:_WD_repeat_and_HMG-box_DNA-binding_protein_1-like_[Oreochromis_niloticus]
C80305_c0_seq1_	136.468	-0.783103	0.249775	-3.13523	0.00171718	0.999812	PREDICTED:_sodium-driven_chloride_bicarbonate_exchanger-like_[Danio_rerio]
C20514_c0_seq1_	17.4554	-1.65355	0.529835	-3.12089	0.00180308	0.999812	selenoprotein_Ja_[Oncorhynchus_mykiss]
C40918_c0_seq1_	225.029	-0.780154	0.250827	-3.11032	0.00186883	0.999812	Keratin-associated_protein_4-3_[Salmo_salar]
C20404_c0_seq1_	3465.93	0.501503	0.161504	3.10521	0.00190141	0.999812	unnamed_protein_product_[Tetraodon_nigroviridis]
C5713_c0_seq1_	8.931	-2.31701	0.747743	-3.09867	0.00194391	0.999812	Histone_H1_[Oncorhynchus_mykiss]
C20819_c1_seq1_	29.1825	1.74247	0.566174	3.07762	0.00208659	0.999812	transcription_factor_jun-B_[Salmo_salar]_gb
C135042_c0_seq1_	1530.23	0.644886	0.209984	3.07111	0.00213262	0.999812	PREDICTED:_ras_GTPase-activating-like_protein_IQGAP3-like_[Oreochromis_niloticus]
C30326_c1_seq1_	12526.4	0.358509	0.116765	3.07033	0.0021382	0.999812	PREDICTED:_si:ch211-1n9.7_[Danio_rerio]
C24323_c0_seq1_	12527.6	0.358462	0.116803	3.06896	0.00214806	0.999812	PREDICTED:_si:ch211-1n9.7_[Danio_rerio]
C144957_c0_seq1_	12.2713	-2.0218	0.663411	-3.04758	0.00230694	0.999812	unnamed_protein_product_[Tetraodon_nigroviridis]
C52522_c1_seq1_	1424.4	0.587727	0.196246	2.99485	0.00274577	0.999812	solute_carrier_family_7,_member_3_[Danio_rerio]
C2509_c4_seq1_	3823.97	0.462684	0.154933	2.98635	0.0028233	0.999812	PREDICTED:_splicing_factor_3B_subunit_1_isoform_1_[Danio_rerio]
C23268_c1_seq1_	3925.27	0.491858	0.164861	2.98347	0.00285	0.999812	PREDICTED:_cohesin_subunit_SA-1_[Oreochromis_niloticus]
C4859_c0_seq1_	32.4265	-1.10922	0.372628	-2.97676	0.00291312	0.999812	VHSV-induced_protein-9_[Oncorhynchus_mykiss]_gb
C13571_c7_seq1_	2.44137	-4.09959	1.37774	-2.97558	0.00292431	0.999812	PREDICTED:_sodium-_and_chloride-dependent_GABA_transporter_2-like_[Oreochromis_niloticus]
C18729_c3_seq1_	75.6362	-1.16217	0.39214	-2.96365	0.00304012	0.999812	PREDICTED:_hypothetical_protein_LOC100700823_[Oreochromis_niloticus]
C1090_c1_seq1_	249.552	-0.929684	0.313713	-2.96348	0.00304179	0.999812	PREDICTED:_complement_factor_H-like,_partial_[Oreochromis_niloticus]
C346967_c0_seq1_	2.84616	4.08979	1.38077	2.96195	0.00305693	0.999812	tumor_necrosis_factor_alpha_[Salmo_salar]_gb
C62181_c0_seq1_	594.252	0.548323	0.185764	2.95172	0.00316013	0.999812	DNA_topoisomerase_2-alpha_[Danio_rerio]_gb
C4951_c0_seq1_	35.1781	-1.25371	0.428016	-2.92912	0.00339923	0.999812	PREDICTED:_hypothetical_protein_LOC100692094_[Oreochromis_niloticus]
C33257_c0_seq1_	2.33765	-4.03221	1.37752	-2.92715	0.00342082	0.999812	PREDICTED:_sodium-_and_chloride-dependent_GABA_transporter_2-like_[Oreochromis_niloticus]
C7203_c0_seq1_	5367.53	0.356387	0.122017	2.92079	0.00349146	0.999812	catenin_alpha-1_[Danio_rerio]_gb
C29597_c0_seq1_	3.12331	-4.47836	1.54781	-2.89336	0.0038115	0.999812	T-cell_acute_lymphocytic_leukemia_protein_1_homolog_[Salmo_salar]
C111039_c0_seq1_	34.6513	0.877112	0.304483	2.88066	0.00396849	0.999812	PREDICTED:_WD_repeat-containing_protein_7_isoform_2_[Gallus_gallus]
C5416_c0_seq1_	35.422	-1.2411	0.430874	-2.88043	0.00397131	0.999812	PREDICTED:_hypothetical_protein_LOC100692094_[Oreochromis_niloticus]
C29447_c0_seq1_	2.57206	-4.12364	1.43167	-2.88031	0.00397291	0.999812	erythropoietin_receptor_[Salmo_salar]_gb
C63020_c0_seq1_	3.56548	3.63484	1.26962	2.86293	0.00419746	0.999812	tumor_necrosis_factor_alpha_[Salmo_salar]_gb
C101674_c0_seq1_	34.5111	0.868422	0.304569	2.85131	0.00435391	0.999812	PREDICTED:_WD_repeat-containing_protein_7_isoform_1_[Gallus_gallus]
C52247_c0_seq1_	494.732	-0.83009	0.291683	-2.84587	0.00442909	0.999812	ring_finger_protein_207_[Danio_rerio]
C86483_c0_seq1_	914.357	0.602583	0.213123	2.8274	0.00469279	0.999812	PREDICTED:_ninein_[Oreochromis_niloticus]
C29935_c1_seq1_	2459.49	0.501168	0.177914	2.81691	0.00484882	0.999812	PREDICTED:_SUN_domain-containing_protein_1-like_[Meleagris_gallopavo]
C6279_c0_seq1_	44.3967	-1.16281	0.413245	-2.81385	0.00489516	0.999812	Homogentisate_1,2-dioxygenase_[Dicentrarchus_labrax]
C6448_c0_seq1_	44.3967	-1.16281	0.413245	-2.81385	0.00489516	0.999812	Homogentisate_1,2-dioxygenase_[Dicentrarchus_labrax]
C19867_c0_seq1_	19.1755	-1.2269	0.437639	-2.80345	0.00505598	0.999812	Probable_E3_ubiquitin-protein_ligase_RNF144A-A_[Salmo_salar]_gb
C1071_c4_seq1_	2856	0.617223	0.220258	2.80228	0.00507432	0.999812	PREDICTED:_calmodulin-regulated_spectrin-associated_protein_1-B-like_[Oreochromis_niloticus]
C11968_c1_seq1_	89.9823	-0.711135	0.254626	-2.79286	0.00522437	0.999812	ariadne-2_homolog_[Salmo_salar]_gb
C12266_c0_seq1_	89.9823	-0.711135	0.254626	-2.79286	0.00522437	0.999812	ariadne-2_homolog_[Salmo_salar]_gb
C21932_c1_seq1_	1922.85	0.511149	0.183271	2.78903	0.00528655	0.999812	PREDICTED:_cohesin_subunit_SA-1_[Oreochromis_niloticus]
C54664_c0_seq1_	439.758	0.514204	0.185013	2.77929	0.00544782	0.999812	PREDICTED:_merlin-like_[Oreochromis_niloticus]
C11058_c0_seq1_	408.075	0.561945	0.202255	2.7784	0.00546268	0.999812	PREDICTED:_splicing_factor_3B_subunit_1-like_[Oreochromis_niloticus]
C92876_c0_seq1_	236.386	0.523937	0.189188	2.7694	0.00561595	0.999812	PREDICTED:_protein_FAM172A-like_[Oreochromis_niloticus]
C7453_c8_seq1_	6001.71	0.404148	0.146127	2.76573	0.00567959	0.999812	Zgc:110443_protein_[Danio_rerio]
C146471_c0_seq1_	7211.12	0.409831	0.149209	2.74669	0.00601999	0.999812	RecName:_Full=SCL-interrupting_locus_protein_homolog_emb
C31222_c0_seq1_	577.025	-0.711443	0.259087	-2.74597	0.00603329	0.999812	ring_finger_protein_207_[Danio_rerio]
C131684_c0_seq1_	14.3654	-1.40106	0.510384	-2.74511	0.00604905	0.999812	PREDICTED:_hypothetical_protein_LOC100706256_[Oreochromis_niloticus]
C76962_c0_seq1_	867.038	0.522215	0.190427	2.74233	0.0061005	0.999812	PREDICTED:_LOW_QUALITY_PROTEIN:_DNA_topoisomerase_2-alpha-like_[Oreochromis_niloticus]
C145487_c0_seq1_	7193.89	0.409041	0.149184	2.74185	0.00610947	0.999812	RecName:_Full=SCL-interrupting_locus_protein_homolog_emb
C19106_c2_seq1_	517.903	0.463167	0.169262	2.73639	0.00621165	0.999812	PREDICTED:_SWI/SNF_complex_subunit_SMARCC1_[Oreochromis_niloticus]
C9062_c0_seq1_	38.8541	-0.800441	0.293427	-2.7279	0.00637383	0.999812	PREDICTED:_gamma-crystallin_M2-like_[Oreochromis_niloticus]
C41100_c1_seq1_	5158.61	0.405151	0.148732	2.72404	0.00644885	0.999812	POU_domain_class_5_transcription_factor_1_[Labeo_rohita]
C30482_c2_seq1_	1387.57	0.418696	0.153775	2.72277	0.00647365	0.999812	PREDICTED:_protein_SMG5-like_[Oreochromis_niloticus]
C15356_c0_seq1_	31.5916	-1.28115	0.471105	-2.71946	0.00653882	0.999812	radical_S-adenosyl_methionine_domain-containing_protein_2_precursor_[Oncorhynchus_mykiss]_sp
C17784_c0_seq1_	31.5916	-1.28115	0.471105	-2.71946	0.00653882	0.999812	radical_S-adenosyl_methionine_domain-containing_protein_2_precursor_[Oncorhynchus_mykiss]_sp
C104918_c0_seq1_	644.475	0.406435	0.149704	2.71492	0.00662923	0.999812	PREDICTED:_activity-dependent_neuroprotector_homeobox_protein_[Oreochromis_niloticus]
C84705_c0_seq1_	525.679	0.579402	0.214958	2.69543	0.00702986	0.999812	PREDICTED:_protein_transport_protein_Sec31A-like_[Oreochromis_niloticus]
C52143_c0_seq1_	774.752	0.514287	0.191401	2.68697	0.00721038	0.999812	PREDICTED:_hypothetical_protein_LOC100700505_[Oreochromis_niloticus]
C46403_c0_seq1_	352.84	0.43248	0.161568	2.67677	0.00743367	0.999812	Hermansky-Pudlak_syndrome_3_protein_[Danio_rerio]
C38198_c0_seq1_	8.15964	-1.93646	0.723469	-2.67664	0.00743653	0.999812	FAM136A_[Salmo_salar]
C12637_c0_seq1_	129.38	-0.670547	0.250714	-2.67455	0.00748289	0.999812	60S_ribosomal_protein_L5_[Salmo_salar]
