# Supplementary material for: Induced androgenetic development in rainbow trout and transcriptome analysis of irradiated eggs
Source: Sci Rep. 2019 May 30;9:8084. doi: 10.1038/s41598-019-44568-7 (PMC6542805; doi:10.1038/s41598-019-44568-7)
Supplement: Supplementary file 2 — Dataset 3 [file 41598_2019_44568_MOESM2_ESM.xlsx]

## Sheet: 175 Gy vs. ctr
miRNA sequence	miRNA name	baseMean	log2FoldChange	lfcSE	stat	pvalue	padj
UGUAAACAUCCCCGACUGGAAGCG	ssa-miR-30b-5p	10.8041	-6.86827	2.32337	-2.95617	0.00311485	0.971189
AAGCUGCCAGCCGAAGAACUGC	ssa-miR-22a-3p	5.97334	5.82647	2.00176	2.91067	0.00360652	0.971189
AAGCUGCCAGCUGAAGAAU	ssa-miR-22a-3p	5.32632	5.66611	2.00299	2.82882	0.00467196	0.971189
UAGCUUAUCAGACUGAUGUUG	ssa-miR-21b-5p	7.60316	-6.34813	2.32962	-2.72497	0.00643077	0.971189
UACCCUGUAGAACCGAAUUUGUGA	ssa-miR-10b-5p	11.0248	-6.89757	2.59847	-2.65447	0.00794327	0.971189
UGGUAGUGAACAUGGCCCCUGUU	NA	5.13774	5.60666	2.24152	2.50127	0.0123748	0.971189
UGAGGUAGUAGGUUGUGUGA	ssa-let-7b-5p	3.80555	5.17052	2.08235	2.48303	0.0130271	0.971189
UACCCUGUAGAACCGAAUU	ssa-miR-10b-5p	4.95085	-5.72442	2.33443	-2.45217	0.0141997	0.971189
AAGGACUGCCAGGGAGUGGCCAGGG	NA	11.1616	-6.917	2.89322	-2.39076	0.0168135	0.971189
UGAGAACUGAAUUCCGUAGAUGG	ssa-miR-146a-5p	4.65187	-5.62838	2.36223	-2.38266	0.0171882	0.971189
UACAGUACUGUGAUAACUGAAU	ssa-miR-101a-3p	10.7482	-6.86195	2.89414	-2.37098	0.0177409	0.971189
UGGAAUGUAAGGAAGUGUG	ssa-miR-206-3p	10.7482	-6.86195	2.89414	-2.37098	0.0177409	0.971189
UCAGUGCAUGACAGAACUUGGU	ssa-miR-148a-3p	9.50802	-6.68296	2.8982	-2.3059	0.0211164	0.971189
UUCACAGUGGCUAAGUUCC	ssa-miR-27a-3p	6.10395	-6.0288	2.61863	-2.30227	0.0213197	0.971189
UAGCUUAUCAGACUGAUGUUGACU	ssa-miR-21a-5p	6.1097	-6.03388	2.63402	-2.29075	0.0219778	0.971189
AAAUAGGUUGAGCUGGAGA	NA	4.93203	-5.77985	2.54338	-2.27251	0.0230558	0.971189
UGGAAUGUAAGGAAGUGUGUA	ssa-miR-206-3p	8.68124	-6.54999	2.90239	-2.25676	0.024023	0.971189
UGGAAUGUAAGGAAGUGUGUGC	ssa-miR-206-3p	8.68124	-6.54999	2.90239	-2.25676	0.024023	0.971189
UUCAAGUAAUUCAGGAUAGGUC	ssa-miR-26b-5p	8.68124	-6.54999	2.90239	-2.25676	0.024023	0.971189
UUCAAGUAACCCAGGAUAGGCU	ssa-miR-26a-5p	5.32407	-5.83349	2.59931	-2.24425	0.0248166	0.971189
UAGCUGCCAGCUGAAGAACUG	ssa-miR-22a-3p	4.07312	5.24389	2.34907	2.23232	0.0255936	0.971189
AUAAGAGCUCUGAGCAGCAGG	NA	8.26784	-6.47863	2.9049	-2.23025	0.0257312	0.971189
UCAGUGCAUGACAGAACUUGG	ssa-miR-152-3p	8.26784	-6.47863	2.9049	-2.23025	0.0257312	0.971189
UGAGGUAGUAGAUUGUAUAGUA	ssa-let-7f-5p	8.26784	-6.47863	2.9049	-2.23025	0.0257312	0.971189
UGAGAUGAAGCACUGUAGCG	ssa-miR-143-3p	3.41077	-5.23607	2.353	-2.22528	0.0260625	0.971189
UGGAAUGUAAGGAAGUGUGUGAU	ssa-miR-206-3p	7.85445	-6.40355	2.90811	-2.20196	0.0276682	0.971189
UACCCUGUAGAACCGAAUUUGUGU	ssa-miR-10b-5p	5.19097	-5.79433	2.65351	-2.18365	0.0289881	0.971189
UGGAAUGUAAGGAAGUGUGUGAAA	ssa-miR-206-3p	7.44106	-6.32436	2.91192	-2.17189	0.029864	0.971189
UUGGCAAAACUGACAUC	NA	3.4123	5.01875	2.32239	2.16103	0.0306932	0.971189
UCAGUGCAUCACAGAACUUUGUU	ssa-miR-148a-3p	7.02767	-6.24058	2.91622	-2.13996	0.0323583	0.971189
ACAGUAGUCUGCACAUUGGUG	ssa-miR-199a-3p	3.32539	-5.13767	2.42255	-2.12077	0.0339411	0.971189
UGAGGUAGUAGAUUGUAC	ssa-let-7f-5p	6.61427	-6.15166	2.92164	-2.10555	0.0352437	0.971189
UGAGGUAGUAGGUUGUGUGGUUC	ssa-let-7b-5p	6.61427	-6.15166	2.92164	-2.10555	0.0352437	0.971189
CUUUCAGUCGGAUGUUUAC	ssa-miR-30c-3p	6.20088	-6.05693	2.92809	-2.06856	0.0385876	0.971189
UCACAGUGAACCGGUCUCUUUCU	ssa-miR-128-3p	6.20088	-6.05693	2.92809	-2.06856	0.0385876	0.971189
UGAGAACUGAAUUCCAUGGGUU	ssa-miR-146d-5p	6.20088	-6.05693	2.92809	-2.06856	0.0385876	0.971189
UUCAAGUAAUCCAGGAUAGGCUA	ssa-miR-26a-5p	6.20088	-6.05693	2.92809	-2.06856	0.0385876	0.971189
UUCAAGUAAUUCAGGAUAGGU	ssa-miR-26b-5p	6.20088	-6.05693	2.92809	-2.06856	0.0385876	0.971189
UACUUGGUCUACGGGAAUAUGUU	NA	4.08505	-5.47783	2.65611	-2.06235	0.039174	0.971189
UUUGUUCGUUCGGCUCGCGUUU	ssa-miR-375-3p	3.03295	4.84266	2.35273	2.05832	0.0395594	0.971189
UUCAAGUAAUCCAGGAUGGGCU	ssa-miR-26a-5p	4.02636	-5.42507	2.6386	-2.05605	0.0397781	0.971189
CUCGUACCGUGAGUAAUAAUGCG	ssa-miR-126-3p	4.27223	-5.5074	2.68347	-2.05234	0.0401365	0.971189
UUCCUAUGCAUAUACCCCUUC	ssa-miR-202-3p	2.9859	4.82144	2.36373	2.03976	0.0413744	0.971189
UGAGGUAGUAGUUUGUACAGC	ssa-let-7g-5p	5.78749	-5.95553	2.93565	-2.02869	0.0424896	0.971189
UGUAAACAUCCUCGACUGGAAG	ssa-miR-30b-5p	5.78749	-5.95553	2.93565	-2.02869	0.0424896	0.971189
UUCAAGUAAUCCAGGAUAGGCUC	ssa-miR-26a-5p	5.78749	-5.95553	2.93565	-2.02869	0.0424896	0.971189
UUGGUCCCCUUCAACCAGCUGUC	ssa-miR-133a-3p	5.78749	-5.95553	2.93565	-2.02869	0.0424896	0.971189
UAGCUUAUCAGACUGAUGUUGAA	ssa-miR-21a-5p	3.89314	-5.36339	2.69357	-1.99118	0.0464609	0.971189
UGGAAUGUAAGGAAGUGUGC	ssa-miR-206-3p	3.89314	-5.36339	2.69357	-1.99118	0.0464609	0.971189
UGAGAUGAAGCACUGUAGCUCGU	ssa-miR-143-3p	5.3741	-5.84653	2.94519	-1.98511	0.0471318	0.971189
UCAGUGCAUCACAGAACUUUGC	ssa-miR-152-3p	4.96071	-5.72867	2.95632	-1.93777	0.0526511	0.971189
UGAGGUAGUAGAUUGUAUAGUUA	ssa-let-7f-5p	4.96071	-5.72867	2.95632	-1.93777	0.0526511	0.971189
UGAGGUAGUGGGUUGUAUAGUU	ssa-let-7a-5p	3.5374	-5.23266	2.71121	-1.93001	0.0536059	0.971189
AAGCUGCUAGCUGAAGAACUGC	ssa-miR-22a-3p	2.54496	4.58185	2.4185	1.8945	0.0581582	0.971189
UGUAAACAUCCCCGACUGGAGU	ssa-miR-30b-5p	3.51561	5.01388	2.65695	1.88708	0.0591489	0.971189
UGAGGUAGGAGGUUGUAUAGU	ssa-let-7a-5p	4.54731	-5.60036	2.97002	-1.88563	0.059345	0.971189
UGAGGUAGUAAGUUGUAUUGUU	ssa-let-7h-5p	4.54731	-5.60036	2.97002	-1.88563	0.059345	0.971189
UGUAAACAUCCUCGACUGGA	ssa-miR-30b-5p	4.54731	-5.60036	2.97002	-1.88563	0.059345	0.971189
UUGGUCCCCUCCAACCAGCUGU	ssa-miR-133a-3p	4.54731	-5.60036	2.97002	-1.88563	0.059345	0.971189
UUGGUCCCCUUCAACCAGUUGU	ssa-miR-133a-3p	4.54731	-5.60036	2.97002	-1.88563	0.059345	0.971189
UUGUCCAUGUACCUCCCCAGAAAGG	NA	4.35425	-5.56406	2.96334	-1.87763	0.0604312	0.971189
UACAGUACUGUGAUAACUGAAA	ssa-miR-101a-3p	3.2102	-5.08187	2.70844	-1.87631	0.0606133	0.971189
UACAGUAGUCUGCACAUUGGU	ssa-miR-199a-3p	3.2102	-5.08187	2.70844	-1.87631	0.0606133	0.971189
UUCCGGAAUGCUCCCUGAAGGGC	NA	3.07638	-5.06053	2.70923	-1.86788	0.0617783	0.971189
UUCAAGUAAUCUAGGAUAGGCU	ssa-miR-26d-5p	3.18143	-5.06762	2.71375	-1.86739	0.0618474	0.971189
UCAUCUUGGGUGCAGUUCUUUGGU	NA	3.31233	4.94128	2.64877	1.8655	0.0621116	0.971189
UGUAAACAUCCCCGACUGGAAUCG	ssa-miR-30b-5p	2.94885	-5.00441	2.73606	-1.82906	0.067391	0.971189
GUACAGUACUGUGAUAACUGAAA	ssa-miR-101a-3p	4.13392	-5.45964	2.9871	-1.82774	0.0675885	0.971189
UGAGGUAGUAGAUUGUAUA	ssa-let-7f-5p	4.13392	-5.45964	2.9871	-1.82774	0.0675885	0.971189
UGGAAUGUAAGGAAGUGU	ssa-miR-206-3p	4.13392	-5.45964	2.9871	-1.82774	0.0675885	0.971189
UGGAAUGUAAGGAAGUGUGA	ssa-miR-206-3p	4.13392	-5.45964	2.9871	-1.82774	0.0675885	0.971189
UUGGUCCCCUUCAACUAGCUGU	ssa-miR-133a-3p	4.13392	-5.45964	2.9871	-1.82774	0.0675885	0.971189
UGAGGUAGUUGUUUGUACAGUG	ssa-let-7g-5p	7.7632	-3.7984	2.08722	-1.81984	0.0687841	0.971189
AGACUGUUGCUGGGUGGAAC	NA	2.88312	-4.9272	2.72575	-1.80765	0.0706613	0.971189
UAUUGCACUUGUCCCGGCCUGUG	ssa-miR-92a-3p	2.80439	-4.93922	2.73912	-1.80321	0.0713547	0.971189
UCCAGGACUAGGCUUGAUCU	NA	2.82558	-4.8951	2.73595	-1.78917	0.0735866	0.971189
UAGAAGAUUAAGGACAUGGUCCGU	NA	2.22521	4.38909	2.45793	1.78569	0.0741498	0.971189
UGUCUAGUUCUGUUUUUCUUGCUG	NA	3.00539	4.78424	2.68691	1.78057	0.0749826	0.971189
AAAGCUGCCAGCUGAAGAACC	ssa-miR-22a-3p	7.18574	3.36197	1.89591	1.77327	0.0761834	0.971189
AAACCCGUAGAUCCGAUCUUGU	ssa-miR-99-5p	3.72053	-5.30381	3.00869	-1.76283	0.0779298	0.971189
AACCCGUAGAUCCGAUCUU	ssa-miR-99-5p	3.72053	-5.30381	3.00869	-1.76283	0.0779298	0.971189
AAGCUGCCAGUUGAAGAACC	ssa-miR-22a-3p	3.72053	-5.30381	3.00869	-1.76283	0.0779298	0.971189
UAUGAUGUCUGACCCACUUGGGG	NA	3.72053	-5.30381	3.00869	-1.76283	0.0779298	0.971189
UCCCUGAGACCCUAACUUGUGAAA	ssa-miR-125a-5p	3.72053	-5.30381	3.00869	-1.76283	0.0779298	0.971189
UUCAAGUAAUCCAGGAUAGGCUAU	ssa-miR-26a-5p	3.72053	-5.30381	3.00869	-1.76283	0.0779298	0.971189
UUUGGUCCCCUUCAACCAGCUA	ssa-miR-133b-3p	3.72053	-5.30381	3.00869	-1.76283	0.0779298	0.971189
AACCCGUAGAUCCGAACUUGUGG	ssa-miR-100a-5p	2.6402	-4.85531	2.75579	-1.76185	0.0780939	0.971189
UAACGGAACCCAUAAUGCAGCG	ssa-miR-462a-5p	2.6402	-4.85531	2.75579	-1.76185	0.0780939	0.971189
UGAGGUAGUAGUUUGUGCUGUUG	ssa-let-7i-5p	5.98767	-3.33701	1.90448	-1.75219	0.0797404	0.971189
GUCCAGUUUUCCCAGGAAUCCCA	ssa-miR-145-5p	2.68174	-4.8116	2.76856	-1.73794	0.0822211	0.971189
CUAGCACCAUUUGAAAUCGGUU	ssa-miR-29b-3p	2.39986	-4.72318	2.74299	-1.72191	0.085086	0.971189
UACUUGUAGUGACCAGACAUCGUGC	NA	2.23668	-4.66479	2.72591	-1.71128	0.08703	0.971189
UUGAGGUAGCCGAUCGGAUGAAAUC	NA	2.64182	4.61655	2.71173	1.70244	0.0886728	0.971189
UACCCUGUAGAACCGAAUUUGG	ssa-miR-10b-5p	10.8444	-2.81578	1.65415	-1.70225	0.0887086	0.971189
ACAUGGACAGAGAGACCUGAGCCU	NA	3.30714	-5.12929	3.03637	-1.68928	0.091165	0.971189
CUUUCAGUCGGAUGUUUACAGA	ssa-miR-30c-3p	3.30714	-5.12929	3.03637	-1.68928	0.091165	0.971189
GAUUAAGUCCCUGCCCUUUG	NA	3.30714	-5.12929	3.03637	-1.68928	0.091165	0.971189
UACAGUAGUCUGCACAUUGGUC	ssa-miR-199a-3p	3.30714	-5.12929	3.03637	-1.68928	0.091165	0.971189
UCUGGUCCCCUUCAACCAGCUGU	ssa-miR-133a-3p	3.30714	-5.12929	3.03637	-1.68928	0.091165	0.971189
UGAGGUAGUAGAUUGUAUAGGU	ssa-let-7f-5p	3.30714	-5.12929	3.03637	-1.68928	0.091165	0.971189
UGAGGUAGUAGAUUGUAUAGUUC	ssa-let-7f-5p	3.30714	-5.12929	3.03637	-1.68928	0.091165	0.971189
UGGAAUGUAAGGAAGUG	ssa-miR-206-3p	3.30714	-5.12929	3.03637	-1.68928	0.091165	0.971189
UUCACAGUGGCUAAGUUCCA	ssa-miR-27a-3p	3.30714	-5.12929	3.03637	-1.68928	0.091165	0.971189
UUGGUCCCCUUCAACCAGCCGU	ssa-miR-133a-3p	3.30714	-5.12929	3.03637	-1.68928	0.091165	0.971189
UUGGUCCCCUUCAACCAGCUA	ssa-miR-133b-3p	3.30714	-5.12929	3.03637	-1.68928	0.091165	0.971189
UUGGUCCCCUUCGACCAGCUGU	ssa-miR-133a-3p	3.30714	-5.12929	3.03637	-1.68928	0.091165	0.971189
UUUGGUCCCCUUCAACCAGCC	ssa-miR-133b-3p	3.30714	-5.12929	3.03637	-1.68928	0.091165	0.971189
UUUGGUCCCCUUCAGCCAGCUGU	ssa-miR-133a-3p	3.30714	-5.12929	3.03637	-1.68928	0.091165	0.971189
AAGCUGCCAGCUGUAGAACUGU	ssa-miR-22a-3p	6.48747	3.20424	1.90861	1.67883	0.0931844	0.971189
UAAGGUGCAUCUAGUGUAGUU	ssa-miR-18a-5p	2.18424	-4.62361	2.76014	-1.67513	0.0939081	0.971189
AGGACUGUGACGAGCCGAAGGCUUG	NA	3.07359	-5.05776	3.04187	-1.66272	0.0963695	0.971189
AAGCUGCCAGCUGAAGAACUCA	ssa-miR-22a-3p	2.43637	4.5107	2.72538	1.65507	0.0979103	0.971189
UCUCUAACUCACACUCUGACCUAG	NA	2.22446	-4.5988	2.7848	-1.65139	0.098658	0.971189
AAGCUGCUAGCUGAAGAACUG	ssa-miR-22a-3p	2.5195	4.52279	2.76018	1.63859	0.101299	0.971189
AAGCUGCCAGCUGAAGAACCGC	ssa-miR-22a-3p	2.42239	4.48718	2.74732	1.63329	0.102407	0.971189
UUCUGAAGUAUCGGACACUGCUGGU	NA	2.06352	-4.54297	2.78373	-1.63197	0.102685	0.971189
UCCGGAAGACGUGCUGCAUCAUG	NA	1.96083	-4.48075	2.77844	-1.61269	0.106813	0.971189
UUCCUAUGCAUAUACCUCUUUC	ssa-miR-202-3p	14.0152	2.99502	1.85848	1.61154	0.107063	0.971189
UUGUCUGUGAUUUUGGUUCCCAUC	NA	2.32207	4.43023	2.75343	1.60898	0.10762	0.971189
AACAUUCAACGCUGUCGGUGAGUUU	ssa-miR-181a-5p	2.89375	-4.93107	3.07311	-1.60458	0.108585	0.971189
AAGCUGCCAGUUGAAGAACA	ssa-miR-22a-3p	2.89375	-4.93107	3.07311	-1.60458	0.108585	0.971189
ACCCUGUAGAUCCGAAUUUGUGA	ssa-miR-10a-5p	2.89375	-4.93107	3.07311	-1.60458	0.108585	0.971189
CUGGUCCCCUUCAACCAGCUGU	ssa-miR-133a-3p	2.89375	-4.93107	3.07311	-1.60458	0.108585	0.971189
UACCCUGUAGAACCGAAUUUA	ssa-miR-10b-5p	2.89375	-4.93107	3.07311	-1.60458	0.108585	0.971189
UAUUUGAUCGCCGAGCUGAGCCUCG	NA	2.89375	-4.93107	3.07311	-1.60458	0.108585	0.971189
UCUACAGUGCACGUGUCUCCAGU	ssa-miR-139-5p	2.89375	-4.93107	3.07311	-1.60458	0.108585	0.971189
UGAGGUAGUAGAUCGUAUAGUU	ssa-let-7f-5p	2.89375	-4.93107	3.07311	-1.60458	0.108585	0.971189
UGAGGUAGUAGAUUGUAUAGCU	ssa-let-7f-5p	2.89375	-4.93107	3.07311	-1.60458	0.108585	0.971189
UGAGGUAGUAGGUUGUAUGGUA	ssa-let-7c-5p	2.89375	-4.93107	3.07311	-1.60458	0.108585	0.971189
UGAGGUAGUAGGUUGUAUGGUUU	ssa-let-7c-5p	2.89375	-4.93107	3.07311	-1.60458	0.108585	0.971189
UGAGGUAGUAGUUUGUACAGA	ssa-let-7g-5p	2.89375	-4.93107	3.07311	-1.60458	0.108585	0.971189
UGAGGUAGUAGUUUGUACUGUU	ssa-let-7i-5p	2.89375	-4.93107	3.07311	-1.60458	0.108585	0.971189
UUCAAGUAAUCCAGGAUAGGCUUC	ssa-miR-26a-5p	2.89375	-4.93107	3.07311	-1.60458	0.108585	0.971189
UUCAAGUAAUUCAGGAUAGGC	ssa-miR-26a-5p	2.89375	-4.93107	3.07311	-1.60458	0.108585	0.971189
UUGGUCCCCCUCAACCAGCUGU	ssa-miR-133a-3p	2.89375	-4.93107	3.07311	-1.60458	0.108585	0.971189
UUGGUCCCCUUCAACCAGCU	ssa-miR-133b-3p	2.89375	-4.93107	3.07311	-1.60458	0.108585	0.971189
UUUCAGUCGGAUGUUUGCAGU	ssa-miR-30c-3p	2.89375	-4.93107	3.07311	-1.60458	0.108585	0.971189
UUUGGUCCCCUUCAACCAGC	ssa-miR-133b-3p	2.89375	-4.93107	3.07311	-1.60458	0.108585	0.971189
AAAGCUGCCAGCUGAAGAAC	ssa-miR-22a-3p	2.25702	4.39028	2.76346	1.58869	0.11213	0.971189
ACAGUAGUCUGCACAUUGGUA	ssa-miR-199a-3p	5.33743	-3.40436	2.14376	-1.58803	0.112279	0.971189
UGAGAACUGAAUUCCAUAGAUU	ssa-miR-146a-5p	2.1934	4.35445	2.76042	1.57746	0.114689	0.971189
UUCCUAUGCAUAUACCGCUUC	ssa-miR-202-3p	5.84703	3.03825	1.93365	1.57125	0.116124	0.971189
UAACACUGUCUGGUAACGAUA	ssa-miR-200b-3p	2.08202	4.28953	2.77475	1.54592	0.122125	0.971189
AGCUGCCAGCUGAAGAACUGU	ssa-miR-22a-3p	2.09714	4.28442	2.79182	1.53463	0.124874	0.971189
UGCAUUCGUAGUCACUCCUUGAU	NA	2.80076	4.66286	3.04216	1.53275	0.125338	0.971189
UGAGGUAGUUGUUUGUACAG	ssa-let-7g-5p	6.91462	2.9128	1.90607	1.52817	0.126471	0.971189
AGGACUGUGACGAGCCCAAGGCGU	NA	2.48035	-4.70171	3.12301	-1.50551	0.132194	0.971189
AUCACAUUGCCAGGGAUUACCAC	ssa-miR-23a-3p	2.48035	-4.70171	3.12301	-1.50551	0.132194	0.971189
AUCACAUUGCCAGGGAUUACCACC	ssa-miR-23b-3p	2.48035	-4.70171	3.12301	-1.50551	0.132194	0.971189
CAAAGUGCUUACAGUGCAGGUAG	ssa-miR-17-5p	2.48035	-4.70171	3.12301	-1.50551	0.132194	0.971189
CAUGAGACUUGGAAGAAUUC	NA	2.48035	-4.70171	3.12301	-1.50551	0.132194	0.971189
CCAGUGCACUACAGAACUUUGU	ssa-miR-148a-3p	2.48035	-4.70171	3.12301	-1.50551	0.132194	0.971189
CUUGGUCCCCUUCAACCAGCUGU	ssa-miR-133a-3p	2.48035	-4.70171	3.12301	-1.50551	0.132194	0.971189
CUUUCAGUCGGAUGUUUACAG	ssa-miR-30c-3p	2.48035	-4.70171	3.12301	-1.50551	0.132194	0.971189
UACAGUAGUCUGCACAUUGGUUU	ssa-miR-199a-3p	2.48035	-4.70171	3.12301	-1.50551	0.132194	0.971189
UAGACUGUGAAACGUUGCCGGAAGC	NA	2.48035	-4.70171	3.12301	-1.50551	0.132194	0.971189
UAUUCAUAGUGACCAGUAGGCGUG	NA	2.48035	-4.70171	3.12301	-1.50551	0.132194	0.971189
UCAGUGCAUGACAGAACUUGA	ssa-miR-148b-3p	2.48035	-4.70171	3.12301	-1.50551	0.132194	0.971189
UCAGUGCAUGACAGAACUUGGA	ssa-miR-152-3p	2.48035	-4.70171	3.12301	-1.50551	0.132194	0.971189
UGAGGUAGUAAGUUGUAUUGU	ssa-let-7h-5p	2.48035	-4.70171	3.12301	-1.50551	0.132194	0.971189
UGAGGUAGUAGAUUGUAUGGUU	ssa-let-7c-5p	2.48035	-4.70171	3.12301	-1.50551	0.132194	0.971189
UGAGGUAGUAGGUUGUGUGGUUAU	ssa-let-7b-5p	2.48035	-4.70171	3.12301	-1.50551	0.132194	0.971189
UGAGGUAGUAGUUUGUACAGGU	ssa-let-7g-5p	2.48035	-4.70171	3.12301	-1.50551	0.132194	0.971189
UGGAAUGUAAGGAAGUGCGUGA	ssa-miR-206-3p	2.48035	-4.70171	3.12301	-1.50551	0.132194	0.971189
UGGAAUGUAAGGAAGUGUA	ssa-miR-206-3p	2.48035	-4.70171	3.12301	-1.50551	0.132194	0.971189
UGGAAUGUGAGGAAGUGUGUGA	ssa-miR-206-3p	2.48035	-4.70171	3.12301	-1.50551	0.132194	0.971189
UGGACGACUGCACUAUAGAGGU	NA	2.48035	-4.70171	3.12301	-1.50551	0.132194	0.971189
UGUAAACAUCCUCGACUGGAA	ssa-miR-30b-5p	2.48035	-4.70171	3.12301	-1.50551	0.132194	0.971189
UUGGUCCCCUUCAACCAGCUGUAA	ssa-miR-133a-3p	2.48035	-4.70171	3.12301	-1.50551	0.132194	0.971189
UGCAUUCGUAGUCACUCCUUG	NA	2.56027	4.56969	3.04247	1.50197	0.133105	0.971189
CAUUGCACUUGUCUCGGUCUGAA	ssa-miR-25-3p	1.93947	4.19278	2.79396	1.50066	0.133444	0.971189
UCAGUGCACUACAGAACUUUGC	ssa-miR-148a-3p	94.5725	-3.00021	2.00121	-1.4992	0.133823	0.971189
ACCACAGGGUAGAACCACGGAC	ssa-miR-140-3p	1.91592	4.17299	2.79462	1.49323	0.135378	0.971189
UGGAGUGUGACAAUGGUGUUUGU	ssa-miR-122-5p	1.91179	4.17238	2.80344	1.48831	0.13667	0.971189
UUCAAGUAAUCCAGGAUAGGCUUU	ssa-miR-26a-5p	15.2672	-3.66595	2.47237	-1.48276	0.138137	0.971189
UGAGGUAGGAGGUUGUAUAGUU	ssa-let-7a-5p	6.84349	-3.60031	2.45558	-1.46618	0.1426	0.971189
UGGGAAGAGUAUGUGGAGAU	NA	1.93752	4.14262	2.83192	1.46283	0.143514	0.971189
UAGCUUAUCAGGCUGGUGUUGG	ssa-miR-21b-5p	7.74534	2.75608	1.88895	1.45906	0.144549	0.971189
UGUCUUGAGUCUCCGAACGUAGG	NA	2.11487	-4.56455	3.13837	-1.45443	0.145826	0.971189
UGAGAACUGAGUUCCAUAGAUGG	ssa-miR-146a-5p	1.85768	4.10944	2.82967	1.45227	0.146427	0.971189
AAAGCUGCCAGCUGAAGAACUU	ssa-miR-22a-3p	1.84794	4.09343	2.85023	1.43618	0.150952	0.971189
GUUCCUAUGCAUAUACCUCUUU	ssa-miR-202-3p	1.87037	4.08871	2.8495	1.43489	0.151319	0.971189
UGAGAACUGAAUUCCAAGGGUU	ssa-miR-146d-5p	20.5504	2.68758	1.8811	1.42873	0.153083	0.971189
UAUUUGAUCGCCGAGCUGAG	NA	2.02292	-4.50131	3.15733	-1.42567	0.153963	0.971189
UGGCUCAGUUCAGCAGGAAU	ssa-miR-24a-3p	6.18932	-3.43999	2.4353	-1.41255	0.157787	0.971189
UUCAAGUAAUCCAGGAUAGA	ssa-miR-26a-5p	1.71449	4.01165	2.8467	1.40923	0.158768	0.971189
UGAUUGGGAACCAUAUAAGGCAAAC	NA	1.80323	4.03263	2.8689	1.40564	0.159831	0.971189
UAGCUUAUCAGACCGGUGUUGGC	ssa-miR-21b-5p	1.69859	4.00035	2.84996	1.40365	0.160422	0.971189
UUUCCUAUGCAUAUACCGCUUU	ssa-miR-202-3p	6.08201	2.70641	1.93821	1.39634	0.162612	0.971189
UUCUCAGUCGGUUGCCAUG	NA	1.83902	-4.36582	3.2009	-1.36394	0.172588	0.971189
UAGCUUAUCAGACUGAUGUUGA	ssa-miR-21a-5p	34.245	-2.26177	1.6593	-1.36309	0.172855	0.971189
UGAAAUGUUUAGGACCACUUGUU	ssa-miR-203b-3p	1.60789	3.91721	2.88411	1.3582	0.174399	0.971189
UGAGAUGAAGCACUGUAGCUCUU	ssa-miR-143-3p	9.76605	-3.66107	2.70448	-1.3537	0.175831	0.971189
UAAGAUCCCAGCCAGAACCGUGUGA	NA	2.10057	4.23904	3.14488	1.34792	0.177684	0.971189
UAUUCUGUGGAGCUAGCCUGCUC	NA	2.10057	4.23904	3.14488	1.34792	0.177684	0.971189
UGAAACAGUCGUGUGUGAAUUGAGC	NA	2.10057	4.23904	3.14488	1.34792	0.177684	0.971189
UGUCAGUAUCGUCUCAUACCGGAGA	NA	2.10057	4.23904	3.14488	1.34792	0.177684	0.971189
UUGAACCGGGCUGUGGGUAAGCAU	NA	2.10057	4.23904	3.14488	1.34792	0.177684	0.971189
CGUACCGUGAGUAAUAAUGCACC	ssa-miR-126-3p	1.37981	-3.98037	2.96075	-1.34438	0.178827	0.971189
UAGCUUAUCAGACUGGAGUUGGC	ssa-miR-21b-5p	1.5643	3.88093	2.89066	1.34257	0.17941	0.971189
AGGCAGUGUCUCGUUAGCUGAU	ssa-miR-449b-5p	1.36288	-3.96955	2.96433	-1.33911	0.180536	0.971189
UCAGUGCACUACAGAACUUUGU	ssa-miR-148a-3p	409.024	-2.76018	2.06446	-1.337	0.181223	0.971189
GAGGUAGUAGAUUGAAUAGU	ssa-let-7e-5p	1.55253	3.86818	2.89642	1.3355	0.181712	0.971189
UUUGGCAAUGGUAGAACUCACA	ssa-miR-182-5p	1.53662	3.85581	2.90089	1.32918	0.183788	0.971189
UAGCUUAUCAGACUGGGGUUGGC	ssa-miR-21b-5p	1.3454	-3.94652	2.97341	-1.32727	0.184419	0.971189
UCUAGAUAUUGUGGGCUUUAACU	NA	1.33975	-3.94289	2.97433	-1.32564	0.18496	0.971189
AAUGGCACCCUAUUCUUUGUAU	NA	1.31663	-3.91555	2.98694	-1.31089	0.189894	0.971189
UGUGUGGUACGUGGCUAGCCGAGG	NA	1.8965	4.1361	3.16148	1.30828	0.190778	0.971189
ACUUCAACUUGAGCACCCUUCU	NA	3.97107	3.22977	2.47952	1.30258	0.192719	0.971189
GCUGUGUGAGGUCGGACCUGUC	ssa-miR-2188-3p	1.5282	3.81823	2.93862	1.29933	0.193831	0.971189
UUAAGACUUGUAGUGAUGUUG	ssa-miR-499a-5p	1.65511	-4.21606	3.25394	-1.29568	0.195086	0.971189
UGGGCUAUGCAGACGAACCGGGGA	NA	1.49638	3.79274	2.93686	1.29143	0.196556	0.971189
UGGCUCAGUUCAGCAGGAACAGU	ssa-miR-24a-3p	7.90454	-3.16439	2.4514	-1.29085	0.196757	0.971189
CAUUGCACUUGUCUCGGUCC	ssa-miR-25-3p	1.4577	3.77746	2.92946	1.28947	0.197234	0.971189
UAGCUUAUCAGACUGGUGUUC	ssa-miR-21b-5p	1.4418	3.76426	2.93668	1.28181	0.19991	0.971189
AAGCUGCCAGCUGAAGAACAG	ssa-miR-22a-3p	1.86717	4.06514	3.19657	1.27172	0.203473	0.971189
UGAAUGAUGCAUUUGGGGGUGGUG	NA	1.86717	4.06514	3.19657	1.27172	0.203473	0.971189
UUGUCUGUGAUUUUGGUUCCCAUCU	NA	1.86717	4.06514	3.19657	1.27172	0.203473	0.971189
UUUUGACUCAGCGAGCUCUG	NA	1.86717	4.06514	3.19657	1.27172	0.203473	0.971189
UGUAAACAUCCUACACUCUCAGCA	ssa-miR-30a-5p	7.01062	-3.11444	2.45459	-1.26882	0.204505	0.971189
AGGCAUGUUUUGAUUUGAGAUU	NA	5.17541	-2.64543	2.0941	-1.26327	0.20649	0.971189
UGAGACUAGCAUGGGGCUGAUG	NA	1.23597	-3.82197	3.03441	-1.25954	0.207834	0.971189
UGUUAUGUGGAGAUUUAGCUGGCU	NA	1.56316	-4.13483	3.28498	-1.25871	0.208136	0.971189
UGUAAACAUCCCCGACUGGAAGCA	ssa-miR-30b-5p	42.5407	-1.83032	1.45636	-1.25678	0.208835	0.971189
UAUUGCACUCGUCCCGGCCUGU	ssa-miR-92a-3p	1.21339	-3.80651	3.03717	-1.25331	0.210093	0.971189
AGCUACAUCUGGCUACUGGGUCA	ssa-miR-222b-3p	1.36288	3.68065	2.96706	1.2405	0.214789	0.971189
UACCCUGUAGAUCCGGAUUUGA	ssa-miR-10a-5p	1.33519	3.65188	2.97877	1.22597	0.22021	0.971189
UGUAACAGCAACUCCAUGUGG	ssa-miR-194a-5p	1.33519	3.65188	2.97877	1.22597	0.22021	0.971189
UUAAUGCUAAUCGUGAUAGGGGU	ssa-miR-155-5p	1.3621	3.65239	2.99325	1.22021	0.222387	0.971189
UUCACUACUAGCAGAACUCGGA	NA	1.47121	-4.0487	3.31874	-1.21995	0.222484	0.971189
ACCCUGUAGAACCGAAUUUGC	ssa-miR-10b-5p	4.69664	-3.00683	2.47051	-1.21709	0.22357	0.971189
AGGACUGUAAGGAGCCGAAGGAGUG	NA	1.53679	-4.04769	3.3258	-1.21706	0.223583	0.971189
UACUUGAGACGGUGUAUUUAAUGA	NA	1.53679	-4.04769	3.3258	-1.21706	0.223583	0.971189
UGUAUGAUGAUGGACGCGCUCUUCC	NA	4.18843	2.94779	2.42718	1.21449	0.22456	0.971189
UGAGGUAGUAGUUUGUAC	ssa-let-7g-5p	22.9466	-1.87844	1.55246	-1.20998	0.226288	0.971189
UUCCUAUGCAUAUACCUCUGC	ssa-miR-202-3p	5.34472	2.93299	2.44297	1.20059	0.229912	0.971189
UAAUACCUGUCCACUGUCCUGUG	NA	1.63378	3.86775	3.2628	1.18541	0.235857	0.971189
UUGACGUAGAAGCUACAAUUGUUGU	NA	1.63378	3.86775	3.2628	1.18541	0.235857	0.971189
UAGCUUAUCAGACUGAUGUUGAU	ssa-miR-21a-5p	10.0637	-2.34388	1.97747	-1.18529	0.235902	0.971189
UGAGGCGUUUAGAACAAGAUC	ssa-miR-7132b-3p	1.11525	-3.67676	3.1026	-1.18506	0.235994	0.971189
AAUAGGUUGAGCUGGAGA	NA	1.54427	3.85013	3.25477	1.18292	0.236842	0.971189
ACUAUAUAUGGAGUAGGCUGUC	NA	11.8365	1.89439	1.60369	1.18127	0.237496	0.971189
GUUUCUCUGUUCACUCUCUG	NA	1.09831	-3.66449	3.1041	-1.18053	0.237789	0.971189
AAGCUGCCAGCUGAAGAACUGAU	ssa-miR-22a-3p	1.25628	3.56069	3.02132	1.17852	0.238588	0.971189
UCGUACCGUGAGUAGUAAUGCA	ssa-miR-126-3p	1.25628	3.56069	3.02132	1.17852	0.238588	0.971189
UUCAAGUAAUCCAGGAUAG	ssa-miR-26a-5p	1.25628	3.56069	3.02132	1.17852	0.238588	0.971189
AGCUACAUCUGGCUACUGGGUCUCG	ssa-miR-222a-3p	1.37926	-3.95696	3.35824	-1.17828	0.238685	0.971189
CGUCUGAUCUCGGAAGCU	NA	1.37926	-3.95696	3.35824	-1.17828	0.238685	0.971189
UCACAGUGAACCGGUCUCUUG	ssa-miR-128-3p	1.37926	-3.95696	3.35824	-1.17828	0.238685	0.971189
UGCAAGUUUGGAGAGAGAACCUUG	NA	1.37926	-3.95696	3.35824	-1.17828	0.238685	0.971189
AACCCGUAGAUCCGAACUUA	ssa-miR-100a-5p	8.60586	1.91059	1.62366	1.17672	0.239306	0.971189
CUUUCAGUCGGAUGUUUGCAGCCA	ssa-miR-30c-3p	1.08648	-3.63899	3.12311	-1.16518	0.243945	0.971189
AUGACCUAUGAAUUGAC	ssa-miR-192a-5p	1.20091	3.49771	3.04507	1.14865	0.250702	0.971189
UGAGAUGAAGCACUGUAGCUCG	ssa-miR-143-3p	19.5941	-2.07299	1.8088	-1.14606	0.251772	0.971189
UGGAAGAAUACUGUUAUUGCAAUG	NA	1.04642	-3.5919	3.14069	-1.14367	0.252762	0.971189
UCCCUGAGACCCUUAACCUGC	ssa-miR-125b-5p	4.14183	2.50866	2.19801	1.14133	0.253732	0.971189
UGCAUUCGUAGUCACUCCUUGAUU	NA	10.2973	-2.81625	2.47742	-1.13677	0.255636	0.971189
UAAUACUGCCUGGUAAUGAUGAUU	ssa-miR-200a-3p	1.28731	-3.85892	3.40342	-1.13384	0.256863	0.971189
AACCCGUAGAUCCGAACUUGUC	ssa-miR-100a-5p	1.0233	-3.55611	3.16296	-1.1243	0.260886	0.971189
UGAAAUGUUUAGGACCACU	ssa-miR-203b-3p	1.0233	-3.55611	3.16296	-1.1243	0.260886	0.971189
UAGCAGCACGUAAAUAUUGGG	ssa-miR-16a-5p	1.02894	-3.56018	3.16827	-1.1237	0.261142	0.971189
UCCCUGAGACCCUUAACCUGUGC	ssa-miR-125b-5p	1.43887	3.70993	3.32198	1.11678	0.264087	0.971189
UCCGGAAUGCUCCCUGAAGGGC	NA	1.43887	3.70993	3.32198	1.11678	0.264087	0.971189
UGAGGUAGUUGUUUGUACA	ssa-let-7g-5p	5.44772	2.17001	1.94729	1.11437	0.265119	0.971189
UCUGCGUACGUGUUUGGCUGGAGAC	NA	0.994526	-3.51491	3.18636	-1.10311	0.269979	0.971189
UAGCUUAUCAGACUGGUGG	ssa-miR-21b-5p	1.00017	-3.51899	3.19338	-1.10196	0.270477	0.971189
UAUUGCACUCGUCCCGGCCUC	ssa-miR-92b-3p	0.983238	-3.50609	3.18704	-1.10011	0.271286	0.971189
UGAGUUGUAUGGUGGAAGU	NA	0.983238	-3.50609	3.18704	-1.10011	0.271286	0.971189
AACAUUCAACGCUGUCGGUGG	ssa-miR-181a-5p	1.19536	-3.75419	3.43066	-1.09431	0.27382	0.971189
UAUGUGUAGUUGAGGCUCGAUGGUC	NA	1.19536	-3.75419	3.43066	-1.09431	0.27382	0.971189
UGGAUUGGUGGUUAACAUC	NA	1.19536	-3.75419	3.43066	-1.09431	0.27382	0.971189
UUCGAACUGUUUGGGUAUGGACCUA	NA	1.19536	-3.75419	3.43066	-1.09431	0.27382	0.971189
AAGCUGCCAGCUAAAGAACUGU	ssa-miR-22a-3p	8.736	1.82851	1.67347	1.09265	0.274547	0.971189
UGAGGUAGUAGAUUGAGUAGUU	ssa-let-7e-5p	6.45586	2.3315	2.13753	1.09074	0.275385	0.971189
AUCACGUCGGGGUCACC	NA	1.40038	3.6396	3.35093	1.08615	0.277414	0.971189
UAUAGAUCUUCAGUGUGUGACAGG	NA	1.40038	3.6396	3.35093	1.08615	0.277414	0.971189
UCAGUGCACUACAGAACCUUGU	ssa-miR-148a-3p	1.40038	3.6396	3.35093	1.08615	0.277414	0.971189
UUUGCUGUUUUGAUGGAGUGGGUGG	NA	1.40038	3.6396	3.35093	1.08615	0.277414	0.971189
UUUGGUCCCCUUCAACCAGCUGUU	ssa-miR-133a-3p	12.1486	-2.97795	2.75224	-1.08201	0.279249	0.971189
GGAGGUAGUAGUUUGUGCUGUU	ssa-let-7i-5p	0.965757	-3.47243	3.21129	-1.08132	0.279555	0.971189
UUGUUGAACAAUGCACAGUGACACC	NA	0.960113	-3.46803	3.20927	-1.08063	0.279863	0.971189
UGAGGUAGUAGGUUGUGUGU	ssa-let-7b-5p	1.32755	3.62015	3.35678	1.07846	0.280829	0.971189
UUCCUAUGCAUAUACCUCUCC	ssa-miR-202-3p	1.32755	3.62015	3.35678	1.07846	0.280829	0.971189
GAGGUAGUAGAUUGAAUAGUC	ssa-let-7e-5p	3.82339	2.37133	2.2194	1.06846	0.285314	0.971189
UGUAAACAUCCUACACUCUCAGCC	ssa-miR-30a-5p	10.9315	-2.37691	2.24136	-1.06048	0.288927	0.971189
UGUAUCAGGUCUGUUGUGGGAAAU	NA	1.10341	-3.64191	3.43432	-1.06044	0.288943	0.971189
UCCAUAAAGUAGAAAGCACU	ssa-miR-142a-5p	1.2757	3.57487	3.37161	1.06029	0.289015	0.971189
UAGCUUACCAGACUGGUGUUGA	ssa-miR-21a-5p	0.9257	-3.41957	3.2349	-1.05709	0.290472	0.971189
AAGCUGCCAGCUGAAGAAC	ssa-miR-22a-3p	71.0883	1.66664	1.59097	1.04756	0.29484	0.971189
CAUUGCACUUGUCUCGGUCUGUU	ssa-miR-25-3p	1.03894	3.28816	3.14415	1.0458	0.295652	0.971189
UGAAAUGUUUAGGACCACUUGAU	ssa-miR-203b-3p	1.03894	3.28816	3.14415	1.0458	0.295652	0.971189
UGAGAUGGAGCACUGUAGCUC	ssa-miR-143-3p	1.03894	3.28816	3.14415	1.0458	0.295652	0.971189
UGUAAACAUCCUACACUCAGC	ssa-miR-30e-5p	1.03894	3.28816	3.14415	1.0458	0.295652	0.971189
UUCACAGUGGCUAAGUUC	ssa-miR-27c-3p	1.03894	3.28816	3.14415	1.0458	0.295652	0.971189
GCGGAUCUCCCCAGCUACGGUGCU	NA	1.279	3.53762	3.39633	1.0416	0.297597	0.971189
UUCGCAGAAGGGCCUAAGAGCGAGG	NA	1.279	3.53762	3.39633	1.0416	0.297597	0.971189
AACAUUCAUUGCUGUCGGUGGU	ssa-miR-181c-5p	0.90822	-3.3833	3.26665	-1.03571	0.300338	0.971189
AACCCGUAGAUCCGAUCUUGUGA	ssa-miR-99-5p	54.8423	-1.4564	1.40757	-1.0347	0.300811	0.971189
GUGGACUAAAAAGGGAAUAGGU	NA	0.896931	-3.37417	3.2615	-1.03454	0.300881	0.971189
UGCGGAUUGUACAUGGUU	NA	1.23272	3.51315	3.39784	1.03394	0.301166	0.971189
UUGGCUGCUCUGUCCCCCUUUUU	NA	1.23272	3.51315	3.39784	1.03394	0.301166	0.971189
UGACAUCAUAUGUACGGCUGCU	ssa-miR-489-3p	3.69426	2.30383	2.2321	1.03213	0.30201	0.971189
UGAGGUAGUGGUUUGUGCUGUU	ssa-let-7i-5p	5.8365	-1.94814	1.89164	-1.02987	0.303072	0.971189
UGUAUUCUUGAAUGAACAGU	NA	2.5277	2.64026	2.56559	1.0291	0.303432	0.971189
UUUGGUCCCCUUCAACCAGCUGG	ssa-miR-133b-3p	16.0686	-2.58204	2.51599	-1.02625	0.304773	0.971189
UGUAAACAUCCCCGACUGGAAGCC	ssa-miR-30b-5p	59.2206	-1.46697	1.43108	-1.02508	0.305326	0.971189
AGGACUGUGACGAGCUCAAGGCGU	NA	3.77139	2.51698	2.45635	1.02468	0.305513	0.971189
ACAUAGACAAGGCAGACCUGAU	NA	1.01146	-3.52003	3.43861	-1.02368	0.305986	0.971189
ACUCUUUCCCUGUUGCACUACG	ssa-miR-130a-5p	1.01146	-3.52003	3.43861	-1.02368	0.305986	0.971189
UAGCUUAUCAGACUGGUGUUGACG	ssa-miR-21a-5p	1.01146	-3.52003	3.43861	-1.02368	0.305986	0.971189
UGGAAGACUAGUGAUUUUGUUGG	ssa-miR-7a-5p	1.01146	-3.52003	3.43861	-1.02368	0.305986	0.971189
UGAGGUAGUAGGUUGUAUGGUU	ssa-let-7c-5p	53.7747	-1.68798	1.65479	-1.02005	0.307703	0.971189
UGAGGUAGUAGUUUGUGCUGUG	ssa-let-7i-5p	58.1569	-1.29434	1.27527	-1.01495	0.310129	0.971189
UAGCUUAUCAGACUGGGGUUGA	ssa-miR-21a-5p	0.868162	-3.32722	3.28977	-1.01138	0.311832	0.971189
UGAGGUAGUAGAUUGAAUAGCC	ssa-let-7e-5p	0.868162	-3.32722	3.28977	-1.01138	0.311832	0.971189
GAGGUAGUAGAUUGAAUAGUUA	ssa-let-7e-5p	3.35355	-2.22596	2.20122	-1.01124	0.311902	0.971189
UAACUCAACCCGUGUCUUUGUGC	NA	1.14142	3.41666	3.40015	1.00486	0.314966	0.971189
UACAAUCUGUGGCUUAUG	NA	1.14142	3.41666	3.40015	1.00486	0.314966	0.971189
UCAGACUGAUCUGAACUCGCUGGUU	NA	1.14142	3.41666	3.40015	1.00486	0.314966	0.971189
UUGGUGAUCGCUGUUGAAG	NA	1.14142	3.41666	3.40015	1.00486	0.314966	0.971189
UGUAAACAUCCCCGACU	ssa-miR-30b-5p	6.42281	2.17682	2.16638	1.00482	0.314983	0.971189
UGAGGUAGUAGAUUGAAUAGUG	ssa-let-7e-5p	43.8515	-1.52238	1.51592	-1.00426	0.315252	0.971189
UCCAUGUGGUGUCUGGCUCUAAUC	NA	26.2558	-2.05127	2.0432	-1.00395	0.315403	0.971189
UUCAAGUAAUCCAGGAUAGGCUU	ssa-miR-26a-5p	25.9897	-1.399	1.39752	-1.00106	0.316796	0.971189
GUCCAGUUUUCCCAGGAAUCCCU	ssa-miR-145-5p	23.3137	-1.48616	1.48589	-1.00018	0.317223	0.971189
UAAAGUGCUUAUAGUGCAGGUAG	ssa-miR-20a-5p	5.72372	-2.44307	2.45269	-0.996078	0.319212	0.971189
UAGCUUAUCAGACUGGUGUUGGCA	ssa-miR-21b-5p	6.53273	1.92343	1.93216	0.995484	0.319501	0.971189
CUGUACAACCUACUGCCUUC	ssa-let-7b-3p	9.94202	1.89713	1.90971	0.993413	0.320509	0.971189
UUCAAGUAAUCCAGGAUAGGCG	ssa-miR-26a-5p	52.9231	-1.21223	1.22249	-0.991601	0.321392	0.971189
UCAGUGCAUUACAGAACUUUGG	ssa-miR-148a-3p	12.4105	-1.97091	2.00093	-0.984997	0.324625	0.971189
AUCACAUUGCCAGGGAUUUCCG	ssa-miR-23a-3p	0.919508	-3.38683	3.44369	-0.98349	0.325367	0.971189
UGAGGUAGUAGGUUGUAG	ssa-let-7c-5p	0.919508	-3.38683	3.44369	-0.98349	0.325367	0.971189
UGUGCAAAUCUAUGCAAAACUGG	ssa-miR-19a-3p	0.919508	-3.38683	3.44369	-0.98349	0.325367	0.971189
AAAAUUAGGAGUAGAGGCAGA	NA	1.11912	3.34356	3.402	0.98282	0.325696	0.971189
AAGUGACUGUAUAAGUGGAAGCA	NA	1.11912	3.34356	3.402	0.98282	0.325696	0.971189
UAAGCUCGCGAGAUCAGAACGA	NA	1.11912	3.34356	3.402	0.98282	0.325696	0.971189
UAUUCCGGCUUGUUCGUCUU	NA	1.11912	3.34356	3.402	0.98282	0.325696	0.971189
UAUUGCACUUGUCCCGGCCUGAA	ssa-miR-92a-3p	1.11912	3.34356	3.402	0.98282	0.325696	0.971189
UUCCUAUGCAUAUACCCCUUUG	ssa-miR-202-3p	1.11912	3.34356	3.402	0.98282	0.325696	0.971189
UUGAAUGAGAUGGAAGAACGUG	NA	1.11912	3.34356	3.402	0.98282	0.325696	0.971189
UUUCUCUACGGUAGCAUACCUCUGU	NA	1.11912	3.34356	3.402	0.98282	0.325696	0.971189
AAGCUGCCAACUGAAGAACUGU	ssa-miR-22a-3p	11.7152	1.69403	1.72953	0.97947	0.327348	0.971189
AAAAAGAGCUAAGGAUGU	NA	1.07427	3.33114	3.40232	0.979077	0.327542	0.971189
UGAAUCGACUAGCGCCUUAUA	NA	1.07427	3.33114	3.40232	0.979077	0.327542	0.971189
UUUGGCAAUGGUAGAACUCACACU	ssa-miR-182-5p	4.91438	2.38309	2.45672	0.97003	0.332031	0.971189
AAGCUGCCAGCUGAAGAAUUGU	ssa-miR-22a-3p	35.2733	1.69498	1.74737	0.970016	0.332038	0.971189
UUCAAGUAAUCCAGGAUAGGCC	ssa-miR-26a-5p	333.999	-1.21885	1.25943	-0.96778	0.333154	0.971189
GUAAACAUCCUUGACUGAAAGCC	ssa-miR-30d-5p	13.6413	1.67923	1.73816	0.9661	0.333994	0.971189
GACUUGGUCUAAGCUCCUCAGU	ssa-miR-7132a-5p	0.816269	-3.23312	3.35519	-0.963617	0.335238	0.971189
UAGCUUAUCGGACUGGUGUU	ssa-miR-21b-5p	0.816269	-3.23312	3.35519	-0.963617	0.335238	0.971189
UUCAGUCUGUACUUCAAUG	NA	0.810625	-3.22829	3.35146	-0.963248	0.335423	0.971189
CCUGCAUUGUACACACUGUGC	ssa-miR-460-5p	4.35564	2.37279	2.46998	0.960653	0.336727	0.971189
UUUGUUCGUUCGGCUCGCGUU	ssa-miR-375-3p	3.30436	2.1319	2.23315	0.954658	0.339751	0.971189
UGAGGUAGUAGAUUGUAUAGC	ssa-let-7f-5p	11.5552	-2.63087	2.75837	-0.953776	0.340197	0.971189
UUCGUAAGGAUGUUAGAGACGGU	NA	1.00713	3.2402	3.40478	0.951663	0.341268	0.971189
UUCCUAUGCAUAUACCUCUG	ssa-miR-202-3p	6.31284	-2.00428	2.13156	-0.940288	0.34707	0.971189
AAGCUGCCAGCUGAAGAACCGU	ssa-miR-22a-3p	31.2099	1.46911	1.56406	0.939289	0.347583	0.971189
CAGGGCCUCCUGUAGGGC	NA	0.827557	-3.2399	3.4498	-0.939155	0.347651	0.971189
GACCCGUAGAUCCGAUCUUGU	ssa-miR-99-5p	0.827557	-3.2399	3.4498	-0.939155	0.347651	0.971189
UAUGUCUUUGGCAGGAACCCAGGA	NA	0.827557	-3.2399	3.4498	-0.939155	0.347651	0.971189
UCACAGUGAACCGGUCUCUUCU	ssa-miR-128-3p	0.827557	-3.2399	3.4498	-0.939155	0.347651	0.971189
UGACCUGACUGCGCUGAUGC	NA	0.827557	-3.2399	3.4498	-0.939155	0.347651	0.971189
UGAGUAGGAUAUUUGCAUGGCAUG	NA	0.827557	-3.2399	3.4498	-0.939155	0.347651	0.971189
UGCCACACAGGACUGAAUGCCUUCC	NA	0.827557	-3.2399	3.4498	-0.939155	0.347651	0.971189
UUAGUUGAAUCGGGUGUGCUUG	NA	0.827557	-3.2399	3.4498	-0.939155	0.347651	0.971189
UUGGCUCGCUCCGACUGACCGUUG	NA	0.827557	-3.2399	3.4498	-0.939155	0.347651	0.971189
UAGCUUAUCUGACUGGUGUUGG	ssa-miR-21b-5p	0.781856	-3.1763	3.38657	-0.93791	0.348291	0.971189
UGGCUCAGUUCAGCAGGAACA	ssa-miR-24a-3p	5.90147	-2.2968	2.45674	-0.934897	0.349841	0.971189
UGUAAACAUCCCCGACUGGAAGCU	ssa-miR-30b-5p	262.874	-1.25153	1.3402	-0.933841	0.350386	0.971189
AAGCUGCCAGUUGAAGAACUGU	ssa-miR-22a-3p	52.1781	-1.82943	1.96957	-0.928849	0.352967	0.971189
UGUGCAAACCCAAGCAAAACUGU	ssa-miR-19d-3p	3.23095	2.08682	2.24944	0.927707	0.35356	0.971189
UAGCUUAUCAGACUGGGGUUG	ssa-miR-21b-5p	0.77676	-3.19263	3.45189	-0.924891	0.355022	0.971189
UCCCUGAGACCCUUAACCU	ssa-miR-125b-5p	0.77676	-3.19263	3.45189	-0.924891	0.355022	0.971189
UAUGUGCCCUUGGACUACAUCGU	ssa-miR-455-5p	0.93999	3.14313	3.40757	0.922395	0.356322	0.971189
UCGCUGUGAUUCCCUGACACCCAU	NA	0.93999	3.14313	3.40757	0.922395	0.356322	0.971189
UGUGCAAACCCAAGCAAAACUGC	ssa-miR-19d-3p	0.93999	3.14313	3.40757	0.922395	0.356322	0.971189
UACACUUCUUGGGCUUCAGACA	NA	0.948248	3.13981	3.40767	0.921394	0.356845	0.971189
UAUUGCACUUGUCCCGGCUUGU	ssa-miR-92a-3p	0.948248	3.13981	3.40767	0.921394	0.356845	0.971189
UGAGGUAGUAAGUUGUGUUGG	ssa-let-7h-5p	0.948248	3.13981	3.40767	0.921394	0.356845	0.971189
UUAAGACUUGCAGUGAUGUU	ssa-miR-499a-5p	0.948248	3.13981	3.40767	0.921394	0.356845	0.971189
UGAGGUAGUAGGUUGUAUAGUUUU	ssa-let-7a-5p	5.1488	-2.03565	2.21327	-0.919749	0.357704	0.971189
CUUUCAGUCGGAUGUUUGCAGA	ssa-miR-30c-3p	8.1425	1.9982	2.18331	0.915217	0.360078	0.971189
AAGCUGCCAACUGAAGAACUGC	ssa-miR-22a-3p	0.959247	3.11929	3.40829	0.915205	0.360084	0.971189
AAGCUGCCAGCUGAAGGACUA	ssa-miR-22a-3p	0.959247	3.11929	3.40829	0.915205	0.360084	0.971189
AUGGCUAUAGAACUGUCGGGU	NA	0.959247	3.11929	3.40829	0.915205	0.360084	0.971189
UAACCUGUUCCUGCUGAUUUUCAUU	NA	0.959247	3.11929	3.40829	0.915205	0.360084	0.971189
UACAUGUGCUACUGUCCUGUCAAGC	NA	0.959247	3.11929	3.40829	0.915205	0.360084	0.971189
UAUUUUCUCACCCCCUGCAGA	NA	0.959247	3.11929	3.40829	0.915205	0.360084	0.971189
UGAGGUAGUAAGUUGUGUUGA	ssa-let-7h-5p	0.959247	3.11929	3.40829	0.915205	0.360084	0.971189
UGUGCAAAUCCAUGCAAAACUA	ssa-miR-19c-3p	0.959247	3.11929	3.40829	0.915205	0.360084	0.971189
UGUGGAGGGAACGCCAUUUCUGGA	NA	0.959247	3.11929	3.40829	0.915205	0.360084	0.971189
UGUUGUCUUUCUCUGUGUGGAAAUC	NA	0.959247	3.11929	3.40829	0.915205	0.360084	0.971189
UUGCUGGAGACUCCAGACCGCGGUU	NA	0.959247	3.11929	3.40829	0.915205	0.360084	0.971189
UCACAGUGAACCGGUCUCUUUUC	ssa-miR-128-3p	2.67525	-2.34702	2.56453	-0.915186	0.360094	0.971189
CUUUCAGUCGGAUGUUUGA	ssa-miR-30c-3p	0.753087	-3.13025	3.42294	-0.91449	0.360459	0.971189
UAUUGGACUGCUGUGCGGACGGC	NA	0.753087	-3.13025	3.42294	-0.91449	0.360459	0.971189
UGUAUCCCCCUGAGACUGAGACU	NA	0.753087	-3.13025	3.42294	-0.91449	0.360459	0.971189
UGAGGUAGUAGGUUGUAUGGUC	ssa-let-7c-5p	9.34432	-2.05791	2.25549	-0.912399	0.361559	0.971189
UUAGAAGAUUAAGGACAUGGUCCGU	NA	0.747991	-3.14708	3.45329	-0.911329	0.362122	0.971189
GAAAGACCAUGACUGGAAGACA	NA	12.2166	1.78476	1.96445	0.908531	0.363598	0.971189
AAGCUGCCAGCUGAAGAACUUU	ssa-miR-22a-3p	3.56032	2.02788	2.2324	0.908386	0.363674	0.971189
GAGCUGCCAGCUGAAGAACUG	ssa-miR-22a-3p	14.6068	1.56561	1.72468	0.907766	0.364002	0.971189
UGUGCAAAUCCAUGCAAAACUG	ssa-miR-19c-3p	5.66843	1.51983	1.67904	0.905177	0.365371	0.971189
GCUGUGUGAGGUCGGACCUAUA	ssa-miR-2188-3p	2.89995	2.26238	2.50518	0.903081	0.366483	0.971189
UGAGGUAGUAGGUUGUAUAGUG	ssa-let-7a-5p	13.1748	-1.78448	1.97843	-0.901967	0.367075	0.971189
UGAGGUAGUAGUUUGUGUUGUU	ssa-let-7i-5p	3.08289	1.99709	2.2191	0.899952	0.368146	0.971189
CUUCCUAUGCAUAUACCUCUUC	ssa-miR-202-3p	0.719222	-3.10213	3.45439	-0.898025	0.369172	0.971189
UUCAAGUAGUCCAGGAUAGGCU	ssa-miR-26a-5p	0.719222	-3.10213	3.45439	-0.898025	0.369172	0.971189
AUAGCUCUUUGAAUGGUACUGC	ssa-miR-458-3p	11.8529	1.73082	1.93113	0.896273	0.370107	0.971189
ACCCUGUAGAACCGAAUUUGUGG	ssa-miR-10b-5p	0.735606	-3.09188	3.45464	-0.894993	0.370791	0.971189
UAACAUCUUGGCAUUUGGACAUC	NA	0.735606	-3.09188	3.45464	-0.894993	0.370791	0.971189
UAACCUGUUCCAGCUGAUU	NA	0.735606	-3.09188	3.45464	-0.894993	0.370791	0.971189
UAAUACUGCCUGGUAAUGAUGAG	ssa-miR-200a-3p	0.735606	-3.09188	3.45464	-0.894993	0.370791	0.971189
UAAUACUGCCUGGUAAUGAUGG	ssa-miR-200a-3p	0.735606	-3.09188	3.45464	-0.894993	0.370791	0.971189
UACUUUCUUAGGUAUUGUGGGUAGG	NA	0.735606	-3.09188	3.45464	-0.894993	0.370791	0.971189
UAGACUGGCUCUAGAAUAUCCUCCG	NA	0.735606	-3.09188	3.45464	-0.894993	0.370791	0.971189
UAUCCGAUGGACGGUAUAAGCCGA	NA	0.735606	-3.09188	3.45464	-0.894993	0.370791	0.971189
UCCUAUUCACUUUGUAGUGCUCU	NA	0.735606	-3.09188	3.45464	-0.894993	0.370791	0.971189
UCUUAGGACUAUGAACAAGAGC	NA	0.735606	-3.09188	3.45464	-0.894993	0.370791	0.971189
UCUUGAUUGGCUCGCUCCGACUGAC	NA	0.735606	-3.09188	3.45464	-0.894993	0.370791	0.971189
UGAGAACUGAAUCCCAUAGAUGG	ssa-miR-146a-5p	0.735606	-3.09188	3.45464	-0.894993	0.370791	0.971189
UGAGGUAGUAGUUUGUGCUGUUUU	ssa-let-7i-5p	0.735606	-3.09188	3.45464	-0.894993	0.370791	0.971189
UGAUAUGAACUGCGGACCUCGGUC	NA	0.735606	-3.09188	3.45464	-0.894993	0.370791	0.971189
UGAUUUGGUUGGGUUGGUAUCAUG	NA	0.735606	-3.09188	3.45464	-0.894993	0.370791	0.971189
UGUUUUAGUUUCUGUCUGUAGGU	NA	0.735606	-3.09188	3.45464	-0.894993	0.370791	0.971189
UUGAGAACUGAAUUCCAAGGGUU	ssa-miR-146d-5p	0.735606	-3.09188	3.45464	-0.894993	0.370791	0.971189
UUGUAGAGCAUGAACCUGGAGGAGC	NA	0.735606	-3.09188	3.45464	-0.894993	0.370791	0.971189
AAGCUGCCAGCUGGAGAACUGG	ssa-miR-22a-3p	0.724318	-3.08271	3.45487	-0.892277	0.372244	0.971189
GCUAGGACCAAUGAAAUGACU	NA	0.724318	-3.08271	3.45487	-0.892277	0.372244	0.971189
UGGAAGACUAGUGAUUUUGU	ssa-miR-7a-5p	0.724318	-3.08271	3.45487	-0.892277	0.372244	0.971189
UACUUGUAGUGACCAGACAUCGUG	NA	0.872847	3.03902	3.41078	0.891006	0.372926	0.971189
UUCGACCUUUUGACUCAGCG	NA	0.872847	3.03902	3.41078	0.891006	0.372926	0.971189
UGAGGUAGUAAGUUGUGUUGC	ssa-let-7h-5p	7.42374	1.71526	1.92694	0.890145	0.373388	0.971189
UGAUUUGGCACUAGACUGACGGCU	NA	1.69746	2.35609	2.6504	0.888956	0.374027	0.971189
UAGCUUAUCAGACUGGUGUG	ssa-miR-21b-5p	3.07789	-2.17406	2.45006	-0.887351	0.37489	0.971189
AUCCUAUGCAUAUACCUCUUC	ssa-miR-202-3p	0.690453	-3.05545	3.45557	-0.884211	0.376582	0.971189
UGAGGUAGUAGAUCGAAUAGUU	ssa-let-7e-5p	5.49918	1.90576	2.1661	0.879811	0.378962	0.971189
UGAGGUAGUAGUUUGUACAGUA	ssa-let-7g-5p	17.5414	-2.23948	2.55394	-0.87687	0.380557	0.971189
AAGCUGCCAGCUGAAGAACUGUUGU	ssa-miR-22a-3p	0.853423	2.99022	3.41236	0.87629	0.380872	0.971189
CGAGGUAGUAGAUUGAAUAGU	ssa-let-7e-5p	0.853423	2.99022	3.41236	0.87629	0.380872	0.971189
CUUUCAGUCGGAUGUUUGCAGG	ssa-miR-30c-3p	0.853423	2.99022	3.41236	0.87629	0.380872	0.971189
UCCGGAAGACGUGCUGCAUCAUGA	NA	0.853423	2.99022	3.41236	0.87629	0.380872	0.971189
UCUUUCGUAAGGAUGUUAGAGACGG	NA	0.853423	2.99022	3.41236	0.87629	0.380872	0.971189
UUGGGAGGCAGAUACCUGGUC	NA	0.853423	2.99022	3.41236	0.87629	0.380872	0.971189
UAGCUUAUCAGACUGGUGUUGGCU	ssa-miR-21b-5p	4.60792	1.90347	2.1808	0.872834	0.382754	0.971189
AAUACCAAGUGCUGUAAGCUU	NA	0.661684	-3.00691	3.45683	-0.869848	0.384383	0.971189
AGCGGAUCAAUACUGUCCUUCC	NA	0.661684	-3.00691	3.45683	-0.869848	0.384383	0.971189
AAGCUGCCAGCUGAGGAACUGC	ssa-miR-22a-3p	10.7595	1.65308	1.90563	0.867475	0.385682	0.971189
GUAAACAUCCUUGACUGAAAGCA	ssa-miR-30d-5p	4.56637	1.8858	2.18504	0.863052	0.388109	0.971189
UAGCUUAUCAGACUGGUGUUA	ssa-miR-21b-5p	67.1091	1.3614	1.579	0.862188	0.388584	0.971189
AGGACUGUGACGAGCUCAAGGUGUG	NA	0.805705	2.92678	3.41449	0.857163	0.391355	0.971189
UCGUACCGUGGGUAAUAAUGCA	ssa-miR-126-3p	0.805705	2.92678	3.41449	0.857163	0.391355	0.971189
UGAGAACCGAAUUCCAUAGAUGG	ssa-miR-146a-5p	0.805705	2.92678	3.41449	0.857163	0.391355	0.971189
UGAGAACUGAAUUCCAAGGGUC	ssa-miR-146d-5p	0.805705	2.92678	3.41449	0.857163	0.391355	0.971189
AGCUACAUCUGGCUACUGGG	ssa-miR-222b-3p	0.632915	-2.95636	3.45818	-0.85489	0.392612	0.971189
GACUGCACAUAUUUCUACUGU	NA	0.632915	-2.95636	3.45818	-0.85489	0.392612	0.971189
UAAGGCUGAUCGAGACCCCAGACGU	NA	0.632915	-2.95636	3.45818	-0.85489	0.392612	0.971189
UUCCUGACCGCGUGACCUGGC	NA	0.632915	-2.95636	3.45818	-0.85489	0.392612	0.971189
UUUCCUAUGCAUAUACCUCUCU	ssa-miR-202-3p	0.632915	-2.95636	3.45818	-0.85489	0.392612	0.971189
AAGCUGCCAGCUGGAGAACUG	ssa-miR-22a-3p	19.6087	1.2466	1.4604	0.853607	0.393323	0.971189
UCGUACCGUGAGUAAUAAUGCG	ssa-miR-126-3p	70.3168	-1.45572	1.70636	-0.853113	0.393597	0.971189
AAUGACGUGUUCCAGGACUUUGGUU	NA	3.67988	2.09714	2.45952	0.852659	0.393849	0.971189
AAAGAGGCAUAGGGCAUGGGAAA	ssa-miR-202-5p	0.643656	-2.93579	3.45874	-0.848802	0.395991	0.971189
AAGGUCCAACCUCACAUGUCCG	ssa-miR-2188-5p	0.643656	-2.93579	3.45874	-0.848802	0.395991	0.971189
ACUUAGAAUGAAUAGAACGGGUG	NA	0.643656	-2.93579	3.45874	-0.848802	0.395991	0.971189
AGGAUUGUGACAAGCCUAAGGCGUG	NA	0.643656	-2.93579	3.45874	-0.848802	0.395991	0.971189
AUGGAGGGACGGAGUAG	NA	0.643656	-2.93579	3.45874	-0.848802	0.395991	0.971189
CAGGCUGGUUAGAUGGUUGUCG	ssa-miR-456-3p	0.643656	-2.93579	3.45874	-0.848802	0.395991	0.971189
CCAGCGUUAGCAUCUCUUGAACU	NA	0.643656	-2.93579	3.45874	-0.848802	0.395991	0.971189
CCCCUGGGCUGUAGGCUGCACAC	NA	0.643656	-2.93579	3.45874	-0.848802	0.395991	0.971189
CGAGGUAGUAGGUUGUAUAGUU	ssa-let-7a-5p	0.643656	-2.93579	3.45874	-0.848802	0.395991	0.971189
CUCACAGUGAACCGGUCUCUUU	ssa-miR-128-3p	0.643656	-2.93579	3.45874	-0.848802	0.395991	0.971189
UACAGAACGGCAAGCAGGCUCAGG	NA	0.643656	-2.93579	3.45874	-0.848802	0.395991	0.971189
UACUCGUAGUGACCAGACAUUGUG	NA	0.643656	-2.93579	3.45874	-0.848802	0.395991	0.971189
UAGGACAGUUUGCAAGUGUG	NA	0.643656	-2.93579	3.45874	-0.848802	0.395991	0.971189
UAUUGCACUUGUCCCGGCCCGU	ssa-miR-92a-3p	0.643656	-2.93579	3.45874	-0.848802	0.395991	0.971189
UAUUGCACUUGUCCCGGCCUGUAUU	ssa-miR-92a-3p	0.643656	-2.93579	3.45874	-0.848802	0.395991	0.971189
UAUUGCACUUGUCCCGGCCUGUUUU	ssa-miR-92a-3p	0.643656	-2.93579	3.45874	-0.848802	0.395991	0.971189
UCACAGUGAACCGGUCUCUCC	ssa-miR-128-3p	0.643656	-2.93579	3.45874	-0.848802	0.395991	0.971189
UCAGUGCAUAACAGAACUUUGUU	ssa-miR-152-3p	0.643656	-2.93579	3.45874	-0.848802	0.395991	0.971189
UCGAGUUUGUCUUACUGUCCCCA	NA	0.643656	-2.93579	3.45874	-0.848802	0.395991	0.971189
UGAGGUAGUAGAUUAAAUAGUU	ssa-let-7e-5p	0.643656	-2.93579	3.45874	-0.848802	0.395991	0.971189
UGGAAGACUAGUGAUUUUGUUGUA	ssa-miR-7a-5p	0.643656	-2.93579	3.45874	-0.848802	0.395991	0.971189
UGUAAACAUCCUACACUCUCAGCG	ssa-miR-30a-5p	0.643656	-2.93579	3.45874	-0.848802	0.395991	0.971189
UGUCUUUUUGAUCGAUGGUGUGGUU	NA	0.643656	-2.93579	3.45874	-0.848802	0.395991	0.971189
UUCAAGUAAUCCAGGAUAGGA	ssa-miR-26a-5p	0.643656	-2.93579	3.45874	-0.848802	0.395991	0.971189
UUGUAUUCUGUGCCCACUCGUGGUA	NA	0.643656	-2.93579	3.45874	-0.848802	0.395991	0.971189
UUGUUUGAAUCCGCUGUGUAGU	NA	0.643656	-2.93579	3.45874	-0.848802	0.395991	0.971189
UUCCUAUGCAUAUACCGCUUU	ssa-miR-202-3p	67.2385	1.34008	1.58014	0.84808	0.396394	0.971189
AAAGCUGCCAGCUGAAGAACU	ssa-miR-22a-3p	40.9047	1.35102	1.5961	0.846449	0.397302	0.971189
AAGCUGCCAGCUGAAGUACUGU	ssa-miR-22a-3p	2.92919	1.91981	2.26946	0.84593	0.397592	0.971189
AAGCUGCAAGCUGAAGAACUGU	ssa-miR-22a-3p	0.604147	-2.90361	3.45964	-0.839283	0.401311	0.971189
CUGCGCAAACUACUGCCUUGC	ssa-let-7i-2-3p	0.604147	-2.90361	3.45964	-0.839283	0.401311	0.971189
UGAGGUAGUAAGUUGUGUUA	ssa-let-7h-5p	0.604147	-2.90361	3.45964	-0.839283	0.401311	0.971189
UUCCUAUGCAUAUACCUCGUU	ssa-miR-202-3p	0.604147	-2.90361	3.45964	-0.839283	0.401311	0.971189
UUCCUAUGCAUAUACCUCUUUGAU	ssa-miR-202-3p	0.604147	-2.90361	3.45964	-0.839283	0.401311	0.971189
CAGCUUAUCAGACUGGUGUUGGC	ssa-miR-21b-5p	2.62175	2.09947	2.52521	0.831405	0.405745	0.971189
UGGAAGACUAGUGAUUUUGUUGA	ssa-miR-7a-5p	1.78402	2.44861	2.94608	0.831142	0.405894	0.971189
UGAAAUGUUUAGGACCACUUGA	ssa-miR-203b-3p	7.28492	1.53044	1.8502	0.827176	0.408137	0.971189
UUCAAGUAAUCCGGGAUAGGCU	ssa-miR-26a-5p	7.68873	-1.63126	1.97328	-0.826676	0.408421	0.971189
AAGCUGCCAGCCGAAGAACU	ssa-miR-22a-3p	0.758599	2.82324	3.41818	0.825948	0.408834	0.971189
AAGCUGCCAGCUGAAGAACGGU	ssa-miR-22a-3p	0.758599	2.82324	3.41818	0.825948	0.408834	0.971189
CAAAUAGGUUGAGCUGGAGA	NA	0.758599	2.82324	3.41818	0.825948	0.408834	0.971189
CAUCACAUCCUGGGGCU	NA	0.758599	2.82324	3.41818	0.825948	0.408834	0.971189
CUAUACAGUCUAUUGCCUUCCA	ssa-let-7a-4-3p	0.758599	2.82324	3.41818	0.825948	0.408834	0.971189
UCCCUGAGACCCUUAACCUA	ssa-miR-125b-5p	0.758599	2.82324	3.41818	0.825948	0.408834	0.971189
UCUAGUGAUUUAGACAGUAUCU	NA	0.758599	2.82324	3.41818	0.825948	0.408834	0.971189
UGCAUAGAACUCACCCAAAUUCCAA	NA	0.758599	2.82324	3.41818	0.825948	0.408834	0.971189
CAGUAGUCUGCACAUUGGA	ssa-miR-199a-3p	0.575378	-2.84847	3.46121	-0.822969	0.410526	0.971189
UACCCUAUGUAGUGCACUUCUU	NA	0.575378	-2.84847	3.46121	-0.822969	0.410526	0.971189
UCCCUGUUCGGGCGCCA	NA	0.575378	-2.84847	3.46121	-0.822969	0.410526	0.971189
UCCUAAAGUGACUGUUACCUGAGUU	NA	0.575378	-2.84847	3.46121	-0.822969	0.410526	0.971189
UCUCAAAAGCAGCUUGUAGAUG	NA	0.575378	-2.84847	3.46121	-0.822969	0.410526	0.971189
UGAGGUAGUAGAUUGAAUGGU	ssa-let-7e-5p	0.575378	-2.84847	3.46121	-0.822969	0.410526	0.971189
UGUAACGGUCGCCUGAGCAAACUC	NA	0.575378	-2.84847	3.46121	-0.822969	0.410526	0.971189
AAAGCUGCCAGCUGAAGAACA	ssa-miR-22a-3p	0.738563	2.80501	3.41885	0.820452	0.411958	0.971189
AGCUACAUCUGGCUACUGGGUC	ssa-miR-222b-3p	0.738563	2.80501	3.41885	0.820452	0.411958	0.971189
AUGACCUAUGAAUUGACAGCCU	ssa-miR-192a-5p	0.738563	2.80501	3.41885	0.820452	0.411958	0.971189
UAGCUUAUCAGACUGGCGUUGGU	ssa-miR-21b-5p	0.738563	2.80501	3.41885	0.820452	0.411958	0.971189
UAGCUUAUCAGACUGGUGUUGGAU	ssa-miR-21b-5p	0.738563	2.80501	3.41885	0.820452	0.411958	0.971189
UAUGUGUAGUUGAGGCUCGAUGGU	NA	0.738563	2.80501	3.41885	0.820452	0.411958	0.971189
UCAGACUGAUCUGAGCCCCCUGGCU	NA	0.738563	2.80501	3.41885	0.820452	0.411958	0.971189
UGAGAAGGAUCUGCUCACUCUGUGC	NA	0.738563	2.80501	3.41885	0.820452	0.411958	0.971189
UGAGACUGUUGGUUGUUGGACGCA	NA	0.738563	2.80501	3.41885	0.820452	0.411958	0.971189
UGCAAGUUUGGAGAGAGAACCUU	NA	0.738563	2.80501	3.41885	0.820452	0.411958	0.971189
UGUUGAUGUUGUGCUGUGAUGCCA	NA	0.738563	2.80501	3.41885	0.820452	0.411958	0.971189
UUAAGACUUGUAGUGAUGUUUAA	ssa-miR-499a-5p	0.738563	2.80501	3.41885	0.820452	0.411958	0.971189
AAAGCUGCCAGCUGAAGAACUA	ssa-miR-22a-3p	22.4261	1.44025	1.75668	0.819867	0.412292	0.971189
AAGCUGCCAGCUGAUGAACUGU	ssa-miR-22a-3p	3.35459	-2.2829	2.80053	-0.815167	0.414977	0.971189
UGAGGUAGUUGGUUGUAUGGC	ssa-let-7d-5p	6.98276	1.35612	1.67678	0.808767	0.418649	0.971189
UGAGGUAGUAAGUUGUGUUGU	ssa-let-7h-5p	54.3553	1.27391	1.57937	0.806595	0.4199	0.971189
AAGCUGCCAGCUGGAGAACUGA	ssa-miR-22a-3p	0.546609	-2.7907	3.46292	-0.80588	0.420312	0.971189
UGAGGUAGUUGGUUGUAUUGU	ssa-let-7d-5p	0.546609	-2.7907	3.46292	-0.80588	0.420312	0.971189
UGCUCUCUUGAUCUGUGACCGAUGU	NA	0.546609	-2.7907	3.46292	-0.80588	0.420312	0.971189
UUAAGACUUGCAGUGAUGUUC	ssa-miR-499a-5p	0.546609	-2.7907	3.46292	-0.80588	0.420312	0.971189
UUCCUAUGCAUAUACCUCUGU	ssa-miR-202-3p	129.061	1.56019	1.93797	0.805067	0.420781	0.971189
AAACCGUUACCAUUACUGAGU	NA	805.731	-1.11909	1.39229	-0.803781	0.421524	0.971189
UUCUUCAGGACUAUGCUUAAUUG	NA	5.71728	1.74001	2.16658	0.803111	0.421911	0.971189
UUUGGUCCCCUUCAACCAGCUGUA	ssa-miR-133a-3p	9.07484	-2.2099	2.76264	-0.799924	0.423755	0.971189
UAUUGCACUUGUCCCGGCCUGUC	ssa-miR-92a-3p	8.59426	1.5449	1.93829	0.797044	0.425425	0.971189
UCAGUGCACUACAGAACUUUGG	ssa-miR-148a-3p	10.2455	-1.79627	2.25546	-0.796409	0.425795	0.971189
AAAGCUGCCAGCUGAAGAACUGC	ssa-miR-22a-3p	0.551705	-2.75688	3.46395	-0.795876	0.426104	0.971189
ACAGUAGUCUGCACAUU	ssa-miR-199a-3p	0.551705	-2.75688	3.46395	-0.795876	0.426104	0.971189
AGCAGCAUUGUACAGGGCUAUGU	ssa-miR-103-3p	0.551705	-2.75688	3.46395	-0.795876	0.426104	0.971189
AUGACCCGCCGGGCAGCGUC	NA	0.551705	-2.75688	3.46395	-0.795876	0.426104	0.971189
AUGACCUAUGAAUUGACAGCCG	ssa-miR-192a-5p	0.551705	-2.75688	3.46395	-0.795876	0.426104	0.971189
CACCCUGUAGAACCGAAUUUGUGC	ssa-miR-10d-5p	0.551705	-2.75688	3.46395	-0.795876	0.426104	0.971189
CCGGGUUAGGGAGGGCG	NA	0.551705	-2.75688	3.46395	-0.795876	0.426104	0.971189
GAUUGAUUGUGAGGCGACCCGCAGC	NA	0.551705	-2.75688	3.46395	-0.795876	0.426104	0.971189
GGGGAAUUAGCUCAAAUGGUA	NA	0.551705	-2.75688	3.46395	-0.795876	0.426104	0.971189
UACCCUGUAGAUCCGGAUUUGG	ssa-miR-10a-5p	0.551705	-2.75688	3.46395	-0.795876	0.426104	0.971189
UACCCUGUAGGACCGAAUUUGU	ssa-miR-10b-5p	0.551705	-2.75688	3.46395	-0.795876	0.426104	0.971189
UAGAAUGUUGAGGCAAUGUCCUGGG	NA	0.551705	-2.75688	3.46395	-0.795876	0.426104	0.971189
UAGCAGCGCAUCAUGGUUUGG	ssa-miR-15c-5p	0.551705	-2.75688	3.46395	-0.795876	0.426104	0.971189
UAGCUUAUCAGACUGGUAUUGG	ssa-miR-21b-5p	0.551705	-2.75688	3.46395	-0.795876	0.426104	0.971189
UAGCUUAUCAGACUGGUGUUGGAA	ssa-miR-21b-5p	0.551705	-2.75688	3.46395	-0.795876	0.426104	0.971189
UAGCUUAUCAGGCUGGUGUUGGU	ssa-miR-21b-5p	0.551705	-2.75688	3.46395	-0.795876	0.426104	0.971189
UAUCGUAAGCAGACUGGUCAAUU	NA	0.551705	-2.75688	3.46395	-0.795876	0.426104	0.971189
UAUUGCACUUGUCCCGGCCUGUAAU	ssa-miR-92a-3p	0.551705	-2.75688	3.46395	-0.795876	0.426104	0.971189
UCAGUAACUGGAAUCUGUCCCUG	ssa-miR-8159-5p	0.551705	-2.75688	3.46395	-0.795876	0.426104	0.971189
UCAGUGCAUUACAGAACUUUAC	ssa-miR-148b-3p	0.551705	-2.75688	3.46395	-0.795876	0.426104	0.971189
UCCGGAAGACGUGCUGCACA	NA	0.551705	-2.75688	3.46395	-0.795876	0.426104	0.971189
UCGAGUAAACGUUGGAGCUGCUCC	NA	0.551705	-2.75688	3.46395	-0.795876	0.426104	0.971189
UCUUGCAGGUCUUGACUCAUGGU	NA	0.551705	-2.75688	3.46395	-0.795876	0.426104	0.971189
UGAAGAUAAUGGGAGGCUGAUU	NA	0.551705	-2.75688	3.46395	-0.795876	0.426104	0.971189
UGAAGUGUGAACUGGAGUUUUCUUG	NA	0.551705	-2.75688	3.46395	-0.795876	0.426104	0.971189
UGAAUCGAGUGGAACAGUGUCCAGA	NA	0.551705	-2.75688	3.46395	-0.795876	0.426104	0.971189
UGAGAAUCUCGUCGACGAAGGAUU	NA	0.551705	-2.75688	3.46395	-0.795876	0.426104	0.971189
UGAGAUGAAGCACUGUAGCCU	ssa-miR-143-3p	0.551705	-2.75688	3.46395	-0.795876	0.426104	0.971189
UGAGAUGAAGCGCUGUAGCUC	ssa-miR-143-3p	0.551705	-2.75688	3.46395	-0.795876	0.426104	0.971189
UGAGGUAGUAGGUUGUGUGGUG	ssa-let-7b-5p	0.551705	-2.75688	3.46395	-0.795876	0.426104	0.971189
UGAGGUAGUAGUUUGUAG	ssa-let-7g-5p	0.551705	-2.75688	3.46395	-0.795876	0.426104	0.971189
UGAGGUAGUAGUUUGUGUAGUU	ssa-let-7g-5p	0.551705	-2.75688	3.46395	-0.795876	0.426104	0.971189
UGAGGUAGUUGGUUGUAUGGUG	ssa-let-7d-5p	0.551705	-2.75688	3.46395	-0.795876	0.426104	0.971189
UGAGUAGUUGUUCUUUGGACAGAGA	NA	0.551705	-2.75688	3.46395	-0.795876	0.426104	0.971189
UGUAAACAUCCCCGACUGGAAGG	ssa-miR-30b-5p	0.551705	-2.75688	3.46395	-0.795876	0.426104	0.971189
UGUAAACAUCCUUGACUGAAAGCUC	ssa-miR-30d-5p	0.551705	-2.75688	3.46395	-0.795876	0.426104	0.971189
UGUAACAGCAACUCCAUGU	ssa-miR-194a-5p	0.551705	-2.75688	3.46395	-0.795876	0.426104	0.971189
UGUACAGAACAAAGAGGAGU	NA	0.551705	-2.75688	3.46395	-0.795876	0.426104	0.971189
UGUCUUAGUUAACUGCUGCU	NA	0.551705	-2.75688	3.46395	-0.795876	0.426104	0.971189
UGUGCAAACCCAAGCAAAACUA	ssa-miR-19d-3p	0.551705	-2.75688	3.46395	-0.795876	0.426104	0.971189
UUUAUUCUGUGGAGCUAGCCUGCU	NA	0.551705	-2.75688	3.46395	-0.795876	0.426104	0.971189
UUUUUGGGGCUGACUCCCGGGCUUU	NA	0.551705	-2.75688	3.46395	-0.795876	0.426104	0.971189
UGAGGUAGUUGGUUGUAUGA	ssa-let-7d-5p	4.68351	1.75887	2.21285	0.794845	0.426704	0.971189
UACCCUGUAGAACCGAAUUUGA	ssa-miR-10b-5p	30.9017	-1.14007	1.43783	-0.79291	0.42783	0.971189
UGAGGUAGUAGACUGAAUAGUU	ssa-let-7e-5p	5.53744	-1.48746	1.876	-0.792889	0.427843	0.971189
GUACAGUACUGUGAUAACUGA	ssa-miR-101a-3p	3.46269	-2.23436	2.81805	-0.792878	0.427849	0.971189
AAGCUGCCAGCUGGAGAACUA	ssa-miR-22a-3p	0.51784	-2.73003	3.46478	-0.787937	0.430734	0.971189
CGUGAUUAGUCAAAAGACCAGU	NA	0.51784	-2.73003	3.46478	-0.787937	0.430734	0.971189
UCCUAUGCAUAUACCUCUUU	ssa-miR-202-3p	0.51784	-2.73003	3.46478	-0.787937	0.430734	0.971189
UCGUACCGUGAGUAAUAGUGCA	ssa-miR-126-3p	0.51784	-2.73003	3.46478	-0.787937	0.430734	0.971189
UGAGGUAGUAGGUCGUAUAGU	ssa-let-7a-5p	0.51784	-2.73003	3.46478	-0.787937	0.430734	0.971189
UGAGGUAGUAGUUUGUGCUGAA	ssa-let-7i-5p	0.51784	-2.73003	3.46478	-0.787937	0.430734	0.971189
UGGACUGUCCAACCUGAGAAUG	ssa-miR-1338-5p	0.51784	-2.73003	3.46478	-0.787937	0.430734	0.971189
UAAUACUGCCUGGUAAUGAUGAC	ssa-miR-200a-3p	4.67214	-1.93869	2.46109	-0.787736	0.430851	0.971189
AAGCUGCCAGCUGAAGAACUCC	ssa-miR-22a-3p	14.4016	1.36293	1.73227	0.78679	0.431405	0.971189
AAGCUGCCAGCUGAAGAACUU	ssa-miR-22a-3p	82.5261	1.25772	1.59896	0.786584	0.431525	0.971189
AAGCUGCCAGCUGAAGAACC	ssa-miR-22a-3p	108.765	0.94822	1.21132	0.782796	0.433747	0.971189
UUCAAGUAAUCCAGGGUAGGCU	ssa-miR-26a-5p	6.69752	-1.94403	2.48846	-0.781217	0.434675	0.971189
AAGCUGCCAGCUAAAGAACUG	ssa-miR-22a-3p	0.671421	2.67193	3.42404	0.780345	0.435188	0.971189
ACCCGUAGAUCCGAACUUG	ssa-miR-100a-5p	0.671421	2.67193	3.42404	0.780345	0.435188	0.971189
AGCUACAUUGUCUGCUGGGUUCC	ssa-miR-221-5p	0.671421	2.67193	3.42404	0.780345	0.435188	0.971189
CUGAGAUGAAGCACUGUAGCUC	ssa-miR-143-3p	0.671421	2.67193	3.42404	0.780345	0.435188	0.971189
GUCCUAUGCAUAUACCUCUUUGA	ssa-miR-202-3p	0.671421	2.67193	3.42404	0.780345	0.435188	0.971189
GUGAAAUGUUUAGGACCACUUA	ssa-miR-203a-3p	0.671421	2.67193	3.42404	0.780345	0.435188	0.971189
UAAGAUUGUAGGCACUCCGCAGGUC	NA	0.671421	2.67193	3.42404	0.780345	0.435188	0.971189
UAGCAGCACAGAAUGGUUUGU	ssa-miR-15d-5p	0.671421	2.67193	3.42404	0.780345	0.435188	0.971189
UCACAGUGAACCGGUCUCUUAC	ssa-miR-128-3p	0.671421	2.67193	3.42404	0.780345	0.435188	0.971189
UCACAGUGAACCGGUCUCUUUUA	ssa-miR-128-3p	0.671421	2.67193	3.42404	0.780345	0.435188	0.971189
UCCCUGAGACCCUAACUUGUGC	ssa-miR-125a-5p	0.671421	2.67193	3.42404	0.780345	0.435188	0.971189
UCGCAAUCCUUGGCCUCGUGCUCC	NA	0.671421	2.67193	3.42404	0.780345	0.435188	0.971189
UGUAAACAUCCUACACUCAGCA	ssa-miR-30e-5p	0.671421	2.67193	3.42404	0.780345	0.435188	0.971189
UUUGUUCGUUCGGCUCGCGUC	ssa-miR-375-3p	0.671421	2.67193	3.42404	0.780345	0.435188	0.971189
UAGCAGCACGUAAAUAUUGGAA	ssa-miR-16a-5p	25.482	1.35064	1.7357	0.778152	0.436479	0.971189
UCGUACCGUGAGUAAUAAUGCC	ssa-miR-126-3p	3.86257	-1.94874	2.50465	-0.77805	0.43654	0.971189
UAAUACUGCCUGGUAAUGAUA	ssa-miR-200a-3p	2.70977	1.77815	2.29343	0.775325	0.438147	0.971189
UCCCUGAGACCCUUAACCUGU	ssa-miR-125b-5p	40.6405	1.22035	1.57455	0.775045	0.438313	0.971189
UAGCUUAUCAGACUGGUGCUGGC	ssa-miR-21b-5p	2.86982	1.72339	2.22838	0.773385	0.439295	0.971189
GUGAAAUGUUUAGGACCACUUG	ssa-miR-203a-3p	19.5168	1.34469	1.74765	0.769428	0.441639	0.971189
AAGCUGCCAGCUGAAGAAAUGU	ssa-miR-22a-3p	0.489071	-2.66616	3.46682	-0.76905	0.441864	0.971189
AAGCUGCCAGCUGCAGAACUGU	ssa-miR-22a-3p	0.489071	-2.66616	3.46682	-0.76905	0.441864	0.971189
AGAGGCAUAGGGCAUGGGAA	ssa-miR-202-5p	0.489071	-2.66616	3.46682	-0.76905	0.441864	0.971189
AUUGUGAUUUCCAGUAAUUGAGA	NA	0.489071	-2.66616	3.46682	-0.76905	0.441864	0.971189
UCCAUCCGGAUCGCUCUGCGCCUCG	NA	0.489071	-2.66616	3.46682	-0.76905	0.441864	0.971189
UCCUAUGCAUAUACCUCUUUG	ssa-miR-202-3p	0.489071	-2.66616	3.46682	-0.76905	0.441864	0.971189
UCUGACGUGUGAAGAUCUAUCAUGG	NA	0.489071	-2.66616	3.46682	-0.76905	0.441864	0.971189
UGAGCUUUAGAAGUGGAUCUGCAGC	NA	0.489071	-2.66616	3.46682	-0.76905	0.441864	0.971189
UGGUAAAUCAGAAGAGAUGGGAGUG	NA	0.489071	-2.66616	3.46682	-0.76905	0.441864	0.971189
UGUAAACAUCCUACACUCUCAG	ssa-miR-30a-5p	0.489071	-2.66616	3.46682	-0.76905	0.441864	0.971189
AACAUUCAACGCUGUCGGUGAA	ssa-miR-181a-5p	0.663774	2.63427	3.42559	0.768998	0.441895	0.971189
AAGCUGCCAGCUGAAGAACGG	ssa-miR-22a-3p	0.663774	2.63427	3.42559	0.768998	0.441895	0.971189
AAGCUGCCAGCUGAAGAACUGAG	ssa-miR-22a-3p	0.663774	2.63427	3.42559	0.768998	0.441895	0.971189
AAGCUGCCAGCUGAAGAACUGUGCA	ssa-miR-22a-3p	0.663774	2.63427	3.42559	0.768998	0.441895	0.971189
AAGCUGCCAGCUGAAGAAUUG	ssa-miR-22a-3p	0.663774	2.63427	3.42559	0.768998	0.441895	0.971189
AAGCUGCCAGCUGAAGAGCU	ssa-miR-22a-3p	0.663774	2.63427	3.42559	0.768998	0.441895	0.971189
AAGCUGCCUGCUGAAGAACUGC	ssa-miR-22a-3p	0.663774	2.63427	3.42559	0.768998	0.441895	0.971189
CCCUGAGACCCUUAACCUGUGU	ssa-miR-125b-5p	0.663774	2.63427	3.42559	0.768998	0.441895	0.971189
CUGUACAACCUACUGCCUU	ssa-let-7b-3p	0.663774	2.63427	3.42559	0.768998	0.441895	0.971189
GAGCUGCCAGCUGAAGAACUGA	ssa-miR-22a-3p	0.663774	2.63427	3.42559	0.768998	0.441895	0.971189
GUUCUAUACUGGUCAUCUCUCU	NA	0.663774	2.63427	3.42559	0.768998	0.441895	0.971189
UAUGAGUGUGAAAGAUUAGUGAU	NA	0.663774	2.63427	3.42559	0.768998	0.441895	0.971189
UAUUGCACUCGUCCCGGCCU	ssa-miR-92b-3p	0.663774	2.63427	3.42559	0.768998	0.441895	0.971189
UCUCCUAGUGGUCCGUCGAGUGUU	NA	0.663774	2.63427	3.42559	0.768998	0.441895	0.971189
UGAGGUAGUAGGUUGUAUAGUGCUU	ssa-let-7a-5p	0.663774	2.63427	3.42559	0.768998	0.441895	0.971189
UGGAUGAUGAGCAGCUUGUGGAGU	NA	0.663774	2.63427	3.42559	0.768998	0.441895	0.971189
UUCAGUCACUGUUUCUGGUAGU	ssa-miR-725-3p	0.663774	2.63427	3.42559	0.768998	0.441895	0.971189
UUCCUAUGCAUAUACCGCUUUGU	ssa-miR-202-3p	0.663774	2.63427	3.42559	0.768998	0.441895	0.971189
UUCUGAAAGGACAUGGAUCUCUGAU	NA	0.663774	2.63427	3.42559	0.768998	0.441895	0.971189
UUUUUUGGAACCCUGGU	NA	0.663774	2.63427	3.42559	0.768998	0.441895	0.971189
UUCACAGUGGCUAAGUUCCG	ssa-miR-27a-3p	5.04988	-1.90085	2.47436	-0.768218	0.442357	0.971189
AGGACUGUGACGAGCUCAAGGCGUG	NA	13.6056	-1.55619	2.02757	-0.767513	0.442777	0.971189
UUCACAGUGGUUAAGUUCUGCA	ssa-miR-27d-3p	2.6074	-1.89916	2.47773	-0.766492	0.443384	0.971189
UUCAAGUAAUCCAGGAUAGGCA	ssa-miR-26a-5p	240.752	-0.972948	1.27074	-0.765653	0.443883	0.971189
UUCAAGUAAUCCAGGAUAGGCU	ssa-miR-26a-5p	1685.01	-0.925444	1.20966	-0.765046	0.444244	0.971189
UUUGUUCGUUCGGCUCGCGUUA	ssa-miR-375-3p	3.27046	1.90453	2.49141	0.764436	0.444607	0.971189
UGAGGUAGUAGAUUGAAUGGUU	ssa-let-7e-5p	4.43548	1.66842	2.18758	0.762679	0.445655	0.971189
CCAGGUGCUGUAAGCUC	NA	3300.09	0.913148	1.19954	0.761251	0.446507	0.971189
UGAGGCGUUUAGAACAAGUUC	ssa-miR-7132b-3p	2.57765	1.9027	2.50585	0.759302	0.447672	0.971189
UGGCACCCUAUUCCCUAUAUACC	NA	3.31943	1.68801	2.22336	0.759215	0.447724	0.971189
CAGGCUGGUUAGAUGGUUGUC	ssa-miR-456-3p	4.82804	-1.6321	2.15385	-0.757758	0.448596	0.971189
UCACAGUGAACCGGUCUCUUUU	ssa-miR-128-3p	152.775	-0.91442	1.20758	-0.757232	0.448911	0.971189
AAGCUGCCAGCUGAAGAACA	ssa-miR-22a-3p	46.7024	0.923112	1.22041	0.756393	0.449414	0.971189
ACCCUGUAGAACCGAAUUUGUGA	ssa-miR-10b-5p	19.0403	-1.19919	1.58743	-0.755429	0.449992	0.971189
UUUCCUAUGCAUAUACCUCUUG	ssa-miR-202-3p	13.7365	-1.2873	1.70561	-0.754747	0.450401	0.971189
ACCCUGUAGAACCGAAUUUGUGC	ssa-miR-10b-5p	13.2808	-1.31977	1.74943	-0.754399	0.45061	0.971189
UAGCUUACCAGACUGGUGUUGG	ssa-miR-21b-5p	5.66261	1.40938	1.87177	0.752967	0.45147	0.971189
AACCCGUAGAUCCGAACUUGA	ssa-miR-100a-5p	13.3756	1.2962	1.72596	0.750999	0.452653	0.971189
AAGCUGCCAGCUGAAGAACUGGU	ssa-miR-22a-3p	2.90355	1.91042	2.5462	0.7503	0.453074	0.971189
AAGCUGCCAGCUGGAGAACU	ssa-miR-22a-3p	0.460302	-2.59871	3.46905	-0.749111	0.45379	0.971189
ACAGCAGGCACAGACAGGCAGU	ssa-miR-214-3p	0.460302	-2.59871	3.46905	-0.749111	0.45379	0.971189
CCCUGAGACCCUUAACCUGU	ssa-miR-125b-5p	0.460302	-2.59871	3.46905	-0.749111	0.45379	0.971189
UCUCUAUAGCCAAACUGUGCUCACU	NA	0.460302	-2.59871	3.46905	-0.749111	0.45379	0.971189
UGAGGUAGUAAGUUGUGUUU	ssa-let-7h-5p	0.460302	-2.59871	3.46905	-0.749111	0.45379	0.971189
UUUCCUAUGCAUAUACCUCGU	ssa-miR-202-3p	0.460302	-2.59871	3.46905	-0.749111	0.45379	0.971189
GUGAAAUGUUUAGGACCACUUGA	ssa-miR-203a-3p	2.17919	1.90253	2.56359	0.742134	0.458006	0.971189
CUAUACAACUUACUGCCUUCCU	ssa-let-7h-3p	5.93086	1.63724	2.21025	0.740748	0.458846	0.971189
UUCCUAUGCAUAUACCUCUCU	ssa-miR-202-3p	15.418	1.48577	2.01557	0.737146	0.461034	0.971189
AACACGAUCAUUCUUUGCCAAGUAG	NA	0.604279	2.52522	3.4303	0.73615	0.46164	0.971189
AACCCAGAGUCCGAUAUCCCA	NA	0.604279	2.52522	3.4303	0.73615	0.46164	0.971189
AAGCUUAUCAGACUGGUGUUGGC	ssa-miR-21b-5p	0.604279	2.52522	3.4303	0.73615	0.46164	0.971189
AUAGCUCUUUGAAUGGUACC	ssa-miR-458-3p	0.604279	2.52522	3.4303	0.73615	0.46164	0.971189
GUGGCAGGUGGGGAGUUU	NA	0.604279	2.52522	3.4303	0.73615	0.46164	0.971189
UAAAGGGAAUUUGCGACUGUUA	ssa-miR-724-5p	0.604279	2.52522	3.4303	0.73615	0.46164	0.971189
UACCCUGGGCUGAAGCGGCGUACC	NA	0.604279	2.52522	3.4303	0.73615	0.46164	0.971189
UAGCUUAUCAGACUGGUGUUAG	ssa-miR-21b-5p	0.604279	2.52522	3.4303	0.73615	0.46164	0.971189
UCAAUGGGUGAUAUGUCUGAGUAUG	NA	0.604279	2.52522	3.4303	0.73615	0.46164	0.971189
UCACAGUGAACCGGCCUCUUU	ssa-miR-128-3p	0.604279	2.52522	3.4303	0.73615	0.46164	0.971189
UCCGAUCGACGAGCUCCCUGAGCU	NA	0.604279	2.52522	3.4303	0.73615	0.46164	0.971189
UGAGAGUCUGGGAAAUUACUGGU	NA	0.604279	2.52522	3.4303	0.73615	0.46164	0.971189
UGAGGUAGUAGGCUGUAUAGU	ssa-let-7a-5p	0.604279	2.52522	3.4303	0.73615	0.46164	0.971189
UGAGGUAGUAGGUCGUAUAGUU	ssa-let-7a-5p	0.604279	2.52522	3.4303	0.73615	0.46164	0.971189
UGAGGUAGUUGGUUGUAUUGUC	ssa-let-7d-5p	0.604279	2.52522	3.4303	0.73615	0.46164	0.971189
UGGUCUGUGCAAUGAAGUUGAC	NA	0.604279	2.52522	3.4303	0.73615	0.46164	0.971189
UGUAAACAUCCUUGACUGAAAGCUU	ssa-miR-30d-5p	0.604279	2.52522	3.4303	0.73615	0.46164	0.971189
UGUAUCAGGUCUGUUGUGGGAAAUU	NA	0.604279	2.52522	3.4303	0.73615	0.46164	0.971189
UGUCCGGUUUAAGAAGUGAUCU	NA	0.604279	2.52522	3.4303	0.73615	0.46164	0.971189
UGUGCAAAUCCAUGCAAAACUGA	ssa-miR-19c-3p	0.604279	2.52522	3.4303	0.73615	0.46164	0.971189
UUGAGAACUGAAUUCCAAGGGU	ssa-miR-146d-5p	0.604279	2.52522	3.4303	0.73615	0.46164	0.971189
CUCCUAUGCAUAUACCUCUUUGA	ssa-miR-202-3p	2.844	1.86955	2.55343	0.732173	0.464063	0.971189
UACCACAGGGUAGAACCACGGACU	ssa-miR-140-3p	10.9572	1.27161	1.74011	0.730763	0.464924	0.971189
GACAUGACUGGAUAGGUGAAAGC	NA	0.431533	-2.52725	3.47152	-0.727996	0.466616	0.971189
GCUGUGUGAGGUCGGACCUAC	ssa-miR-2188-3p	0.431533	-2.52725	3.47152	-0.727996	0.466616	0.971189
GUAGGUAUUCUGUAGAAUGGUG	NA	0.431533	-2.52725	3.47152	-0.727996	0.466616	0.971189
UAGCAGCACAGAAUGGUUUG	ssa-miR-15d-5p	0.431533	-2.52725	3.47152	-0.727996	0.466616	0.971189
UAUGAGAAGCCAGAGCAGAAACC	NA	0.431533	-2.52725	3.47152	-0.727996	0.466616	0.971189
UGAGAACUGAAUUCCAAGGGA	ssa-miR-146d-5p	0.431533	-2.52725	3.47152	-0.727996	0.466616	0.971189
UGAGGUAGUUGGUUGUAUA	ssa-let-7a-5p	0.431533	-2.52725	3.47152	-0.727996	0.466616	0.971189
UGAUUCUGUAACGGUUCUCUUGCG	NA	0.431533	-2.52725	3.47152	-0.727996	0.466616	0.971189
UGUUAUGUAUUGGACAGUGAUGGUC	NA	0.431533	-2.52725	3.47152	-0.727996	0.466616	0.971189
UUCAAGUAAUUCAGGAUAGGCU	ssa-miR-26a-5p	0.431533	-2.52725	3.47152	-0.727996	0.466616	0.971189
UUCCUAUGCAUAUACCUCUUUAC	ssa-miR-202-3p	0.431533	-2.52725	3.47152	-0.727996	0.466616	0.971189
UUGAGGCGAGUUGAAGACUAA	ssa-miR-727-3p	0.431533	-2.52725	3.47152	-0.727996	0.466616	0.971189
UUUUAUGAUGAGUGCUGAUAACC	NA	0.431533	-2.52725	3.47152	-0.727996	0.466616	0.971189
UACCCUGGACCAAAACUGCGUACU	NA	4.10692	1.56166	2.15417	0.724948	0.468484	0.971189
UGUGCAAACCCAAGCAAAACUG	ssa-miR-19d-3p	16.9497	1.26224	1.74225	0.724489	0.468765	0.971189
UAGCUUAUCAGACUGGUGUUU	ssa-miR-21b-5p	13.2772	1.25111	1.72809	0.723986	0.469074	0.971189
UCAAAUCUUCCGGAACUCUAACACA	NA	8.25273	-1.79799	2.49713	-0.720022	0.471511	0.971189
AUUGCACUUGUCCCGGCCUGUU	ssa-miR-92a-3p	2.77895	1.82971	2.55765	0.715388	0.474369	0.971189
AAGCUGCCUGCUGAAGAACUGU	ssa-miR-22a-3p	13.3265	1.25308	1.75463	0.714159	0.475129	0.971189
ACAGUAGUCUGCACAUUGGUC	ssa-miR-199a-3p	22.4803	-1.09259	1.53408	-0.712216	0.476331	0.971189
ACAGGGCUGGGAGGGAUCCCC	NA	0.402764	-2.45648	3.47337	-0.707232	0.479422	0.971189
ACCCUAACAAAAGCAUUGACC	ssa-miR-430c-5p	0.402764	-2.45648	3.47337	-0.707232	0.479422	0.971189
AUAGCACUCUUGAUGAUCAACU	NA	0.402764	-2.45648	3.47337	-0.707232	0.479422	0.971189
CAAGCUGCCAGCUGAAGAACUGU	ssa-miR-22a-3p	0.402764	-2.45648	3.47337	-0.707232	0.479422	0.971189
CAAGGUGCCAUGGCUGUAUGUC	NA	0.402764	-2.45648	3.47337	-0.707232	0.479422	0.971189
GCCCCUUUUGUAUUGUACU	ssa-miR-130b-5p	0.402764	-2.45648	3.47337	-0.707232	0.479422	0.971189
UAGCUUAUCAGACUGGCGUUG	ssa-miR-21b-5p	0.402764	-2.45648	3.47337	-0.707232	0.479422	0.971189
UAGCUUAUCAGACUGGUGCU	ssa-miR-21b-5p	0.402764	-2.45648	3.47337	-0.707232	0.479422	0.971189
UAGCUUAUCAGGCUGGUGUUG	ssa-miR-21b-5p	0.402764	-2.45648	3.47337	-0.707232	0.479422	0.971189
UCAGAACGUGACAAUGAGG	NA	0.402764	-2.45648	3.47337	-0.707232	0.479422	0.971189
UCAGUGCAUUACGGAACUUUGU	ssa-miR-148a-3p	0.402764	-2.45648	3.47337	-0.707232	0.479422	0.971189
UCGGUCUGACUCUGAUGCU	NA	0.402764	-2.45648	3.47337	-0.707232	0.479422	0.971189
UGAGGUAGUAAUUUGUGCUGUU	ssa-let-7i-5p	0.402764	-2.45648	3.47337	-0.707232	0.479422	0.971189
UGAGGUAGUAGGUUGUAUUU	ssa-let-7c-5p	0.402764	-2.45648	3.47337	-0.707232	0.479422	0.971189
UGAGGUAGUAGUUUGUGUCG	ssa-let-7g-5p	0.402764	-2.45648	3.47337	-0.707232	0.479422	0.971189
UGGAUGCUGCUACUGUCUGGAAGGU	NA	0.402764	-2.45648	3.47337	-0.707232	0.479422	0.971189
UUCACAGUGGCUAAGUUCCGA	ssa-miR-27a-3p	0.402764	-2.45648	3.47337	-0.707232	0.479422	0.971189
UUUCCUAUGCAUAUACCGCUC	ssa-miR-202-3p	0.402764	-2.45648	3.47337	-0.707232	0.479422	0.971189
AACAUUCAACGCUGUCGGUGAGU	ssa-miR-181a-5p	22.3141	-1.29638	1.83412	-0.706812	0.479683	0.971189
UCACAGUGAACCGGUCUCUUUC	ssa-miR-128-3p	30.7561	-0.977301	1.38766	-0.704278	0.48126	0.971189
AAGAGGCAUAGGGCAUGGGAA	ssa-miR-202-5p	0.568949	2.4166	3.43535	0.70345	0.481775	0.971189
AAGCUGCCAGCAGAAGAACUG	ssa-miR-22a-3p	0.568949	2.4166	3.43535	0.70345	0.481775	0.971189
AAGCUGCCAGCUGAAGACCUGU	ssa-miR-22a-3p	0.568949	2.4166	3.43535	0.70345	0.481775	0.971189
ACCCUAACAAAAGCAUUGACUG	ssa-miR-430c-5p	0.568949	2.4166	3.43535	0.70345	0.481775	0.971189
CAUUGCACUUGUCUCGGUCUGAUU	ssa-miR-25-3p	0.568949	2.4166	3.43535	0.70345	0.481775	0.971189
CUGGGGCUGGCCUGGGCUUGUU	NA	0.568949	2.4166	3.43535	0.70345	0.481775	0.971189
GAAAUGUUUAGGACCACUUGA	ssa-miR-203b-3p	0.568949	2.4166	3.43535	0.70345	0.481775	0.971189
GUUUCUCUGUUCACUCUCUGGU	NA	0.568949	2.4166	3.43535	0.70345	0.481775	0.971189
UAGCUUAUCAGACUAGUGUUGGC	ssa-miR-21b-5p	0.568949	2.4166	3.43535	0.70345	0.481775	0.971189
UAGCUUAUCGGACUGGUGUUG	ssa-miR-21b-5p	0.568949	2.4166	3.43535	0.70345	0.481775	0.971189
UAUGUACAUACGGUCACUGUGGGCA	NA	0.568949	2.4166	3.43535	0.70345	0.481775	0.971189
UCCUGCUCUGUAGCUUUUGUGC	NA	0.568949	2.4166	3.43535	0.70345	0.481775	0.971189
UGACAUCAUAUGUACGGCUGC	ssa-miR-489-3p	0.568949	2.4166	3.43535	0.70345	0.481775	0.971189
UGAGGUAGUAGAUUGAGU	ssa-let-7e-5p	0.568949	2.4166	3.43535	0.70345	0.481775	0.971189
UGAGGUAGUAGUCUGUGCUGU	ssa-let-7i-5p	0.568949	2.4166	3.43535	0.70345	0.481775	0.971189
UGAGGUAGUUGGUUGUAUGAG	ssa-let-7d-5p	0.568949	2.4166	3.43535	0.70345	0.481775	0.971189
UGAGGUAGUUGGUUGUAUGU	ssa-let-7d-5p	0.568949	2.4166	3.43535	0.70345	0.481775	0.971189
UGGACUGUCCAACCUGAGAAU	ssa-miR-1338-5p	0.568949	2.4166	3.43535	0.70345	0.481775	0.971189
UGUAAACAUCCCCGACUGGG	ssa-miR-30b-5p	0.568949	2.4166	3.43535	0.70345	0.481775	0.971189
UUCCAGGAAUGCUGCCUCUGCCUC	NA	0.568949	2.4166	3.43535	0.70345	0.481775	0.971189
UUCCUAUGCAUAUACCUCUUUCGCU	ssa-miR-202-3p	0.568949	2.4166	3.43535	0.70345	0.481775	0.971189
UGAGGUAGUAGUUUGUAUAGCU	ssa-let-7g-5p	2.15443	-1.78669	2.54669	-0.701574	0.482945	0.971189
CGGACUGUCCUCAGUGC	NA	72.1805	1.41129	2.02043	0.698508	0.48486	0.971189
UGUAAACAUCCUUGACUGAAAGA	ssa-miR-30d-5p	8.99088	1.29832	1.86251	0.697079	0.485753	0.971189
UAACGGUACUUUGUGGUGAUUUC	NA	7.40558	-1.30786	1.87808	-0.696381	0.48619	0.971189
UGUAAACAUCCCCGACUGGAAC	ssa-miR-30b-5p	30.2339	1.08274	1.56338	0.692563	0.488584	0.971189
AGUGUAGUUUUCAGUCUGGUGUA	NA	13.1573	-1.41843	2.05126	-0.691491	0.489257	0.971189
UUCCCUUUGUCAUCCUAUGCCC	ssa-miR-204-5p	2.63958	-1.71005	2.47707	-0.690354	0.489971	0.971189
UGUAAACAUCCUACACUCUCAGCU	ssa-miR-30a-5p	47.8666	-1.14477	1.6607	-0.689332	0.490614	0.971189
ACAGUAGUCUGCACAUUGGUU	ssa-miR-199a-3p	118.602	-0.862785	1.25385	-0.688107	0.491385	0.971189
AAGCUGCCAGCUGAAGGACUGC	ssa-miR-22a-3p	8.63684	1.16325	1.69275	0.687197	0.491958	0.971189
AACCCGUAGAUCCGAGCUUGU	ssa-miR-100a-5p	0.373996	-2.38719	3.47436	-0.687089	0.492027	0.971189
AAGCUGCCAGCUGAGGAACUGUU	ssa-miR-22a-3p	0.373996	-2.38719	3.47436	-0.687089	0.492027	0.971189
ACUUGUUUGUGGUUCUU	NA	0.373996	-2.38719	3.47436	-0.687089	0.492027	0.971189
AUUAUUUGAAUCGGGUGUGUUAG	NA	0.373996	-2.38719	3.47436	-0.687089	0.492027	0.971189
CCACAGUGAACCGGUCUCUUU	ssa-miR-128-3p	0.373996	-2.38719	3.47436	-0.687089	0.492027	0.971189
CCAGUGCAUUACAGAACUUUGU	ssa-miR-148a-3p	0.373996	-2.38719	3.47436	-0.687089	0.492027	0.971189
CUCCUAUGCAUAUACCUCUU	ssa-miR-202-3p	0.373996	-2.38719	3.47436	-0.687089	0.492027	0.971189
UACCACAGGGUAGAACCACGA	ssa-miR-140-3p	0.373996	-2.38719	3.47436	-0.687089	0.492027	0.971189
UAGCACCAUAUGAAAUCAGUG	ssa-miR-29a-3p	0.373996	-2.38719	3.47436	-0.687089	0.492027	0.971189
UAUUGUGUGACUAGCUGAAGGCUGU	NA	0.373996	-2.38719	3.47436	-0.687089	0.492027	0.971189
UCUCAGAUCUGUUUCGUGCUGUG	NA	0.373996	-2.38719	3.47436	-0.687089	0.492027	0.971189
UCUCCUAGUGGUCCGUCGAGUGU	NA	0.373996	-2.38719	3.47436	-0.687089	0.492027	0.971189
UCUUCUGUAGGGCUUCCUCUGUGCC	NA	0.373996	-2.38719	3.47436	-0.687089	0.492027	0.971189
UGAGGUAGCAGAUUGAAUAGU	ssa-let-7e-5p	0.373996	-2.38719	3.47436	-0.687089	0.492027	0.971189
UGAGGUAGUAAGUUGUGUC	ssa-let-7h-5p	0.373996	-2.38719	3.47436	-0.687089	0.492027	0.971189
UGAGGUAGUAGGUUGUAUAUU	ssa-let-7a-5p	0.373996	-2.38719	3.47436	-0.687089	0.492027	0.971189
UGAGGUAGUAGUUUGUGCUGGC	ssa-let-7i-5p	0.373996	-2.38719	3.47436	-0.687089	0.492027	0.971189
UGAGGUAGUGGUUUGUGCUGU	ssa-let-7i-5p	0.373996	-2.38719	3.47436	-0.687089	0.492027	0.971189
UGAGGUAGUUGAUUGAAUAGUU	ssa-let-7e-5p	0.373996	-2.38719	3.47436	-0.687089	0.492027	0.971189
UGGACAUGUCAAUUAGCUCAUC	NA	0.373996	-2.38719	3.47436	-0.687089	0.492027	0.971189
UUCCUAUGCAUAUACCUCGCU	ssa-miR-202-3p	0.373996	-2.38719	3.47436	-0.687089	0.492027	0.971189
UUGGAUUUGUGCUGAAA	NA	0.373996	-2.38719	3.47436	-0.687089	0.492027	0.971189
UUGGGAUCCCUCUAGCACACAGCC	NA	0.373996	-2.38719	3.47436	-0.687089	0.492027	0.971189
AAGCUGCCAACUGAAGAACUG	ssa-miR-22a-3p	0.537137	2.36173	3.43804	0.686941	0.49212	0.971189
AUAGCUCUUUGAAUGGUACUA	ssa-miR-458-3p	0.537137	2.36173	3.43804	0.686941	0.49212	0.971189
AUAGCUCUUUGAAUGGUACUGA	ssa-miR-458-3p	0.537137	2.36173	3.43804	0.686941	0.49212	0.971189
AUAGCUCUUUGAAUGGUACUGCA	ssa-miR-458-3p	0.537137	2.36173	3.43804	0.686941	0.49212	0.971189
CAGGCUGGUUAGAUGGUUGUU	ssa-miR-456-3p	0.537137	2.36173	3.43804	0.686941	0.49212	0.971189
CAUUGCACUUGUCUCGGUCUGAC	ssa-miR-25-3p	0.537137	2.36173	3.43804	0.686941	0.49212	0.971189
CCAGGCCACCACCACCACC	NA	0.537137	2.36173	3.43804	0.686941	0.49212	0.971189
CUUUCAGUCGGAUGUUUGCAGUU	ssa-miR-30c-3p	0.537137	2.36173	3.43804	0.686941	0.49212	0.971189
GCCCCUUUUAUAUUGUCCUACC	ssa-miR-130b-2-5p	0.537137	2.36173	3.43804	0.686941	0.49212	0.971189
GUCAAGUAAUCCAGGAUAGGCU	ssa-miR-26a-5p	0.537137	2.36173	3.43804	0.686941	0.49212	0.971189
UACAGGAACUGGCCAAUCAACUGC	NA	0.537137	2.36173	3.43804	0.686941	0.49212	0.971189
UAGCAGCACGUAAAUAUUGA	ssa-miR-16a-5p	0.537137	2.36173	3.43804	0.686941	0.49212	0.971189
UAUUCGUAGUGACCAGACAUU	NA	0.537137	2.36173	3.43804	0.686941	0.49212	0.971189
UAUUUCUACCUCAGGAUAGCCUCUG	NA	0.537137	2.36173	3.43804	0.686941	0.49212	0.971189
UCACAGUCCUUCGCCUCGUGCUC	NA	0.537137	2.36173	3.43804	0.686941	0.49212	0.971189
UCACAGUGAACCGGUCUCC	ssa-miR-128-3p	0.537137	2.36173	3.43804	0.686941	0.49212	0.971189
UCAGUAACUGGAAUCUGUCCCUGC	ssa-miR-8159-5p	0.537137	2.36173	3.43804	0.686941	0.49212	0.971189
UCCGGAAGACGUGCUGCAUCAUGAG	NA	0.537137	2.36173	3.43804	0.686941	0.49212	0.971189
UCGAUAUCCAUGUUCUGAUGAC	NA	0.537137	2.36173	3.43804	0.686941	0.49212	0.971189
UCUCAAUGGUAAGGCUGUGCUCACU	NA	0.537137	2.36173	3.43804	0.686941	0.49212	0.971189
UCUGAUGUUGUGAUGUUAGCUAGCU	NA	0.537137	2.36173	3.43804	0.686941	0.49212	0.971189
UGAGAACUGAAUUCCAUAGAUGGUU	ssa-miR-146a-5p	0.537137	2.36173	3.43804	0.686941	0.49212	0.971189
UGAGAUGAAGCACUGUGGCUC	ssa-miR-143-3p	0.537137	2.36173	3.43804	0.686941	0.49212	0.971189
UGAGAUGAGGCACUGUAGCUC	ssa-miR-143-3p	0.537137	2.36173	3.43804	0.686941	0.49212	0.971189
UGAGGUAGUUGUUUGUACAGUUA	ssa-let-7g-5p	0.537137	2.36173	3.43804	0.686941	0.49212	0.971189
UGGACUUUCCACCGUAGUAGCACU	NA	0.537137	2.36173	3.43804	0.686941	0.49212	0.971189
UGGAGUGUGACAAUGGUGUUA	ssa-miR-122-5p	0.537137	2.36173	3.43804	0.686941	0.49212	0.971189
UGUAAACAUCCUUGACUGAAAGCUA	ssa-miR-30d-5p	0.537137	2.36173	3.43804	0.686941	0.49212	0.971189
UGUUAUGUAUUGGACAGUGAUGGU	NA	0.537137	2.36173	3.43804	0.686941	0.49212	0.971189
UGUUCUAGUCUGGAGUGGCCUCAGU	NA	0.537137	2.36173	3.43804	0.686941	0.49212	0.971189
UUAGAGUGUUUGGCUAGUAACC	NA	0.537137	2.36173	3.43804	0.686941	0.49212	0.971189
UUCGUACUCAGUGGUUCAGAUG	NA	0.537137	2.36173	3.43804	0.686941	0.49212	0.971189
UUGUGCUUGAUCUAACCAUGUGU	ssa-miR-218-5p	0.537137	2.36173	3.43804	0.686941	0.49212	0.971189
UUUCUGGUCUGCCUCUCUGAGU	NA	0.537137	2.36173	3.43804	0.686941	0.49212	0.971189
UUUCUUCAUCGUUCUAGUUGUUUCU	NA	0.537137	2.36173	3.43804	0.686941	0.49212	0.971189
AAGCUGCCAGCUGAAGAACUCU	ssa-miR-22a-3p	14.5775	1.19967	1.75135	0.685001	0.493343	0.971189
AAGCUGCCAGCUGAAGAACU	ssa-miR-22a-3p	681.184	0.812838	1.18928	0.683468	0.494311	0.971189
UAAUACUGCCUGGUAAUGAUG	ssa-miR-200a-3p	28.2523	1.06016	1.56574	0.677097	0.498344	0.971189
AAGCUGCCAGCUGAAGAACUGUGCU	ssa-miR-22a-3p	8.6885	1.28507	1.89878	0.676787	0.498541	0.971189
UGAGGUAGUAGAUUGAAUAGA	ssa-let-7e-5p	14.372	1.17995	1.74479	0.676274	0.498867	0.971189
UACCCUGUAGAUCCGGAUUUGC	ssa-miR-10a-5p	10.5155	1.45345	2.15262	0.675199	0.499549	0.971189
ACUCUUUCCCUGUUGCACUAC	ssa-miR-130a-5p	17.7732	1.16946	1.73234	0.675073	0.499629	0.971189
UAGCUUAUCAGACUGGUGUUGC	ssa-miR-21b-5p	26.7626	1.17674	1.74359	0.674897	0.499741	0.971189
AAGCUGCCAGCUGAAGAACUA	ssa-miR-22a-3p	618.692	1.12056	1.67038	0.670842	0.502321	0.971189
UGAGGUAGUAGUUUGUAUAGUG	ssa-let-7g-5p	5.29656	-1.28025	1.91064	-0.670065	0.502816	0.971189
AACCCGUAGAUCCGAUCUUGUGU	ssa-miR-99-5p	3.08463	-1.88669	2.83223	-0.666151	0.505315	0.971189
UGAGGUAGUAGGUUGUGUGGUUA	ssa-let-7b-5p	3.08463	-1.88669	2.83223	-0.666151	0.505315	0.971189
CUCAAUCUGUACUUCAAUG	NA	0.345227	-2.31315	3.47546	-0.665568	0.505687	0.971189
CUCCUAUGCAUAUACCUCUUUG	ssa-miR-202-3p	0.345227	-2.31315	3.47546	-0.665568	0.505687	0.971189
GUGAAAUGUUUAGGACCACUUGC	ssa-miR-203a-3p	0.345227	-2.31315	3.47546	-0.665568	0.505687	0.971189
UCCUAUGCAUAUACCUCUUUGU	ssa-miR-202-3p	0.345227	-2.31315	3.47546	-0.665568	0.505687	0.971189
UCGUACCGUGAGUGAUAAUGCA	ssa-miR-126-3p	0.345227	-2.31315	3.47546	-0.665568	0.505687	0.971189
UCUGUGGGAUUCGGAUGAGACUAU	NA	0.345227	-2.31315	3.47546	-0.665568	0.505687	0.971189
UGAGGUAAUAGAUUGAAUAGUU	ssa-let-7e-5p	0.345227	-2.31315	3.47546	-0.665568	0.505687	0.971189
UGAGGUAGUAGACUGAAUAGU	ssa-let-7e-5p	0.345227	-2.31315	3.47546	-0.665568	0.505687	0.971189
UGAGGUAGUAGAUUGAAUU	ssa-let-7f-5p	0.345227	-2.31315	3.47546	-0.665568	0.505687	0.971189
UGAGGUAGUAGUUUGUGCG	ssa-let-7i-5p	0.345227	-2.31315	3.47546	-0.665568	0.505687	0.971189
UUCAAGUAAUCCAGGAUAGACU	ssa-miR-26a-5p	0.345227	-2.31315	3.47546	-0.665568	0.505687	0.971189
UUCCCCAUUCUGUCAUAUCUCUG	NA	0.345227	-2.31315	3.47546	-0.665568	0.505687	0.971189
UUCCUGUUAUCUGACAUGUGUGGC	NA	0.345227	-2.31315	3.47546	-0.665568	0.505687	0.971189
UUCUGUAACGGUUUUCUUGAUGA	NA	0.345227	-2.31315	3.47546	-0.665568	0.505687	0.971189
UUGGACAUGCAUGCAAGUUUGGAGA	NA	0.345227	-2.31315	3.47546	-0.665568	0.505687	0.971189
UUGGAGGUAAAUUAGCAGAGU	NA	0.345227	-2.31315	3.47546	-0.665568	0.505687	0.971189
UUUCCUAUGCAUAUACCACUUU	ssa-miR-202-3p	0.345227	-2.31315	3.47546	-0.665568	0.505687	0.971189
UUUCUCGGCCCUUUCUCCUUCAGG	NA	0.345227	-2.31315	3.47546	-0.665568	0.505687	0.971189
UUCUGUAACGGUCUGAGUGAAGU	NA	2.12061	1.73296	2.60384	0.66554	0.505705	0.971189
UGAGGUAGUAGGUUGUAUAGUUA	ssa-let-7a-5p	15.4718	-1.05603	1.589	-0.664587	0.506315	0.971189
UUGGUCCCCUUCAACCAGCUGG	ssa-miR-133a-3p	10.6018	-1.83583	2.77358	-0.661902	0.508034	0.971189
ACCCUGUAGAUCCGGAUUUGUG	ssa-miR-10a-5p	6.64403	1.43041	2.16515	0.660651	0.508836	0.971189
UGAGGUAGCAGAUUGAAUAGUU	ssa-let-7e-5p	6.26999	-1.23901	1.88501	-0.657292	0.510993	0.971189
AGCUACAUUGUCUGCUGGGUUU	ssa-miR-221-5p	20.4288	1.13993	1.73432	0.657277	0.511003	0.971189
CAUUGCACUUGUCUCGGUCUGG	ssa-miR-25-3p	7.82218	-1.43799	2.19442	-0.655295	0.512278	0.971189
UCCCUGAGACCCUAACU	ssa-miR-125a-5p	3.0805	1.61507	2.46479	0.655257	0.512303	0.971189
UGAGAUGAAGCACUGUAGCUCC	ssa-miR-143-3p	59.8685	-1.07175	1.64308	-0.652279	0.514221	0.971189
UGUAAACAUCCCCGACUGGAAU	ssa-miR-30b-5p	226.92	1.0574	1.62169	0.652033	0.51438	0.971189
UGAGGCGUUUAGAACAAGAUCA	ssa-miR-7132b-3p	6.01612	1.22154	1.87871	0.650197	0.515565	0.971189
UAACCGUUACCAUUACUGAGU	NA	415.869	-0.942723	1.45046	-0.649946	0.515727	0.971189
UUGCAUAGUCACAAAAAUGAUC	ssa-miR-153a-3p	2.49628	-1.61523	2.49225	-0.648101	0.516919	0.971189
GGCGGCGUCCGGUGAGCUCUC	NA	2.84509	1.60663	2.4796	0.64794	0.517024	0.971189
UGAGGUAGUAGGUUGUAUAGUUC	ssa-let-7a-5p	18.2894	-0.957241	1.4789	-0.647264	0.517461	0.971189
UUUGACCUCUGAUUACAAAG	NA	10.8257	-1.22441	1.89747	-0.645287	0.518741	0.971189
UGGAAUGUAAGGAAGUGUGUGG	ssa-miR-206-3p	17.6813	-1.36602	2.12205	-0.643726	0.519753	0.971189
AAAGAGGCAUAGGGCAUGGG	ssa-miR-202-5p	0.316458	-2.23364	3.4767	-0.642458	0.520576	0.971189
AACAUUCAACGCUGUCGGC	ssa-miR-181a-5p	0.316458	-2.23364	3.4767	-0.642458	0.520576	0.971189
AAGCUGCCAGCUGAAGGACU	ssa-miR-22a-3p	0.316458	-2.23364	3.4767	-0.642458	0.520576	0.971189
AAGCUGCCAGCUGAAUAACUG	ssa-miR-22a-3p	0.316458	-2.23364	3.4767	-0.642458	0.520576	0.971189
AAGCUGCCAGCUUAAGAACUGU	ssa-miR-22a-3p	0.316458	-2.23364	3.4767	-0.642458	0.520576	0.971189
ACUAUGAGCACAAACUGAUCU	NA	0.316458	-2.23364	3.4767	-0.642458	0.520576	0.971189
ACUUAGAAUGAAUAGAACGGGU	NA	0.316458	-2.23364	3.4767	-0.642458	0.520576	0.971189
AGAGGCAUAGGGCAUGGGAAA	ssa-miR-202-5p	0.316458	-2.23364	3.4767	-0.642458	0.520576	0.971189
AGCUACAUCUGGCUACUGGGA	ssa-miR-222b-3p	0.316458	-2.23364	3.4767	-0.642458	0.520576	0.971189
AUUCCCUACGUAGUGUACUCC	NA	0.316458	-2.23364	3.4767	-0.642458	0.520576	0.971189
CGACAACAGUCUGUAGGCUGU	ssa-miR-21b-3p	0.316458	-2.23364	3.4767	-0.642458	0.520576	0.971189
CGAGGUAGUAGGUUGUAUAGU	ssa-let-7a-5p	0.316458	-2.23364	3.4767	-0.642458	0.520576	0.971189
CUAUACAACUUACUGCCUUCC	ssa-let-7h-3p	0.316458	-2.23364	3.4767	-0.642458	0.520576	0.971189
CUCACAGUGAACCGGUCUCUU	ssa-miR-128-3p	0.316458	-2.23364	3.4767	-0.642458	0.520576	0.971189
UAAUACUGCCUGGUAAUGAUGU	ssa-miR-200a-3p	0.316458	-2.23364	3.4767	-0.642458	0.520576	0.971189
UACACAGCUGACUCCAAUGAUC	NA	0.316458	-2.23364	3.4767	-0.642458	0.520576	0.971189
UACAGCAGGCACAGACAGGC	ssa-miR-214-3p	0.316458	-2.23364	3.4767	-0.642458	0.520576	0.971189
UACAGUACUGUGAUAACUG	ssa-miR-101a-3p	0.316458	-2.23364	3.4767	-0.642458	0.520576	0.971189
UACGGACGGUUAUGGCAUUGAGUC	NA	0.316458	-2.23364	3.4767	-0.642458	0.520576	0.971189
UCGUACCGUGAGUAAUAACGCA	ssa-miR-126-3p	0.316458	-2.23364	3.4767	-0.642458	0.520576	0.971189
UCUGCAAUGUAGUCGUUCUGGA	NA	0.316458	-2.23364	3.4767	-0.642458	0.520576	0.971189
UGAGGUAGUAGUUCGUAUAGUU	ssa-let-7g-5p	0.316458	-2.23364	3.4767	-0.642458	0.520576	0.971189
UGAGGUAGUAGUUUGCGCUGU	ssa-let-7i-5p	0.316458	-2.23364	3.4767	-0.642458	0.520576	0.971189
UGAGGUAGUGGUUUGUAUAGUU	ssa-let-7g-5p	0.316458	-2.23364	3.4767	-0.642458	0.520576	0.971189
UGAGGUAGUUGUUUGUACAGCU	ssa-let-7g-5p	0.316458	-2.23364	3.4767	-0.642458	0.520576	0.971189
UGCAUGAACCGAAUAUUGACG	NA	0.316458	-2.23364	3.4767	-0.642458	0.520576	0.971189
UGGUCGUACAUGGGGCACAUG	NA	0.316458	-2.23364	3.4767	-0.642458	0.520576	0.971189
UGUAAACAUCCCCGACUGC	ssa-miR-30b-5p	0.316458	-2.23364	3.4767	-0.642458	0.520576	0.971189
UGUGAACUUGGCCAAAUGUG	NA	0.316458	-2.23364	3.4767	-0.642458	0.520576	0.971189
UUCCUAUGCAUAUACCCCUC	ssa-miR-202-3p	0.316458	-2.23364	3.4767	-0.642458	0.520576	0.971189
UUCUGUAACGGUUUUCUUCAUCUGA	NA	0.316458	-2.23364	3.4767	-0.642458	0.520576	0.971189
UUUUUUCAGGUCGUCUG	NA	0.316458	-2.23364	3.4767	-0.642458	0.520576	0.971189
UGAAAUGUUUAGGACCACUUGU	ssa-miR-203b-3p	11.9434	1.04436	1.63365	0.63928	0.522641	0.971189
AACAUUCAACGCUGUCGGU	ssa-miR-181a-5p	9.70684	-1.07724	1.68535	-0.639179	0.522706	0.971189
UGAGGUAGUUGGUUGUAUU	ssa-let-7d-5p	2.10657	1.64407	2.57584	0.638264	0.523302	0.971189
UGUGGAGGGAACGCCAUUUCUGGAG	NA	4.1442	1.56389	2.4505	0.638194	0.523348	0.971189
CAUUGCACUUGUCUCGGUC	ssa-miR-25-3p	3.7199	1.24759	1.95836	0.637058	0.524087	0.971189
UAGCUUAUCAGACUGGCGUUGGC	ssa-miR-21b-5p	3.86863	1.41123	2.21617	0.63679	0.524262	0.971189
UUCCUAUGCAUAUACCUCUUUGG	ssa-miR-202-3p	45.4778	-0.939237	1.47968	-0.634757	0.525587	0.971189
UGUAAACAUCCUUGACUGAAAGCA	ssa-miR-30d-5p	42.7312	0.904596	1.4258	0.634449	0.525788	0.971189
AACAUUCAUUGCUGUCGGUA	ssa-miR-181c-5p	0.469995	2.1771	3.44784	0.631437	0.527755	0.971189
AACAUUCAUUGCUGUCGGUGGA	ssa-miR-181c-5p	0.469995	2.1771	3.44784	0.631437	0.527755	0.971189
AACCCGUGGAUCCGAACUUGUG	ssa-miR-100a-5p	0.469995	2.1771	3.44784	0.631437	0.527755	0.971189
AAGCUGCCAGUUGAAGAACUG	ssa-miR-22a-3p	0.469995	2.1771	3.44784	0.631437	0.527755	0.971189
ACCCUGUAGAUCCGGAUUUGU	ssa-miR-10a-5p	0.469995	2.1771	3.44784	0.631437	0.527755	0.971189
CAGAUCUGUUUGGGCUCUCCGCC	NA	0.469995	2.1771	3.44784	0.631437	0.527755	0.971189
CAUUGCACUUGUCUCGGUCUU	ssa-miR-25-3p	0.469995	2.1771	3.44784	0.631437	0.527755	0.971189
CGUUCUUCACUGGCUAGCUUC	ssa-miR-22b-5p	0.469995	2.1771	3.44784	0.631437	0.527755	0.971189
CUGGGUCAUGUUCAGUAGAGCA	NA	0.469995	2.1771	3.44784	0.631437	0.527755	0.971189
GAGCUUAUCAGACUGGUGUUGA	ssa-miR-21a-5p	0.469995	2.1771	3.44784	0.631437	0.527755	0.971189
GCCGGGACUGUUGUGCU	NA	0.469995	2.1771	3.44784	0.631437	0.527755	0.971189
UAAAGUGCUUACAGUGCAGGUA	ssa-miR-106a-5p	0.469995	2.1771	3.44784	0.631437	0.527755	0.971189
UAACGGAACCCAUAAAGCAGCA	ssa-miR-462b-5p	0.469995	2.1771	3.44784	0.631437	0.527755	0.971189
UAAGCAAGGUUCUCGGGACACU	NA	0.469995	2.1771	3.44784	0.631437	0.527755	0.971189
UAAGUGUUGACAUGUCAGAGUGGGG	NA	0.469995	2.1771	3.44784	0.631437	0.527755	0.971189
UACCCUGUAGAUCCGGAUUUGUGU	ssa-miR-10a-5p	0.469995	2.1771	3.44784	0.631437	0.527755	0.971189
UACUCAGUGGUUCAGAUGGC	NA	0.469995	2.1771	3.44784	0.631437	0.527755	0.971189
UACUCGUAGUGACCAGACAUUAUG	NA	0.469995	2.1771	3.44784	0.631437	0.527755	0.971189
UAGCAGCACGUAAAUAUUGGUG	ssa-miR-16b-5p	0.469995	2.1771	3.44784	0.631437	0.527755	0.971189
UAGCUUAUCAGACUGGCGUUGA	ssa-miR-21a-5p	0.469995	2.1771	3.44784	0.631437	0.527755	0.971189
UAGCUUAUCAGACUGGUGUCGA	ssa-miR-21a-5p	0.469995	2.1771	3.44784	0.631437	0.527755	0.971189
UAGGAGUUUUAACCAGGGGAUUGG	NA	0.469995	2.1771	3.44784	0.631437	0.527755	0.971189
UAGGGGGGUAGGGGAACC	NA	0.469995	2.1771	3.44784	0.631437	0.527755	0.971189
UAGUGAUUUGGGGAUAAUGACCU	NA	0.469995	2.1771	3.44784	0.631437	0.527755	0.971189
UAUCUUAACCGUAGAUUCCUCCG	NA	0.469995	2.1771	3.44784	0.631437	0.527755	0.971189
UCACAGUGAACCGGUCU	ssa-miR-128-3p	0.469995	2.1771	3.44784	0.631437	0.527755	0.971189
UCAGUGCAUUACAGAACUUUC	ssa-miR-148a-3p	0.469995	2.1771	3.44784	0.631437	0.527755	0.971189
UCAGUGCAUUACAGAAUUUUGU	ssa-miR-148a-3p	0.469995	2.1771	3.44784	0.631437	0.527755	0.971189
UCCAGCAGGCUCUUUUUGGACACCA	NA	0.469995	2.1771	3.44784	0.631437	0.527755	0.971189
UCCAGCAUCAGUGAUUUUGUU	ssa-miR-338a-3p	0.469995	2.1771	3.44784	0.631437	0.527755	0.971189
UCCAGCAUCAGUGAUUUUGUUACC	ssa-miR-338a-3p	0.469995	2.1771	3.44784	0.631437	0.527755	0.971189
UGAAAGUUUCUGUCGGCUGAAUA	NA	0.469995	2.1771	3.44784	0.631437	0.527755	0.971189
UGAGAACUGAAUUCCACAGAUGG	ssa-miR-146a-5p	0.469995	2.1771	3.44784	0.631437	0.527755	0.971189
UGAGAACUGAAUUCCAUAGAUC	ssa-miR-146a-5p	0.469995	2.1771	3.44784	0.631437	0.527755	0.971189
UGAGAACUGAAUUCCAUAGGUG	ssa-miR-146a-5p	0.469995	2.1771	3.44784	0.631437	0.527755	0.971189
UGAGAACUGAAUUCCAUGGAUGG	ssa-miR-146a-5p	0.469995	2.1771	3.44784	0.631437	0.527755	0.971189
UGAGAACUGAAUUCUAUAGAUGG	ssa-miR-146a-5p	0.469995	2.1771	3.44784	0.631437	0.527755	0.971189
UGAGGUAGUUGUUUGUGCAGUU	ssa-let-7i-5p	0.469995	2.1771	3.44784	0.631437	0.527755	0.971189
UGAUGACUUGAGCCAACUGAUAAG	NA	0.469995	2.1771	3.44784	0.631437	0.527755	0.971189
UGGAAUAGAGCAUACUGGG	NA	0.469995	2.1771	3.44784	0.631437	0.527755	0.971189
UGUAAACAUCCUUGACUGAAGGCU	ssa-miR-30d-5p	0.469995	2.1771	3.44784	0.631437	0.527755	0.971189
UUAAGACUUGUAGUGAUGUGU	ssa-miR-499a-5p	0.469995	2.1771	3.44784	0.631437	0.527755	0.971189
UUAUUGAUUCUGGGCUCU	NA	0.469995	2.1771	3.44784	0.631437	0.527755	0.971189
UUCAAGACGGGGCUGAGA	NA	0.469995	2.1771	3.44784	0.631437	0.527755	0.971189
UUCACAGUGGUUAAGUUCU	ssa-miR-27d-3p	0.469995	2.1771	3.44784	0.631437	0.527755	0.971189
UACCCUGUAGAUCCGGAUUUGU	ssa-miR-10a-5p	89.4335	1.0147	1.60737	0.631277	0.52786	0.971189
UAUUGCACUUGUCCCGGCCUA	ssa-miR-92a-3p	2.02579	1.65139	2.62059	0.63016	0.52859	0.971189
UGGAAGACUAGUGAUUUUGUUGC	ssa-miR-7a-5p	11.612	1.07165	1.70137	0.629874	0.528777	0.971189
AAGCUGCCAGUUGAAGAAC	ssa-miR-22a-3p	8.06806	-1.74374	2.7715	-0.629166	0.52924	0.971189
UGAGGUAGUAGGUUGUAUAGCU	ssa-let-7a-5p	2.80585	1.60719	2.55655	0.628658	0.529573	0.971189
UAGCUGCCAGCUGAAGAACUGU	ssa-miR-22a-3p	21.6522	0.892899	1.42293	0.62751	0.530325	0.971189
UAGCUUAUCAGACUAGUGUUGG	ssa-miR-21b-5p	1.58342	1.6809	2.6839	0.62629	0.531125	0.971189
UGAGGUAGUAGUUUGUGCUA	ssa-let-7i-5p	13.8717	1.0229	1.63534	0.625495	0.531647	0.971189
UUGCCUUUGUAUUGCCCGUUCAUC	NA	2.91261	-1.53602	2.45694	-0.625173	0.531857	0.971189
GGGGAAUUAGCUCAAAUGGU	NA	9.8996	1.3525	2.17023	0.623209	0.533147	0.971189
CAGCUCACGCUACAGCUGCCCUC	NA	2.18151	-1.57598	2.53617	-0.621401	0.534336	0.971189
UGUCAGUUUGUCAAAUACCCCA	NAhsa-miR-223-3p	3.13489	-1.51047	2.43783	-0.619597	0.535523	0.971189
AAAGAGGCAUAGGGCAUGG	ssa-miR-202-5p	0.287689	-2.14773	3.47812	-0.617497	0.536907	0.971189
AACCCGUAGAUCCGAUCU	ssa-miR-99-5p	0.287689	-2.14773	3.47812	-0.617497	0.536907	0.971189
AACCCGUGGAUCCGAUCUUGU	ssa-miR-99-5p	0.287689	-2.14773	3.47812	-0.617497	0.536907	0.971189
AAGCUGCCAGAUGAAGAACUGU	ssa-miR-22a-3p	0.287689	-2.14773	3.47812	-0.617497	0.536907	0.971189
AAGCUGCCAGCUGAAAAACUG	ssa-miR-22a-3p	0.287689	-2.14773	3.47812	-0.617497	0.536907	0.971189
AAUGAGUAUAACAGCGAUUCUGAUC	NA	0.287689	-2.14773	3.47812	-0.617497	0.536907	0.971189
ACCGUGGCUUUAGAUUGUUACU	ssa-miR-132-5p	0.287689	-2.14773	3.47812	-0.617497	0.536907	0.971189
ACUCAACUCUGCUCAAACGUUU	NA	0.287689	-2.14773	3.47812	-0.617497	0.536907	0.971189
ACUGACGCCUGUUCCUCUCGCUGCU	NA	0.287689	-2.14773	3.47812	-0.617497	0.536907	0.971189
AUGACCUAUGAAUUGACAGA	ssa-miR-192a-5p	0.287689	-2.14773	3.47812	-0.617497	0.536907	0.971189
AUGAGGUCUUCAAGUUUCACUGA	NA	0.287689	-2.14773	3.47812	-0.617497	0.536907	0.971189
AUGCAUUCAUCUGAUAGACCUG	NA	0.287689	-2.14773	3.47812	-0.617497	0.536907	0.971189
AUUGAGAAGGUGAGCCC	NA	0.287689	-2.14773	3.47812	-0.617497	0.536907	0.971189
CACGUGACUUGGAUCUGCUCUG	NA	0.287689	-2.14773	3.47812	-0.617497	0.536907	0.971189
CCGGGAGUGGGAUGUUUGCGCU	ssa-miR-30a-3p	0.287689	-2.14773	3.47812	-0.617497	0.536907	0.971189
GGCUACCGGUUGGAGAUCCCUGU	NA	0.287689	-2.14773	3.47812	-0.617497	0.536907	0.971189
UAACACUGUCUGGUAACGAU	ssa-miR-200b-3p	0.287689	-2.14773	3.47812	-0.617497	0.536907	0.971189
UAAGACUGAUCGAGACCCCAGACGU	NA	0.287689	-2.14773	3.47812	-0.617497	0.536907	0.971189
UAAGAUCCCAGCCAGAACUGUG	NA	0.287689	-2.14773	3.47812	-0.617497	0.536907	0.971189
UAGCUUAUCAGACUGGGGUUGGU	ssa-miR-21b-5p	0.287689	-2.14773	3.47812	-0.617497	0.536907	0.971189
UAGUGAUUCUGUUUCUAUGGAC	NA	0.287689	-2.14773	3.47812	-0.617497	0.536907	0.971189
UAUAGUGCACUUCUCUUGACC	NA	0.287689	-2.14773	3.47812	-0.617497	0.536907	0.971189
UAUUCCAUAUAUACUGCACU	NA	0.287689	-2.14773	3.47812	-0.617497	0.536907	0.971189
UCAACUGAGGCUGCACGAGACA	NA	0.287689	-2.14773	3.47812	-0.617497	0.536907	0.971189
UCACCCCAGGGAUCUGUCUUCU	NA	0.287689	-2.14773	3.47812	-0.617497	0.536907	0.971189
UCAGUGCAUUACAGAACCUUGU	ssa-miR-148a-3p	0.287689	-2.14773	3.47812	-0.617497	0.536907	0.971189
UCAUCUGGCAGUUCCCUUGUGGCGU	NA	0.287689	-2.14773	3.47812	-0.617497	0.536907	0.971189
UGAGAUGAAGCACUGCAGCUC	ssa-miR-143-3p	0.287689	-2.14773	3.47812	-0.617497	0.536907	0.971189
UGAGGUAGUAGUUAGUGCUGUU	ssa-let-7i-5p	0.287689	-2.14773	3.47812	-0.617497	0.536907	0.971189
UGAGGUAGUAGUUUGAGCUGUU	ssa-let-7i-5p	0.287689	-2.14773	3.47812	-0.617497	0.536907	0.971189
UGAGGUAGUAGUUUGUGCUGAU	ssa-let-7i-5p	0.287689	-2.14773	3.47812	-0.617497	0.536907	0.971189
UGCAGUUGGCGUACGACCCGGAGC	NA	0.287689	-2.14773	3.47812	-0.617497	0.536907	0.971189
UGGAAAUGAGGACAAUAAAGC	NA	0.287689	-2.14773	3.47812	-0.617497	0.536907	0.971189
UGGAGUGUGACAAUGGUGUC	ssa-miR-122-5p	0.287689	-2.14773	3.47812	-0.617497	0.536907	0.971189
UGUCGUGUUGUUAUCUGUUUCUGUU	NA	0.287689	-2.14773	3.47812	-0.617497	0.536907	0.971189
UGUGAAGGGAUGAUACUGGGC	NA	0.287689	-2.14773	3.47812	-0.617497	0.536907	0.971189
UGUGGAUGAUUAGACAUUGACCAUA	NA	0.287689	-2.14773	3.47812	-0.617497	0.536907	0.971189
UGUGUUUUGGAGUUGCCUUUCUGCU	NA	0.287689	-2.14773	3.47812	-0.617497	0.536907	0.971189
UUCACAGUGGCUAAGUUCAGA	ssa-miR-27c-3p	0.287689	-2.14773	3.47812	-0.617497	0.536907	0.971189
UUCCUAUGCAUAUACCGCUC	ssa-miR-202-3p	0.287689	-2.14773	3.47812	-0.617497	0.536907	0.971189
UUCCUAUGCAUAUACCUCUCUGA	ssa-miR-202-3p	0.287689	-2.14773	3.47812	-0.617497	0.536907	0.971189
UUCGUGGCGUUGGACAGUCUCC	NA	0.287689	-2.14773	3.47812	-0.617497	0.536907	0.971189
UUGGAGGACUGAGAAGGUUU	NA	0.287689	-2.14773	3.47812	-0.617497	0.536907	0.971189
UUGUUCUUUCUAACUGUGCCAACU	NA	0.287689	-2.14773	3.47812	-0.617497	0.536907	0.971189
UUUCCUAUGCAUAUACCUCA	ssa-miR-202-3p	0.287689	-2.14773	3.47812	-0.617497	0.536907	0.971189
UAGCAGCGCAUCAUGGUUUG	ssa-miR-15c-5p	1.26801	1.7243	2.79325	0.61731	0.53703	0.971189
UGUAAACAUCCUCGACUGGAAGU	ssa-miR-30b-5p	5.94769	-1.71426	2.78061	-0.616504	0.537562	0.971189
UAGCUUAUCAGACUGGUGUUG	ssa-miR-21b-5p	486.439	1.02683	1.66633	0.616223	0.537748	0.971189
UAGCUUAUCAGGCUGGUGUUGGC	ssa-miR-21b-5p	4.08099	1.34896	2.20807	0.610923	0.54125	0.971189
AACCCGUAGAUCCGAUCUUGUA	ssa-miR-99-5p	4.58026	1.15789	1.89688	0.610417	0.541586	0.971189
GCCCCUUUUGUAUUGUACUACA	ssa-miR-130b-5p	2.40939	1.57409	2.58483	0.608973	0.542543	0.971189
UCCGAUUGGCUGUUGGCGAGGUACC	NA	5.37711	-1.68171	2.76437	-0.608352	0.542954	0.971189
UGUAAACAUCCCCGACUGGA	ssa-miR-30b-5p	89.7363	0.961146	1.58382	0.606855	0.543947	0.971189
UUCCUAUGCAUAUACCUCCU	ssa-miR-202-3p	3.2587	1.50644	2.48354	0.60657	0.544137	0.971189
AAGCUGCCAGCUGAAGAACUGA	ssa-miR-22a-3p	653.166	1.00945	1.67483	0.602718	0.546696	0.971189
UCCCUGAGACCCUUAACCUG	ssa-miR-125b-5p	18.5942	0.952627	1.58291	0.601822	0.547293	0.971189
AAGCUGCCAGCUGAAGAACAGU	ssa-miR-22a-3p	3.68593	1.50377	2.49873	0.601813	0.547299	0.971189
UUAGUUGAAUCAUGUGUGCCUG	NA	10.8391	0.979676	1.63203	0.600279	0.54832	0.971189
UGAGAACUGAAUUCCAUAGAUGC	ssa-miR-146a-5p	13.4835	1.04558	1.74749	0.598331	0.549619	0.971189
AAGAGGCAUAGGGCAUGGGA	ssa-miR-202-5p	3.50382	1.49226	2.49471	0.59817	0.549726	0.971189
UACUGUCACUGCAGGGAGCCU	NA	32.0119	0.846962	1.41769	0.597425	0.550224	0.971189
UCCCUGAGACCCUAACUUGUGAA	ssa-miR-125a-5p	10.6447	-1.35566	2.27646	-0.595514	0.5515	0.971189
CUUUCAGUCGGAUGUUUGU	ssa-miR-30c-3p	6.06462	-1.16517	1.96126	-0.594094	0.552449	0.971189
ACCCUGUAGAACCGAAUUUGU	ssa-miR-10b-5p	33.8403	-0.97688	1.64932	-0.592291	0.553656	0.971189
AAAGAGGCAUAGGGCAUGGGU	ssa-miR-202-5p	0.25892	-2.05428	3.47975	-0.590352	0.554955	0.971189
AACAUUCAACGCUGUCGGUU	ssa-miR-181a-5p	0.25892	-2.05428	3.47975	-0.590352	0.554955	0.971189
ACCACAGGGUAGAACCACG	ssa-miR-140-3p	0.25892	-2.05428	3.47975	-0.590352	0.554955	0.971189
ACCCUAACAAAAGCAUUGACA	ssa-miR-430c-5p	0.25892	-2.05428	3.47975	-0.590352	0.554955	0.971189
AGCUCAGGGAGGACAGA	NA	0.25892	-2.05428	3.47975	-0.590352	0.554955	0.971189
AGCUGCCAGCUGAAGAACUG	ssa-miR-22a-3p	0.25892	-2.05428	3.47975	-0.590352	0.554955	0.971189
AGGCAUGGACGAAUUCUGUGUU	NA	0.25892	-2.05428	3.47975	-0.590352	0.554955	0.971189
AUCACAUUGCCAGGGAUUACC	ssa-miR-23a-3p	0.25892	-2.05428	3.47975	-0.590352	0.554955	0.971189
AUGACCCGCCGGGCAGCGU	NA	0.25892	-2.05428	3.47975	-0.590352	0.554955	0.971189
CUAGCACCAUUUUAAAUCAGUU	ssa-miR-29a-3p	0.25892	-2.05428	3.47975	-0.590352	0.554955	0.971189
CUCUCGCUCUGUUUUCUCUCC	NA	0.25892	-2.05428	3.47975	-0.590352	0.554955	0.971189
CUGCGCAAACUACUGCCUUGCC	ssa-let-7i-2-3p	0.25892	-2.05428	3.47975	-0.590352	0.554955	0.971189
GCAACGUUUGGUAACAGAAUGA	NA	0.25892	-2.05428	3.47975	-0.590352	0.554955	0.971189
UACAGGGUCAGAUCAUUUGCAUC	NA	0.25892	-2.05428	3.47975	-0.590352	0.554955	0.971189
UAGACAGUGACUUUGGGA	NA	0.25892	-2.05428	3.47975	-0.590352	0.554955	0.971189
UAGCUUAUCGGACUGGUGUUGGU	ssa-miR-21b-5p	0.25892	-2.05428	3.47975	-0.590352	0.554955	0.971189
UAUUGCACUUGUCCCGACCUGU	ssa-miR-92a-3p	0.25892	-2.05428	3.47975	-0.590352	0.554955	0.971189
UCACUUUAGAAGAUCUGUGGA	NA	0.25892	-2.05428	3.47975	-0.590352	0.554955	0.971189
UCAGUCUUCAAUUCCUCCCAGC	ssa-miR-727-5p	0.25892	-2.05428	3.47975	-0.590352	0.554955	0.971189
UCAGUGCGUUACAGAACUUUGU	ssa-miR-148a-3p	0.25892	-2.05428	3.47975	-0.590352	0.554955	0.971189
UCGGAUGUGUUGCUAAA	NA	0.25892	-2.05428	3.47975	-0.590352	0.554955	0.971189
UCGUUGUAGCAACUCUGUAUGAGGC	NA	0.25892	-2.05428	3.47975	-0.590352	0.554955	0.971189
UGAGAACUGAAUUCCAUAGA	ssa-miR-146a-5p	0.25892	-2.05428	3.47975	-0.590352	0.554955	0.971189
UGAGAACUGAGUUCCAUAGAUG	ssa-miR-146a-5p	0.25892	-2.05428	3.47975	-0.590352	0.554955	0.971189
UGAGGUAGUAGAUUGAACAGU	ssa-let-7e-5p	0.25892	-2.05428	3.47975	-0.590352	0.554955	0.971189
UGAGGUAGUAGCUUGUGCUGUC	ssa-let-7i-5p	0.25892	-2.05428	3.47975	-0.590352	0.554955	0.971189
UGAGGUAGUAGUUUGUGCAA	ssa-let-7i-5p	0.25892	-2.05428	3.47975	-0.590352	0.554955	0.971189
UGAGGUAGUAGUUUGUGCUAUU	ssa-let-7i-5p	0.25892	-2.05428	3.47975	-0.590352	0.554955	0.971189
UGAGGUAGUAGUUUGUGCUC	ssa-let-7i-5p	0.25892	-2.05428	3.47975	-0.590352	0.554955	0.971189
UGCGCACGGGGCCACGCUCUGC	NA	0.25892	-2.05428	3.47975	-0.590352	0.554955	0.971189
UGCUCUGAAUGGCCUUCCUCUGGCU	NA	0.25892	-2.05428	3.47975	-0.590352	0.554955	0.971189
UGUGCUAUUGUGUCAACUCCUU	NA	0.25892	-2.05428	3.47975	-0.590352	0.554955	0.971189
UUAACGACCUGUUGUUGUGGAC	NA	0.25892	-2.05428	3.47975	-0.590352	0.554955	0.971189
UUCCCUUUGUCAUCCUAUGCC	ssa-miR-204-5p	0.25892	-2.05428	3.47975	-0.590352	0.554955	0.971189
UUGAAUGUAAUCCUCCAUGGCCUGG	NA	0.25892	-2.05428	3.47975	-0.590352	0.554955	0.971189
UUGACAAUGAGUGACAUGGAGU	NA	0.25892	-2.05428	3.47975	-0.590352	0.554955	0.971189
UUGGAUCUUUGGCUUCUGUCU	NA	0.25892	-2.05428	3.47975	-0.590352	0.554955	0.971189
UUUCCUAUGCAUAUACCUCUGC	ssa-miR-202-3p	0.25892	-2.05428	3.47975	-0.590352	0.554955	0.971189
AACCCGUAGAUCCGAUCUUGG	ssa-miR-99-5p	14.3634	-1.05835	1.79642	-0.589143	0.555766	0.971189
UGAGAUGAAGCACUGUAGCUCA	ssa-miR-143-3p	40.2997	-0.952164	1.6201	-0.58772	0.55672	0.971189
UUCCUAUGCAUAUACCUCG	ssa-miR-202-3p	3.25328	-1.45515	2.48277	-0.586096	0.557811	0.971189
UGGUCCCCUUCAACCAGCUGU	ssa-miR-133a-3p	10.4218	-1.62032	2.77752	-0.583369	0.559645	0.971189
AACAUUCAACGCUGUCGGUGU	ssa-miR-181a-5p	2.27798	1.49122	2.5812	0.577722	0.563452	0.971189
CUCGUACCGUGAGUAAUAAUGU	ssa-miR-126-3p	16.5011	1.02231	1.77133	0.577143	0.563843	0.971189
AGCUACAUCUGGCUACUGGGUCUCC	ssa-miR-222a-3p	10.2124	1.00379	1.74621	0.574842	0.565398	0.971189
UUAAGACUUGCAGUGAUGUUUA	ssa-miR-499b-5p	3.12665	1.2728	2.21499	0.57463	0.565541	0.971189
GCCCCUUUUGUAUUGUACUACC	ssa-miR-130b-5p	3.54135	1.43251	2.49335	0.574535	0.565606	0.971189
UGGCUCAGUUCAGCAGGAAC	ssa-miR-24a-3p	35.0988	-0.924514	1.6095	-0.574409	0.565691	0.971189
AACCCGUAGAUCCGAUCUUGUGG	ssa-miR-99-5p	0.402853	1.98508	3.45684	0.574248	0.5658	0.971189
AAGCUGCCAGCUGAAGAAUUGC	ssa-miR-22a-3p	0.402853	1.98508	3.45684	0.574248	0.5658	0.971189
AAGGUCCAACCUCACAUGUCCA	ssa-miR-2188-5p	0.402853	1.98508	3.45684	0.574248	0.5658	0.971189
ACCAGACUCUGUAUCAUCCACU	NA	0.402853	1.98508	3.45684	0.574248	0.5658	0.971189
ACCUUGGCUCUAGACUGCUUAC	ssa-miR-212b-5p	0.402853	1.98508	3.45684	0.574248	0.5658	0.971189
AGACACUGACAAGCCUGCUC	NA	0.402853	1.98508	3.45684	0.574248	0.5658	0.971189
AGAGAACUGAAUUCCAUAGAUGG	ssa-miR-146a-5p	0.402853	1.98508	3.45684	0.574248	0.5658	0.971189
AGCUACAUUGUCUGCUGGGUUCU	ssa-miR-221-5p	0.402853	1.98508	3.45684	0.574248	0.5658	0.971189
AGGACUGUCCAACUUGAGAAUA	ssa-miR-1338-5p	0.402853	1.98508	3.45684	0.574248	0.5658	0.971189
AGGCAGUGUAACGUUAGCUGA	ssa-miR-449a-5p	0.402853	1.98508	3.45684	0.574248	0.5658	0.971189
AUAGCUCUUUGAAUGGUACUGCC	ssa-miR-458-3p	0.402853	1.98508	3.45684	0.574248	0.5658	0.971189
CAAUGACGACUUCUCUGGAACCGG	NA	0.402853	1.98508	3.45684	0.574248	0.5658	0.971189
CACAGUAGUCUGCACAUUGGUU	ssa-miR-199a-3p	0.402853	1.98508	3.45684	0.574248	0.5658	0.971189
CAUUGCACUUGUCUCGGUCUGACA	ssa-miR-25-3p	0.402853	1.98508	3.45684	0.574248	0.5658	0.971189
CGUACCGUGAGUAAUAAUGCAA	ssa-miR-126-3p	0.402853	1.98508	3.45684	0.574248	0.5658	0.971189
CUUACACUGACUGGGAUCCUCCC	NA	0.402853	1.98508	3.45684	0.574248	0.5658	0.971189
CUUUUUGCGGUCUGGGCUUGA	ssa-miR-129-5p	0.402853	1.98508	3.45684	0.574248	0.5658	0.971189
GACCACACUGACUAUGCUCCAGC	NA	0.402853	1.98508	3.45684	0.574248	0.5658	0.971189
GGAGAACUGAAUUCCAUAGAUGG	ssa-miR-146a-5p	0.402853	1.98508	3.45684	0.574248	0.5658	0.971189
UAAAGCUAGAGAACCGAAUGU	ssa-miR-9b-3p	0.402853	1.98508	3.45684	0.574248	0.5658	0.971189
UAAGAUUAUGAGAUCUGAGGGUU	NA	0.402853	1.98508	3.45684	0.574248	0.5658	0.971189
UAAUCAUGUGUAUCCUACCGGGCUG	NA	0.402853	1.98508	3.45684	0.574248	0.5658	0.971189
UACCCUGUAGAGCCGAAUUUGU	ssa-miR-10b-5p	0.402853	1.98508	3.45684	0.574248	0.5658	0.971189
UACGGUCUUGGACAUGUAGCUG	NA	0.402853	1.98508	3.45684	0.574248	0.5658	0.971189
UACUAUGGUGUUGAAGCUGAGCUGU	NA	0.402853	1.98508	3.45684	0.574248	0.5658	0.971189
UAGAAGAGGGAGAACUGCAGU	NA	0.402853	1.98508	3.45684	0.574248	0.5658	0.971189
UAGCUUAUCAGACUGGAGUUGG	ssa-miR-21b-5p	0.402853	1.98508	3.45684	0.574248	0.5658	0.971189
UAGCUUAUCAGACUGGUGUUUGU	ssa-miR-21b-5p	0.402853	1.98508	3.45684	0.574248	0.5658	0.971189
UAGCUUAUCAGACUGGUUUUGG	ssa-miR-21b-5p	0.402853	1.98508	3.45684	0.574248	0.5658	0.971189
UAGCUUAUCGGACUGGUGUUGGA	ssa-miR-21b-5p	0.402853	1.98508	3.45684	0.574248	0.5658	0.971189
UAGUAGUUGGCAAAACCCAGA	NA	0.402853	1.98508	3.45684	0.574248	0.5658	0.971189
UAGUUAGGAUUUGCAUCGCUGCUGU	NA	0.402853	1.98508	3.45684	0.574248	0.5658	0.971189
UAUUCCUCCGAUUGACUGAUG	NA	0.402853	1.98508	3.45684	0.574248	0.5658	0.971189
UAUUUGGACAGUGGUGACGU	NA	0.402853	1.98508	3.45684	0.574248	0.5658	0.971189
UCACAGUGAACCGGUCUCUUUAG	ssa-miR-128-3p	0.402853	1.98508	3.45684	0.574248	0.5658	0.971189
UCAGUGCAUAACAGAACUUUC	ssa-miR-152-3p	0.402853	1.98508	3.45684	0.574248	0.5658	0.971189
UCCAGGAAUGCUGCCUCUGCCUC	NA	0.402853	1.98508	3.45684	0.574248	0.5658	0.971189
UCCAUGCUGUGCCCUUUUGGCU	NA	0.402853	1.98508	3.45684	0.574248	0.5658	0.971189
UCGCAGUCCUUGGCCUCGUGCUCC	NA	0.402853	1.98508	3.45684	0.574248	0.5658	0.971189
UCGUACCGUGAGCAAUAAUGCA	ssa-miR-126-3p	0.402853	1.98508	3.45684	0.574248	0.5658	0.971189
UCGUACCGUGAGGAAUAAUGCA	ssa-miR-126-3p	0.402853	1.98508	3.45684	0.574248	0.5658	0.971189
UCGUACCGUGAGUAAUAAU	ssa-miR-126-3p	0.402853	1.98508	3.45684	0.574248	0.5658	0.971189
UCGUACCGUGAGUAAUAAUGCACU	ssa-miR-126-3p	0.402853	1.98508	3.45684	0.574248	0.5658	0.971189
UCUCCCAAUCCUUGUACCAGUGUC	ssa-miR-150-5p	0.402853	1.98508	3.45684	0.574248	0.5658	0.971189
UCUGACAGUUGGUGCUUAAAGCA	NA	0.402853	1.98508	3.45684	0.574248	0.5658	0.971189
UCUGGCGCUGGACGUGGACCU	NA	0.402853	1.98508	3.45684	0.574248	0.5658	0.971189
UGAAAGUAAUCUGCUGAGCGGGGU	NA	0.402853	1.98508	3.45684	0.574248	0.5658	0.971189
UGAGAACUGAAUUCCAUAGAA	ssa-miR-146a-5p	0.402853	1.98508	3.45684	0.574248	0.5658	0.971189
UGAGAUGGAGCACUGUAGCUCU	ssa-miR-143-3p	0.402853	1.98508	3.45684	0.574248	0.5658	0.971189
UGAGGUAGUCGUUUGUACAGUU	ssa-let-7g-5p	0.402853	1.98508	3.45684	0.574248	0.5658	0.971189
UGCGUAAGACUGGUGCCAUGUACG	NA	0.402853	1.98508	3.45684	0.574248	0.5658	0.971189
UGUAUCUGUCUGACCAC	NA	0.402853	1.98508	3.45684	0.574248	0.5658	0.971189
UGUAUUCUGCAUCGCCGUU	NA	0.402853	1.98508	3.45684	0.574248	0.5658	0.971189
UGUGCAAACCCAAGCAAAACU	ssa-miR-19d-3p	0.402853	1.98508	3.45684	0.574248	0.5658	0.971189
UGUGCAUUUUCUGUGGCCUCGGUCU	NA	0.402853	1.98508	3.45684	0.574248	0.5658	0.971189
UGUUACAAAAGUGUCCAGCAAUUUA	NA	0.402853	1.98508	3.45684	0.574248	0.5658	0.971189
UUAAAGGGAAUUUGCGACUGUUA	ssa-miR-724-5p	0.402853	1.98508	3.45684	0.574248	0.5658	0.971189
UUGAAUCUUCGUUGGUGUCUUUGCU	NA	0.402853	1.98508	3.45684	0.574248	0.5658	0.971189
UUGACGUUGAGACUGGACAGAUG	NA	0.402853	1.98508	3.45684	0.574248	0.5658	0.971189
UUGAUGAUUAAGUUGGAGGCGUGU	NA	0.402853	1.98508	3.45684	0.574248	0.5658	0.971189
UUGUAGAGCAUGAACCUGGGUGUCA	NA	0.402853	1.98508	3.45684	0.574248	0.5658	0.971189
UUUCAGUCGGAUGUUUGCAGC	ssa-miR-30c-3p	0.402853	1.98508	3.45684	0.574248	0.5658	0.971189
UUUCCUAUGCAUAUACCUCUUUA	ssa-miR-202-3p	0.402853	1.98508	3.45684	0.574248	0.5658	0.971189
UUUCUCUGUCGACGAUGGUUUUCC	NA	0.402853	1.98508	3.45684	0.574248	0.5658	0.971189
UUUGCUCUCGUACCUUGUG	NA	0.402853	1.98508	3.45684	0.574248	0.5658	0.971189
UUUGUGGAUAUUUUAGCACCUGUA	NA	0.402853	1.98508	3.45684	0.574248	0.5658	0.971189
AACAUUCAUUGCUGUCGGUGG	ssa-miR-181c-5p	5.48374	1.25694	2.19023	0.573884	0.566046	0.971189
UACUGGAGAUCUUGAGAGCGGUG	NA	26.1422	-1.4286	2.50009	-0.571418	0.567716	0.971189
UGAGGUAGUAGAUUGAAC	ssa-let-7e-5p	15.4214	0.812893	1.42681	0.569729	0.568861	0.971189
CUUCAUGAAUACACAUCUCUGU	NA	3.9842	-1.21884	2.14117	-0.569241	0.569193	0.971189
UAACACUGUCUGGUAACGAUG	ssa-miR-200b-3p	23.3104	0.99682	1.75274	0.568721	0.569545	0.971189
UCCGACUUCAACUGUACAUACUGA	NA	1.53792	1.72847	3.03959	0.568654	0.569591	0.971189
UCACAGUGAACCGGUCUCUUUUU	ssa-miR-128-3p	38.7437	-0.938372	1.65458	-0.567137	0.570621	0.971189
UUCCUAUGCAUAUACCUCC	ssa-miR-202-3p	21.7427	0.949492	1.68377	0.563908	0.572817	0.971189
CCCUGAGACCCUUAACCUGUGA	ssa-miR-125b-5p	16.3054	0.983835	1.74619	0.563419	0.573149	0.971189
AACAUUCAUUGCUGUCGGUG	ssa-miR-181c-5p	12.1316	0.978188	1.73719	0.563086	0.573376	0.971189
UGAGGUAGUAAGUUGUGUUGUC	ssa-let-7h-5p	4.79492	1.2344	2.19964	0.561181	0.574674	0.971189
UUCCUAUGCAUAUACCGCUUUU	ssa-miR-202-3p	2.16715	1.61617	2.88049	0.561075	0.574746	0.971189
AACACGCGCUACUGAACCUACUGCC	NA	0.230151	-1.95176	3.48165	-0.560586	0.57508	0.971189
AACCCGUAGAUCCGAACC	ssa-miR-100a-5p	0.230151	-1.95176	3.48165	-0.560586	0.57508	0.971189
AACCCGUAGAUCCGAACUCGU	ssa-miR-100a-5p	0.230151	-1.95176	3.48165	-0.560586	0.57508	0.971189
AACCCGUAGAUCCGGACUUGU	ssa-miR-100a-5p	0.230151	-1.95176	3.48165	-0.560586	0.57508	0.971189
AAGCUGCCAGCGGAAGAACUGC	ssa-miR-22a-3p	0.230151	-1.95176	3.48165	-0.560586	0.57508	0.971189
AAGCUUAUCAGACUGGUGUUGG	ssa-miR-21b-5p	0.230151	-1.95176	3.48165	-0.560586	0.57508	0.971189
AAUGGAAUGGCAGCAAACACAUG	NA	0.230151	-1.95176	3.48165	-0.560586	0.57508	0.971189
ACGACCGGUCUCUAUAGCCAGU	NA	0.230151	-1.95176	3.48165	-0.560586	0.57508	0.971189
ACUGAUUUCCUCUGGUGUUU	ssa-miR-29b-1-5p	0.230151	-1.95176	3.48165	-0.560586	0.57508	0.971189
AGAGGUAGUAGGUUGUAUAGU	ssa-let-7a-5p	0.230151	-1.95176	3.48165	-0.560586	0.57508	0.971189
AGCAGCAUUGUACAGGGCUAU	ssa-miR-107-3p	0.230151	-1.95176	3.48165	-0.560586	0.57508	0.971189
AGGACGAGUUUGACAAC	NA	0.230151	-1.95176	3.48165	-0.560586	0.57508	0.971189
CAGCAGCACGUAAAUAUUGGAG	ssa-miR-16a-5p	0.230151	-1.95176	3.48165	-0.560586	0.57508	0.971189
CAGCUUAUCAGACUGGUGUUGA	ssa-miR-21a-5p	0.230151	-1.95176	3.48165	-0.560586	0.57508	0.971189
CCCUGAGACCCUUAACCUGUA	ssa-miR-125b-5p	0.230151	-1.95176	3.48165	-0.560586	0.57508	0.971189
CGAGGUAGUAGUUUGUAUAGUU	ssa-let-7g-5p	0.230151	-1.95176	3.48165	-0.560586	0.57508	0.971189
GAGAACUCGGGAGAAGG	NA	0.230151	-1.95176	3.48165	-0.560586	0.57508	0.971189
GUGCUCACCACCUCCAUU	NA	0.230151	-1.95176	3.48165	-0.560586	0.57508	0.971189
UAAUCACAGAUCUAGGAUCAGA	NA	0.230151	-1.95176	3.48165	-0.560586	0.57508	0.971189
UAAUGUCAGUCUGCCAUC	NA	0.230151	-1.95176	3.48165	-0.560586	0.57508	0.971189
UAAUUGCUGCAGAUGUA	NA	0.230151	-1.95176	3.48165	-0.560586	0.57508	0.971189
UACAGCAGGCACAGACAGGCA	ssa-miR-214-3p	0.230151	-1.95176	3.48165	-0.560586	0.57508	0.971189
UACAGCAGGCACAGACAGGCAGU	ssa-miR-214-3p	0.230151	-1.95176	3.48165	-0.560586	0.57508	0.971189
UACUCAGUGGUUCAGAUGGCAAG	NA	0.230151	-1.95176	3.48165	-0.560586	0.57508	0.971189
UACUCAGUGGUUCAGAUGGCAAGA	NA	0.230151	-1.95176	3.48165	-0.560586	0.57508	0.971189
UAGCUUACCAGACUGGUGUUGGU	ssa-miR-21b-5p	0.230151	-1.95176	3.48165	-0.560586	0.57508	0.971189
UAGCUUAUCAGACUGGCGUU	ssa-miR-21b-5p	0.230151	-1.95176	3.48165	-0.560586	0.57508	0.971189
UAGGACUAUGAACAAGAGCAGAC	NA	0.230151	-1.95176	3.48165	-0.560586	0.57508	0.971189
UAUACCGUUGCAUGAAUCCCA	NA	0.230151	-1.95176	3.48165	-0.560586	0.57508	0.971189
UAUGACUCUUCUCUCUAUUGCUCU	NA	0.230151	-1.95176	3.48165	-0.560586	0.57508	0.971189
UAUGUGCCCUUGGACUACAUCG	ssa-miR-455-5p	0.230151	-1.95176	3.48165	-0.560586	0.57508	0.971189
UAUUCCCUAUGUAGAGCACC	NA	0.230151	-1.95176	3.48165	-0.560586	0.57508	0.971189
UCAAAUUGUAGGCACUCCGCAGGUC	NA	0.230151	-1.95176	3.48165	-0.560586	0.57508	0.971189
UCACAGUGAACCGGUCUCCUU	ssa-miR-128-3p	0.230151	-1.95176	3.48165	-0.560586	0.57508	0.971189
UCAGUUAUCACUGUGCUGAUG	ssa-miR-101a-5p	0.230151	-1.95176	3.48165	-0.560586	0.57508	0.971189
UGAGAUGAAGCACCGUAGCUCU	ssa-miR-143-3p	0.230151	-1.95176	3.48165	-0.560586	0.57508	0.971189
UGAGGUAGAAGAUUGAAUAGUU	ssa-let-7e-5p	0.230151	-1.95176	3.48165	-0.560586	0.57508	0.971189
UGAGGUAGUAAAUUGAAUAGUU	ssa-let-7e-5p	0.230151	-1.95176	3.48165	-0.560586	0.57508	0.971189
UGAGGUAGUAGAUUGAAA	ssa-let-7e-5p	0.230151	-1.95176	3.48165	-0.560586	0.57508	0.971189
UGAGGUAGUAGGUUGUAUAAU	ssa-let-7a-5p	0.230151	-1.95176	3.48165	-0.560586	0.57508	0.971189
UGAGGUAGUAGGUUGUAUGGC	ssa-let-7c-5p	0.230151	-1.95176	3.48165	-0.560586	0.57508	0.971189
UGAGGUAGUAGUUUGUGAAU	ssa-let-7i-5p	0.230151	-1.95176	3.48165	-0.560586	0.57508	0.971189
UGAGGUAGUAGUUUGUGCCG	ssa-let-7i-5p	0.230151	-1.95176	3.48165	-0.560586	0.57508	0.971189
UGGACAUGUCGAUUAGUUCAUCGAG	NA	0.230151	-1.95176	3.48165	-0.560586	0.57508	0.971189
UGGACGGAGAACUGAUAAGGGC	NAdme-miR-184-3p	0.230151	-1.95176	3.48165	-0.560586	0.57508	0.971189
UGGAGACCAGCUGCGUAGAACCGGC	NA	0.230151	-1.95176	3.48165	-0.560586	0.57508	0.971189
UGGCUCAGUUCAGCAGAAACCG	ssa-miR-24b-3p	0.230151	-1.95176	3.48165	-0.560586	0.57508	0.971189
UGGCUUGUGUUGUAUAACUAAC	NA	0.230151	-1.95176	3.48165	-0.560586	0.57508	0.971189
UGGGAAACAAUGUUGUAGUGUACUG	NA	0.230151	-1.95176	3.48165	-0.560586	0.57508	0.971189
UGGGGGUCUGGUUGGUG	NA	0.230151	-1.95176	3.48165	-0.560586	0.57508	0.971189
UGUAAACAUCCCCGACUGGAG	ssa-miR-30b-5p	0.230151	-1.95176	3.48165	-0.560586	0.57508	0.971189
UUAGUGUUGAGGGAACCUGGUCUG	NA	0.230151	-1.95176	3.48165	-0.560586	0.57508	0.971189
UUCAAGUAAUCCAGGAUAGGUC	ssa-miR-26b-5p	0.230151	-1.95176	3.48165	-0.560586	0.57508	0.971189
UUCAGUCAUUGUUUCUGGUAG	ssa-miR-725-3p	0.230151	-1.95176	3.48165	-0.560586	0.57508	0.971189
UUCCUAUGCAUAUACCGC	ssa-miR-202-3p	0.230151	-1.95176	3.48165	-0.560586	0.57508	0.971189
UUCCUAUGCAUAUACCUCUUUAG	ssa-miR-202-3p	0.230151	-1.95176	3.48165	-0.560586	0.57508	0.971189
UUCCUAUGCAUAUACCUCUUUGUU	ssa-miR-202-3p	0.230151	-1.95176	3.48165	-0.560586	0.57508	0.971189
UUCCUAUGCAUAUACCUCUUUUC	ssa-miR-202-3p	0.230151	-1.95176	3.48165	-0.560586	0.57508	0.971189
UUGGCUCGCUAUGACUGACCGUU	NA	0.230151	-1.95176	3.48165	-0.560586	0.57508	0.971189
UUUCAAGACGGGGCUGAGA	NA	0.230151	-1.95176	3.48165	-0.560586	0.57508	0.971189
UUUUUAUAACCCGGCUACUGUUGU	NA	0.230151	-1.95176	3.48165	-0.560586	0.57508	0.971189
UGAGGUAGUUGUUUGUAU	ssa-let-7g-5p	18.6359	0.791491	1.41815	0.558115	0.576766	0.971189
UCUUACAAUGGGCUGAGCAGUACUC	NA	1.79227	-1.45412	2.61707	-0.55563	0.578464	0.971189
AAGCUGCCUGCUGAAGAACUG	ssa-miR-22a-3p	2.72584	1.41269	2.54372	0.555364	0.578646	0.971189
UGAGGUAGUUGUUUGUACAGUUU	ssa-let-7g-5p	5.32708	1.20878	2.17977	0.554544	0.579206	0.971189
AAAGCUGCCAGCUGAAGAACUG	ssa-miR-22a-3p	152.396	0.896245	1.61665	0.554384	0.579316	0.971189
UCCCUGAGACCCUUAACCUGUGU	ssa-miR-125b-5p	10.7293	1.09091	1.96797	0.554332	0.579352	0.971189
AGCAGCAUUGUACAGGGCUAUG	ssa-miR-103-3p	3.65624	1.36447	2.46278	0.554036	0.579554	0.971189
UUCCUAUGCAUAUACCUCUUUA	ssa-miR-202-3p	84.8754	0.887795	1.60544	0.552993	0.580268	0.971189
UUCCUAUGCAUAUACCGCUUUGA	ssa-miR-202-3p	5.01381	1.34632	2.43542	0.552807	0.580396	0.971189
GAGGUAGUAGAUUGAAUAGUU	ssa-let-7e-5p	29.5221	0.966127	1.75477	0.550573	0.581926	0.971189
ACUCUUUCCCUGUUGCACUACA	ssa-miR-130a-5p	4.35072	1.05193	1.91525	0.54924	0.582841	0.971189
UCGUACCGUGAGUAAUAAUGCA	ssa-miR-126-3p	819.182	0.921566	1.68042	0.548415	0.583407	0.971189
AAGCUGCCAGCUGAAAAACUGU	ssa-miR-22a-3p	8.02453	1.07759	1.9659	0.548139	0.583596	0.971189
UAGCUUAUCAGACUGGUGA	ssa-miR-21b-5p	1.86155	1.42558	2.61602	0.544943	0.585793	0.971189
GAGCUGCCAGCUGAAGAACUGC	ssa-miR-22a-3p	11.6909	0.955422	1.75359	0.544839	0.585865	0.971189
UUCCUAUGCAUAUACCACUUU	ssa-miR-202-3p	7.23156	0.959874	1.76893	0.54263	0.587385	0.971189
UUGGCAAAACUGACAUCGAAG	NA	52.6529	0.975224	1.80508	0.540267	0.589013	0.971189
UGAGAACUGGAUUCCAUAGAUGG	ssa-miR-146a-5p	3.83373	-1.50632	2.79176	-0.539558	0.589502	0.971189
UUUUUGAACUCUCUAACUGUG	NA	1.56668	1.63389	3.03089	0.539077	0.589833	0.971189
UGUAAACAUCCCCGACUGGAAUU	ssa-miR-30b-5p	10.2017	0.797085	1.48207	0.53782	0.590701	0.971189
UUCCUAUGCAUAUACCGCUUUG	ssa-miR-202-3p	46.7205	-0.646923	1.20359	-0.537496	0.590925	0.971189
UGAGGUAGUAGAUUGAACAGUU	ssa-let-7e-5p	2.00679	-1.58499	2.95158	-0.536996	0.591271	0.971189
AAGCUGCCAGCUGAGGAACUG	ssa-miR-22a-3p	19.6781	0.780965	1.45481	0.536814	0.591396	0.971189
UGAGAACUGAAUUCCAUAGAUGGA	ssa-miR-146a-5p	23.0892	0.843471	1.5736	0.536013	0.59195	0.971189
UAUUGCACUUGUCCCGGCCUG	ssa-miR-92a-3p	16.5613	0.755582	1.41597	0.533614	0.593609	0.971189
AGCACUCAGGACUCUGAAUCCUG	NA	10.7477	-1.01564	1.90511	-0.533116	0.593953	0.971189
CUAUACAGUCUAUUGCCUUCCU	ssa-let-7a-4-3p	13.7038	0.926471	1.7405	0.532302	0.594517	0.971189
UGAGGUAGUAGGUUGUAUAGUUU	ssa-let-7a-5p	137.32	-0.67308	1.26543	-0.531898	0.594796	0.971189
UGAGGUAGUAGGUUGUGUGGUA	ssa-let-7b-5p	7.9606	-1.07415	2.02186	-0.531271	0.595231	0.971189
AGCAGCAUUGUACAGGGCUAUGA	ssa-miR-103-3p	35.7624	-0.87555	1.649	-0.530958	0.595448	0.971189
UACCACAGGGUAGAACCACGGAC	ssa-miR-140-3p	2.63498	1.51287	2.85414	0.530062	0.596069	0.971189
AAAGAGGCAUAGGGCAUGGA	ssa-miR-202-5p	0.201382	-1.83817	3.48391	-0.527616	0.597766	0.971189
AAAGAUGGGAUAUUGUGCUCA	NA	0.201382	-1.83817	3.48391	-0.527616	0.597766	0.971189
AAAGCUGCCAGCUGGAGAACUG	ssa-miR-22a-3p	0.201382	-1.83817	3.48391	-0.527616	0.597766	0.971189
AACCCGUAGAUCUGAACUUGU	ssa-miR-100a-5p	0.201382	-1.83817	3.48391	-0.527616	0.597766	0.971189
AACGAAGGAUGGUCACCAGCU	NA	0.201382	-1.83817	3.48391	-0.527616	0.597766	0.971189
AAGCUGCCAACUGAAGAACU	ssa-miR-22a-3p	0.201382	-1.83817	3.48391	-0.527616	0.597766	0.971189
AAGCUGCCAGCAGAAGAACUGC	ssa-miR-22a-3p	0.201382	-1.83817	3.48391	-0.527616	0.597766	0.971189
AAGCUGCCAGCCGAAGAACUA	ssa-miR-22a-3p	0.201382	-1.83817	3.48391	-0.527616	0.597766	0.971189
AAGCUGCCAGCUGGAGAACUGUU	ssa-miR-22a-3p	0.201382	-1.83817	3.48391	-0.527616	0.597766	0.971189
AAUACUGCCUGGUAAUGAUGAUA	ssa-miR-200a-3p	0.201382	-1.83817	3.48391	-0.527616	0.597766	0.971189
AAUACUGCCUGGUAAUGAUGAUU	ssa-miR-200a-3p	0.201382	-1.83817	3.48391	-0.527616	0.597766	0.971189
ACAGCAGGCACAGACAGGCAGA	ssa-miR-214-3p	0.201382	-1.83817	3.48391	-0.527616	0.597766	0.971189
ACAGUAGUCUGCACAUUGGGU	ssa-miR-199a-3p	0.201382	-1.83817	3.48391	-0.527616	0.597766	0.971189
ACAGUCUCUGCAAAGCAAUAGC	NA	0.201382	-1.83817	3.48391	-0.527616	0.597766	0.971189
ACCCUAUUUCCUAGAGCCCUGGU	NA	0.201382	-1.83817	3.48391	-0.527616	0.597766	0.971189
ACUAUGUAGGGAAUGGGGUGCA	NA	0.201382	-1.83817	3.48391	-0.527616	0.597766	0.971189
AGAGGACACAAACAGAUCUGGG	NA	0.201382	-1.83817	3.48391	-0.527616	0.597766	0.971189
AGGAGUAAAGACAGAUCUAUC	NA	0.201382	-1.83817	3.48391	-0.527616	0.597766	0.971189
AGGCAGUGUCUUGUUAGCUGAU	ssa-miR-449b-5p	0.201382	-1.83817	3.48391	-0.527616	0.597766	0.971189
AUGCUGUAGAUCCGAUAUGAUUC	NA	0.201382	-1.83817	3.48391	-0.527616	0.597766	0.971189
AUUAGUUUGUGCUGUCUUACCA	NA	0.201382	-1.83817	3.48391	-0.527616	0.597766	0.971189
AUUAUACCAAGGCUAAGGGCUG	NA	0.201382	-1.83817	3.48391	-0.527616	0.597766	0.971189
AUUCCCACUGCUAAACACU	NA	0.201382	-1.83817	3.48391	-0.527616	0.597766	0.971189
CAAAAUAUCAGAAUCUGGCUGC	NA	0.201382	-1.83817	3.48391	-0.527616	0.597766	0.971189
CAGCUGCCAGCUGAAGAACUGC	ssa-miR-22a-3p	0.201382	-1.83817	3.48391	-0.527616	0.597766	0.971189
CAGUUACUGGACCAACGCUCA	NA	0.201382	-1.83817	3.48391	-0.527616	0.597766	0.971189
CAUUGCACUUGUCUCGGUU	ssa-miR-25-3p	0.201382	-1.83817	3.48391	-0.527616	0.597766	0.971189
CCCCCUAUUCCCUAGAUAGUGU	NA	0.201382	-1.83817	3.48391	-0.527616	0.597766	0.971189
CGUGUGCACAGGGCUAUGCAAA	NA	0.201382	-1.83817	3.48391	-0.527616	0.597766	0.971189
CUCCCCUCUCCCGGCCUGUGUC	NA	0.201382	-1.83817	3.48391	-0.527616	0.597766	0.971189
CUGAGAUGAAGCACUGUAGCU	ssa-miR-143-3p	0.201382	-1.83817	3.48391	-0.527616	0.597766	0.971189
CUGGUGGGCUGACGGUCUCAU	NA	0.201382	-1.83817	3.48391	-0.527616	0.597766	0.971189
GAGGAGAGGGGAUGUGAGGAUUC	NA	0.201382	-1.83817	3.48391	-0.527616	0.597766	0.971189
GUGCACUGUAUUAGGGAAUAGG	NA	0.201382	-1.83817	3.48391	-0.527616	0.597766	0.971189
UAAGAAUAUGGUGAUUGACAGAGC	NA	0.201382	-1.83817	3.48391	-0.527616	0.597766	0.971189
UAAUAAUCACAGGCAGAACAGC	NA	0.201382	-1.83817	3.48391	-0.527616	0.597766	0.971189
UAAUUUCUGUUGGCUGUUCUAC	NA	0.201382	-1.83817	3.48391	-0.527616	0.597766	0.971189
UACCACAGGGUAGAACCACGU	ssa-miR-140-3p	0.201382	-1.83817	3.48391	-0.527616	0.597766	0.971189
UACUUGGAGUGACUAUGGCGCCG	NA	0.201382	-1.83817	3.48391	-0.527616	0.597766	0.971189
UAGGAGUGAAACGGUUUGUC	NA	0.201382	-1.83817	3.48391	-0.527616	0.597766	0.971189
UAUUGCACUUGUCCCGGAAU	ssa-miR-92a-3p	0.201382	-1.83817	3.48391	-0.527616	0.597766	0.971189
UCACAGUGAACCGGUCUCUUGU	ssa-miR-128-3p	0.201382	-1.83817	3.48391	-0.527616	0.597766	0.971189
UCACCGAUAAUGUUGACUUGUAGUU	NA	0.201382	-1.83817	3.48391	-0.527616	0.597766	0.971189
UCAGUGCAUUACAGGACUUUGU	ssa-miR-148a-3p	0.201382	-1.83817	3.48391	-0.527616	0.597766	0.971189
UCCCAGAAAGGUGAUAGUAGAGCGG	NA	0.201382	-1.83817	3.48391	-0.527616	0.597766	0.971189
UCCCUGACUCUUUUAGACCUC	NA	0.201382	-1.83817	3.48391	-0.527616	0.597766	0.971189
UCCGAAACUCCAGGGCGAACUCCUG	NA	0.201382	-1.83817	3.48391	-0.527616	0.597766	0.971189
UCGAGAUGACGGUAGCCGAUGAAA	NA	0.201382	-1.83817	3.48391	-0.527616	0.597766	0.971189
UCGGACCAAAAUGCGGCGUA	NA	0.201382	-1.83817	3.48391	-0.527616	0.597766	0.971189
UCGUUGAAGGUUCCGGACUGUGUC	NA	0.201382	-1.83817	3.48391	-0.527616	0.597766	0.971189
UCUGAAAGGGCACAGACCACUCUUC	NA	0.201382	-1.83817	3.48391	-0.527616	0.597766	0.971189
UCUGUAUGUGAAUCUCUGUCUGU	NA	0.201382	-1.83817	3.48391	-0.527616	0.597766	0.971189
UGAAAUGUUUAGGACCACUAGU	ssa-miR-203b-3p	0.201382	-1.83817	3.48391	-0.527616	0.597766	0.971189
UGAAUUCAGCUGUAGGU	NA	0.201382	-1.83817	3.48391	-0.527616	0.597766	0.971189
UGAGGUAGAAGUUUGUGCUGUU	ssa-let-7i-5p	0.201382	-1.83817	3.48391	-0.527616	0.597766	0.971189
UGAGGUAGUAGAUUGAAUAGCA	ssa-let-7e-5p	0.201382	-1.83817	3.48391	-0.527616	0.597766	0.971189
UGAGGUAGUAGGUUGUGUA	ssa-let-7a-5p	0.201382	-1.83817	3.48391	-0.527616	0.597766	0.971189
UGAGGUAGUAGUUUGUGAAA	ssa-let-7i-5p	0.201382	-1.83817	3.48391	-0.527616	0.597766	0.971189
UGAGGUAGUAGUUUGUGCCGUC	ssa-let-7i-5p	0.201382	-1.83817	3.48391	-0.527616	0.597766	0.971189
UGAGGUAGUAGUUUGUGCUGAAA	ssa-let-7i-5p	0.201382	-1.83817	3.48391	-0.527616	0.597766	0.971189
UGAGGUAGUAGUUUGUGCUGCA	ssa-let-7i-5p	0.201382	-1.83817	3.48391	-0.527616	0.597766	0.971189
UGAGGUAGUAGUUUGUGUCGUA	ssa-let-7g-5p	0.201382	-1.83817	3.48391	-0.527616	0.597766	0.971189
UGAGGUAGUGGAUUGAAUAGUC	ssa-let-7e-5p	0.201382	-1.83817	3.48391	-0.527616	0.597766	0.971189
UGAGUGUAGUGGAAGGCU	NA	0.201382	-1.83817	3.48391	-0.527616	0.597766	0.971189
UGAUUCUGUCACGAUCGUCCUCCUC	NA	0.201382	-1.83817	3.48391	-0.527616	0.597766	0.971189
UGGAGGGAACGCCAUUUCUGGAGA	NA	0.201382	-1.83817	3.48391	-0.527616	0.597766	0.971189
UGGGAAUGGCAAAAUGGGCUCU	NA	0.201382	-1.83817	3.48391	-0.527616	0.597766	0.971189
UGGUGAUUUUAGUGGAGACAUUG	NA	0.201382	-1.83817	3.48391	-0.527616	0.597766	0.971189
UGGUUUGGUUUCUGAUUCUCAUCUG	NA	0.201382	-1.83817	3.48391	-0.527616	0.597766	0.971189
UGUAAACAUCCCCGACUGGGAG	ssa-miR-30b-5p	0.201382	-1.83817	3.48391	-0.527616	0.597766	0.971189
UGUGUCUCUGGGUUCAGU	NA	0.201382	-1.83817	3.48391	-0.527616	0.597766	0.971189
UGUUCUUGGACCCCGGCCGGUAGGU	NA	0.201382	-1.83817	3.48391	-0.527616	0.597766	0.971189
UUCCUAUGCACAUACCGCUUU	ssa-miR-202-3p	0.201382	-1.83817	3.48391	-0.527616	0.597766	0.971189
UUCCUAUGCAUAUACCGCUA	ssa-miR-202-3p	0.201382	-1.83817	3.48391	-0.527616	0.597766	0.971189
UUCCUAUGCAUAUACCUCUUUGCU	ssa-miR-202-3p	0.201382	-1.83817	3.48391	-0.527616	0.597766	0.971189
UUCGAGCUGCAUCAGGGCUACCCUC	NA	0.201382	-1.83817	3.48391	-0.527616	0.597766	0.971189
UUCUGAGUCAGAAGGGUACCAGC	NA	0.201382	-1.83817	3.48391	-0.527616	0.597766	0.971189
UUCUGAUGGACGGUUCCUC	NA	0.201382	-1.83817	3.48391	-0.527616	0.597766	0.971189
UUGACCAUGUAAUUGUAACCAGA	NA	0.201382	-1.83817	3.48391	-0.527616	0.597766	0.971189
UUGAUUAUUUGAGUCGGCUGUGU	NA	0.201382	-1.83817	3.48391	-0.527616	0.597766	0.971189
UUGGCUGUGGGUUUGGUUGCCUGC	NA	0.201382	-1.83817	3.48391	-0.527616	0.597766	0.971189
UUUCCUAUGCAUAUACCCCUUC	ssa-miR-202-3p	0.201382	-1.83817	3.48391	-0.527616	0.597766	0.971189
UUUGAAUCUCUGCCAUGG	NA	0.201382	-1.83817	3.48391	-0.527616	0.597766	0.971189
UUUGAGAUCUUUCUGAGUGGG	NA	0.201382	-1.83817	3.48391	-0.527616	0.597766	0.971189
UAGCUUAUCAGACUGGUGUUGU	ssa-miR-21b-5p	154.976	0.855068	1.62737	0.525428	0.599285	0.971189
UUGCUGGUUACAUGGUCUGUGA	NA	2.15106	-1.33441	2.54055	-0.525245	0.599413	0.971189
AAGCUGCCAGCUGGAGAACUGC	ssa-miR-22a-3p	13.8004	0.76328	1.45641	0.524085	0.60022	0.971189
UCACAGUGAACCGGUCUCUUCA	ssa-miR-128-3p	1.51245	-1.41189	2.69546	-0.523804	0.600415	0.971189
AAGCUGCCAGCUGAAGAACUGU	ssa-miR-22a-3p	14361.8	0.93679	1.79215	0.522717	0.601171	0.971189
ACCCUGUAGAACCGAAUUUGUGU	ssa-miR-10b-5p	55.8023	-0.656273	1.25633	-0.522373	0.60141	0.971189
UGAUUCUGUAACGGUUCUCUUGC	NA	2.4342	1.33877	2.58456	0.51799	0.604465	0.971189
UAGCUUACCAGACUGGUGUUGGC	ssa-miR-21b-5p	4.65083	0.979717	1.89223	0.517757	0.604628	0.971189
UGAGGUAGUAGGUUGUGUGGUU	ssa-let-7b-5p	125.452	-0.853368	1.65313	-0.516214	0.605705	0.971189
UCUCCCAAUCCUUGUACCAGUG	ssa-miR-150-5p	8.39266	0.960956	1.86442	0.515419	0.60626	0.971189
CAACAACCUCCACAAGCGGACA	NA	5.44647	1.12015	2.17472	0.51508	0.606497	0.971189
UUCCUAUGCAUAUACCUCUUUUU	ssa-miR-202-3p	7.21627	0.970404	1.8869	0.514285	0.607053	0.971189
UAGACUAAGAAGCACUUUCAAU	NA	6.86066	0.962774	1.87979	0.512172	0.608531	0.971189
UGUGAACCAGUUGGAAGCCAUGAGC	NA	3.71376	0.998716	1.95132	0.511816	0.60878	0.971189
UGAGGUAGUAGUUUGUAUAGG	ssa-let-7g-5p	3.15219	-1.42714	2.79516	-0.510574	0.609649	0.971189
UGAGAACUGAAUUCCAUAGAC	ssa-miR-146a-5p	5.66673	1.11315	2.18324	0.50986	0.610149	0.971189
CUCGUACCGUGAGUAAUAAUGC	ssa-miR-126-3p	58.2048	0.811706	1.59716	0.508218	0.6113	0.971189
UGAGGUAGUAGAUUGAAUAGC	ssa-let-7e-5p	121.275	0.815493	1.60465	0.508206	0.611309	0.971189
GUAAACAUCCUUGACUGAAAGCU	ssa-miR-30d-5p	77.483	0.804896	1.58625	0.50742	0.61186	0.971189
CUUUCAGUCGGAUGUUUGC	ssa-miR-30c-3p	25.6598	-0.777527	1.53524	-0.506454	0.612538	0.971189
UAGCUUAUCAGACUGGUGUUGA	ssa-miR-21a-5p	691.156	0.841122	1.67242	0.502938	0.615008	0.971189
UGAGGUAGUUGGUUGUAUGGUA	ssa-let-7d-5p	3.5081	1.24227	2.47775	0.501368	0.616112	0.971189
CUUUUUGCGGUCUGGGCUUGU	ssa-miR-129-5p	12.7063	0.889242	1.77403	0.501257	0.61619	0.971189
AAGAUUAUGAGAUCUGAGGGUU	NA	2.30523	1.43901	2.87359	0.500771	0.616532	0.971189
UGCUGCCGCUGAUAGAUCUGUUUUC	NA	3.1479	-1.21848	2.44074	-0.499227	0.61762	0.971189
UAGACAAGAGACCUCUCGAGCGGCG	NA	9.29248	-0.933086	1.86907	-0.499226	0.61762	0.971189
UGAGGUAGUAGAUUGAAUAGGU	ssa-let-7e-5p	51.4127	0.715701	1.43395	0.499111	0.617701	0.971189
UGUGGAAACUGGACAUCUGAGCAGC	NA	2.27505	1.26831	2.54489	0.498374	0.61822	0.971189
UGUUGUCUAUGUAUUUACUUCCGUG	NA	2.32199	1.28029	2.57044	0.498082	0.618426	0.971189
CUCAAGUAAUCCAGGAUAGGCU	ssa-miR-26a-5p	4.62882	-1.10538	2.22046	-0.497814	0.618615	0.971189
UAGCAGCACGUAAAUAUUGGAG	ssa-miR-16a-5p	189.171	0.810343	1.63695	0.495032	0.620578	0.971189
UAGACUGUACAAACUCACCAC	NA	21.5689	-0.747589	1.51268	-0.494214	0.621155	0.971189
UCAGUGCAUUACAGAACUUUA	ssa-miR-148b-3p	7.19809	0.917446	1.85731	0.493966	0.62133	0.971189
AAGCUGCCAGCUGAAGAACUG	ssa-miR-22a-3p	4514.1	0.864038	1.7538	0.492667	0.622248	0.971189
UAACAUCUUGGCAUUUGGACAUCA	NA	1.04546	1.58836	3.23602	0.490839	0.623541	0.971189
AACCCGUAGAUCCGAACUUGGG	ssa-miR-100a-5p	0.172613	-1.71067	3.48663	-0.490636	0.623684	0.971189
AACCCUAACAAAAGCAUUGACU	ssa-miR-430c-5p	0.172613	-1.71067	3.48663	-0.490636	0.623684	0.971189
AACGCCAUUUUCACACUAAAU	ssa-miR-122-2-3p	0.172613	-1.71067	3.48663	-0.490636	0.623684	0.971189
AACGGUGUGUAGCCUAGCCUGC	NA	0.172613	-1.71067	3.48663	-0.490636	0.623684	0.971189
AAGCUGCCAGCUAAAGAACUGC	ssa-miR-22a-3p	0.172613	-1.71067	3.48663	-0.490636	0.623684	0.971189
AAGCUGCCAGCUGAAUAACUGC	ssa-miR-22a-3p	0.172613	-1.71067	3.48663	-0.490636	0.623684	0.971189
AAGUGACUGACUGACCUGACAGGUG	NA	0.172613	-1.71067	3.48663	-0.490636	0.623684	0.971189
AAUCUGUUUGUGCGGUCUUUGCC	NA	0.172613	-1.71067	3.48663	-0.490636	0.623684	0.971189
ACAGUAGUCUGCACAUUGGC	ssa-miR-199a-3p	0.172613	-1.71067	3.48663	-0.490636	0.623684	0.971189
ACCACAGGGUAGAACCACGG	ssa-miR-140-3p	0.172613	-1.71067	3.48663	-0.490636	0.623684	0.971189
AGAAUAAUGCCAGCAGUCGG	NA	0.172613	-1.71067	3.48663	-0.490636	0.623684	0.971189
AGAGAAUAGUGGGAGGGUGCUGACA	NA	0.172613	-1.71067	3.48663	-0.490636	0.623684	0.971189
AGCUACAUCUGGCUACUGGA	ssa-miR-222b-3p	0.172613	-1.71067	3.48663	-0.490636	0.623684	0.971189
AGUUCUUCACUGGCAAGCUUUAU	ssa-miR-22a-5p	0.172613	-1.71067	3.48663	-0.490636	0.623684	0.971189
AUAUAGGGAAUAGGUUGCCUU	NA	0.172613	-1.71067	3.48663	-0.490636	0.623684	0.971189
AUCACAUUGCCAGGGAUUACU	ssa-miR-23a-3p	0.172613	-1.71067	3.48663	-0.490636	0.623684	0.971189
AUCCCACUUCUGACACCAC	NA	0.172613	-1.71067	3.48663	-0.490636	0.623684	0.971189
AUUGCACUUGUCCCGGCCUGC	ssa-miR-92a-3p	0.172613	-1.71067	3.48663	-0.490636	0.623684	0.971189
AUUUCCGUUGACCCUCUGAAUU	NA	0.172613	-1.71067	3.48663	-0.490636	0.623684	0.971189
CACAGUCUCCUCCCUGCCACAAGC	NA	0.172613	-1.71067	3.48663	-0.490636	0.623684	0.971189
CAGGCUGGUUAGAUGGUUGUCCU	ssa-miR-456-3p	0.172613	-1.71067	3.48663	-0.490636	0.623684	0.971189
CAUGCUGAGGCCCAGGGACUAGA	NA	0.172613	-1.71067	3.48663	-0.490636	0.623684	0.971189
CCCAGUUCUGAACUUUGUCCACU	NA	0.172613	-1.71067	3.48663	-0.490636	0.623684	0.971189
CGAGAUGAAGCACUGUAGCUC	ssa-miR-143-3p	0.172613	-1.71067	3.48663	-0.490636	0.623684	0.971189
CGAGAUGAAGCACUGUAGCUCU	ssa-miR-143-3p	0.172613	-1.71067	3.48663	-0.490636	0.623684	0.971189
CGAGGUAGUAGUUUGUGCUGU	ssa-let-7i-5p	0.172613	-1.71067	3.48663	-0.490636	0.623684	0.971189
CUAUACAACUUACUGCCUUCU	ssa-let-7h-3p	0.172613	-1.71067	3.48663	-0.490636	0.623684	0.971189
CUAUACAAUCUACUGUCUUUC	ssa-let-7e-3p	0.172613	-1.71067	3.48663	-0.490636	0.623684	0.971189
CUCAAGUAAUCCAGGAUAGGCC	ssa-miR-26a-5p	0.172613	-1.71067	3.48663	-0.490636	0.623684	0.971189
CUCACUGUCGGCUGCCUAGACU	NA	0.172613	-1.71067	3.48663	-0.490636	0.623684	0.971189
CUGCGGAAGGAUCAUUU	NA	0.172613	-1.71067	3.48663	-0.490636	0.623684	0.971189
GGAUAUCAUCAUAUACUGUA	ssa-miR-144-5p	0.172613	-1.71067	3.48663	-0.490636	0.623684	0.971189
GUACAGUACUGUGAUAACUGAC	ssa-miR-101a-3p	0.172613	-1.71067	3.48663	-0.490636	0.623684	0.971189
GUGGAAGUGUAAUUGUGCUCU	NA	0.172613	-1.71067	3.48663	-0.490636	0.623684	0.971189
UAACAGGCCGUCUAGUGUGUUGCU	NA	0.172613	-1.71067	3.48663	-0.490636	0.623684	0.971189
UACAGAUUGAAUCCAGCCCUGA	NA	0.172613	-1.71067	3.48663	-0.490636	0.623684	0.971189
UACAGCAGGCACAGACAGA	ssa-miR-214-3p	0.172613	-1.71067	3.48663	-0.490636	0.623684	0.971189
UACAGCAGGCACAGACAGG	ssa-miR-214-3p	0.172613	-1.71067	3.48663	-0.490636	0.623684	0.971189
UACCCUGUAGAACCGAACUUGU	ssa-miR-10b-5p	0.172613	-1.71067	3.48663	-0.490636	0.623684	0.971189
UACCCUGUAGAACCGAAUC	ssa-miR-10b-5p	0.172613	-1.71067	3.48663	-0.490636	0.623684	0.971189
UACUCAGUGGUUCAGAUGGCAA	NA	0.172613	-1.71067	3.48663	-0.490636	0.623684	0.971189
UACUCGUAGUGACCAGACAUUGUGC	NA	0.172613	-1.71067	3.48663	-0.490636	0.623684	0.971189
UACUGAUAGGAUUUUGGCAAUGGU	NA	0.172613	-1.71067	3.48663	-0.490636	0.623684	0.971189
UACUGGAGAGCCUGAGAGCAGG	NA	0.172613	-1.71067	3.48663	-0.490636	0.623684	0.971189
UAGCACCAUUUGAAAUCAGC	ssa-miR-29a-3p	0.172613	-1.71067	3.48663	-0.490636	0.623684	0.971189
UAGCAGCACGUAAAUAUU	ssa-miR-16a-5p	0.172613	-1.71067	3.48663	-0.490636	0.623684	0.971189
UAGCAGCGCAUCAUGGUUU	ssa-miR-15c-5p	0.172613	-1.71067	3.48663	-0.490636	0.623684	0.971189
UAGCAGCGCAUCAUGGUUUGU	ssa-miR-15c-5p	0.172613	-1.71067	3.48663	-0.490636	0.623684	0.971189
UAGCAGCGCGUAAAUAUUGGAG	ssa-miR-16a-5p	0.172613	-1.71067	3.48663	-0.490636	0.623684	0.971189
UAGCUGUGUUACCCUUACU	NA	0.172613	-1.71067	3.48663	-0.490636	0.623684	0.971189
UAGCUUAACAGACUGGUGUUGG	ssa-miR-21b-5p	0.172613	-1.71067	3.48663	-0.490636	0.623684	0.971189
UAGCUUAUCAGACCGGUGUU	ssa-miR-21b-5p	0.172613	-1.71067	3.48663	-0.490636	0.623684	0.971189
UAGCUUAUCAGACUGAUGUUGGC	ssa-miR-21b-5p	0.172613	-1.71067	3.48663	-0.490636	0.623684	0.971189
UAGCUUAUCAGGCUGGUGUU	ssa-miR-21b-5p	0.172613	-1.71067	3.48663	-0.490636	0.623684	0.971189
UAUUCCAUCUCAUCCUUGUUGCCUG	NA	0.172613	-1.71067	3.48663	-0.490636	0.623684	0.971189
UAUUGCACUCGUCCCGGCCUU	ssa-miR-92b-3p	0.172613	-1.71067	3.48663	-0.490636	0.623684	0.971189
UAUUGCACUUGUCCCGGCCC	ssa-miR-92a-3p	0.172613	-1.71067	3.48663	-0.490636	0.623684	0.971189
UAUUGCACUUGUCCCGGCU	ssa-miR-92a-3p	0.172613	-1.71067	3.48663	-0.490636	0.623684	0.971189
UAUUGCACUUGUCUCGGCCUGU	ssa-miR-92a-3p	0.172613	-1.71067	3.48663	-0.490636	0.623684	0.971189
UAUUUUCCUUCACCAGUGCCAGAG	NA	0.172613	-1.71067	3.48663	-0.490636	0.623684	0.971189
UCAACACUGAACUAUACCACUACA	NA	0.172613	-1.71067	3.48663	-0.490636	0.623684	0.971189
UCACAGUGAACCGGUCUCUAAA	ssa-miR-128-3p	0.172613	-1.71067	3.48663	-0.490636	0.623684	0.971189
UCACUGUUUAGGGAUAGGUCAUAGC	NA	0.172613	-1.71067	3.48663	-0.490636	0.623684	0.971189
UCAGAACGUGACAGCCAU	NA	0.172613	-1.71067	3.48663	-0.490636	0.623684	0.971189
UCAGCAAGGACUGGAAGGCAGGUGC	NA	0.172613	-1.71067	3.48663	-0.490636	0.623684	0.971189
UCAUUUGGUACGGGGAACUGCAUC	NA	0.172613	-1.71067	3.48663	-0.490636	0.623684	0.971189
UCCUAUCAUUUCACAACUCUGUU	NA	0.172613	-1.71067	3.48663	-0.490636	0.623684	0.971189
UCGAUUGUAGAAUACCUGGUUUCC	NA	0.172613	-1.71067	3.48663	-0.490636	0.623684	0.971189
UCUAAGGUCAGUGUAGCGUCUCCUC	NA	0.172613	-1.71067	3.48663	-0.490636	0.623684	0.971189
UCUGAUCAGAGGAGGAAUGUUGAG	NA	0.172613	-1.71067	3.48663	-0.490636	0.623684	0.971189
UCUGGUUAGGACACAUCAUGGACC	NA	0.172613	-1.71067	3.48663	-0.490636	0.623684	0.971189
UCUGUAACGUUCUGAGUGUAGU	NA	0.172613	-1.71067	3.48663	-0.490636	0.623684	0.971189
UCUUGGUUGGCUCACUCUGACUU	NA	0.172613	-1.71067	3.48663	-0.490636	0.623684	0.971189
UCUUUUUCCCAUGGCUACACCUUU	NA	0.172613	-1.71067	3.48663	-0.490636	0.623684	0.971189
UGACUUAGCCAAACUCCUCGUGUGC	NA	0.172613	-1.71067	3.48663	-0.490636	0.623684	0.971189
UGAGGAAACCGUGGCACGUCCUG	NA	0.172613	-1.71067	3.48663	-0.490636	0.623684	0.971189
UGAGGUAGUAGAUUGAAUAGGA	ssa-let-7e-5p	0.172613	-1.71067	3.48663	-0.490636	0.623684	0.971189
UGAGGUAGUAGAUUGAUUAGUU	ssa-let-7e-5p	0.172613	-1.71067	3.48663	-0.490636	0.623684	0.971189
UGAGGUAGUAGGUUGUAUGU	ssa-let-7c-5p	0.172613	-1.71067	3.48663	-0.490636	0.623684	0.971189
UGAGGUAGUAGGUUGUAUUUU	ssa-let-7f-5p	0.172613	-1.71067	3.48663	-0.490636	0.623684	0.971189
UGAGGUAGUAGUCUGUAUAGU	ssa-let-7g-5p	0.172613	-1.71067	3.48663	-0.490636	0.623684	0.971189
UGAGGUAGUAUAUUGAAUAGUU	ssa-let-7e-5p	0.172613	-1.71067	3.48663	-0.490636	0.623684	0.971189
UGAGGUAGUCGAUUGAAUAGUU	ssa-let-7e-5p	0.172613	-1.71067	3.48663	-0.490636	0.623684	0.971189
UGAGGUAGUUGCUUGUACAGUU	ssa-let-7d-5p	0.172613	-1.71067	3.48663	-0.490636	0.623684	0.971189
UGCUGUACCUGAGGAAUU	NA	0.172613	-1.71067	3.48663	-0.490636	0.623684	0.971189
UGCUUGAACUGUGGCAGCGGCCUG	NA	0.172613	-1.71067	3.48663	-0.490636	0.623684	0.971189
UGGAAUAGAGCGCACCGGACUAG	NA	0.172613	-1.71067	3.48663	-0.490636	0.623684	0.971189
UGGAAUGUACCGCACCGGA	NA	0.172613	-1.71067	3.48663	-0.490636	0.623684	0.971189
UGGAAUUGAAAAUGUUGGAUGUGUU	NA	0.172613	-1.71067	3.48663	-0.490636	0.623684	0.971189
UGGAAUUGUACGGGUUAGCA	NA	0.172613	-1.71067	3.48663	-0.490636	0.623684	0.971189
UGGAGACCAGCUGCGUAGAACC	NA	0.172613	-1.71067	3.48663	-0.490636	0.623684	0.971189
UGGAGUGUGACAAUGGU	ssa-miR-122-5p	0.172613	-1.71067	3.48663	-0.490636	0.623684	0.971189
UGGAGUGUGACGAUGGUGUUU	ssa-miR-122-5p	0.172613	-1.71067	3.48663	-0.490636	0.623684	0.971189
UGGGAGGCUUUGAAGUC	NA	0.172613	-1.71067	3.48663	-0.490636	0.623684	0.971189
UGGGCUGUGCAGACACACCGGAGA	NA	0.172613	-1.71067	3.48663	-0.490636	0.623684	0.971189
UGGGGACCAGAUGCGUAGAGCU	NA	0.172613	-1.71067	3.48663	-0.490636	0.623684	0.971189
UGGUCCUUACUGUCUCUGAUGGU	NA	0.172613	-1.71067	3.48663	-0.490636	0.623684	0.971189
UGGUGAAUUCAGGUUCUGCAUGGCU	NA	0.172613	-1.71067	3.48663	-0.490636	0.623684	0.971189
UGUAAACACCCCCGACUGGAAGC	ssa-miR-30b-5p	0.172613	-1.71067	3.48663	-0.490636	0.623684	0.971189
UGUAAACAUCCCCGACUGGAC	ssa-miR-30b-5p	0.172613	-1.71067	3.48663	-0.490636	0.623684	0.971189
UGUAAACAUCCUUGACCGAAAGCU	ssa-miR-30d-5p	0.172613	-1.71067	3.48663	-0.490636	0.623684	0.971189
UGUAAACAUCCUUGACUGAAG	ssa-miR-30d-5p	0.172613	-1.71067	3.48663	-0.490636	0.623684	0.971189
UGUAUGCCUGAAUUUGUUUGUCA	NA	0.172613	-1.71067	3.48663	-0.490636	0.623684	0.971189
UGUCUGUUAGCUUAAGCCUGUAUU	NA	0.172613	-1.71067	3.48663	-0.490636	0.623684	0.971189
UGUGCGCUCUGAAUUUACGAA	NA	0.172613	-1.71067	3.48663	-0.490636	0.623684	0.971189
UGUGUUGCUGAGAAUUCUGGUA	NA	0.172613	-1.71067	3.48663	-0.490636	0.623684	0.971189
UGUUUCUGGAAUAGGACGGAUGA	NA	0.172613	-1.71067	3.48663	-0.490636	0.623684	0.971189
UGUUUUCUGAUGGCUGGGUUUAGGC	NA	0.172613	-1.71067	3.48663	-0.490636	0.623684	0.971189
UUAAAGGAGGAUGGAGACGG	NA	0.172613	-1.71067	3.48663	-0.490636	0.623684	0.971189
UUAGCACUUGCACCGCUCCUCUUGG	NA	0.172613	-1.71067	3.48663	-0.490636	0.623684	0.971189
UUAGUCCACGACUAGGCUUGAU	NA	0.172613	-1.71067	3.48663	-0.490636	0.623684	0.971189
UUAUAUCCUGGAAAACCUCAUU	NA	0.172613	-1.71067	3.48663	-0.490636	0.623684	0.971189
UUAUGACGAUGUUGGAUGCUGCA	NA	0.172613	-1.71067	3.48663	-0.490636	0.623684	0.971189
UUCAAGUAAUCCAGGAUAGGCGU	ssa-miR-26a-5p	0.172613	-1.71067	3.48663	-0.490636	0.623684	0.971189
UUCAAGUGAUCCAGGAUAGGCU	ssa-miR-26a-5p	0.172613	-1.71067	3.48663	-0.490636	0.623684	0.971189
UUCACAGUGGCUAAGUUCA	ssa-miR-27c-3p	0.172613	-1.71067	3.48663	-0.490636	0.623684	0.971189
UUCAUUACCUCGUAGGGCCCCCUC	NA	0.172613	-1.71067	3.48663	-0.490636	0.623684	0.971189
UUCAUUUCUGCUUUGCUCUGUA	NA	0.172613	-1.71067	3.48663	-0.490636	0.623684	0.971189
UUCCUAUGCAUAUACCUCCUA	ssa-miR-202-3p	0.172613	-1.71067	3.48663	-0.490636	0.623684	0.971189
UUCGUGAACUUCCUGUGACUUGG	NA	0.172613	-1.71067	3.48663	-0.490636	0.623684	0.971189
UUCUGUUACCAAGCUUUGCAUC	NA	0.172613	-1.71067	3.48663	-0.490636	0.623684	0.971189
UUGACAGCACAAACCGAUCUGA	NA	0.172613	-1.71067	3.48663	-0.490636	0.623684	0.971189
UUGAUAGGUAUGAGAAACAUGG	NA	0.172613	-1.71067	3.48663	-0.490636	0.623684	0.971189
UUGGUCACCAGUUAACUCUUGA	NA	0.172613	-1.71067	3.48663	-0.490636	0.623684	0.971189
UUGUUGAAGCGGUACCCCUAGAACA	NA	0.172613	-1.71067	3.48663	-0.490636	0.623684	0.971189
UUUCCUAUGCAUAUACCUCUG	ssa-miR-202-3p	0.172613	-1.71067	3.48663	-0.490636	0.623684	0.971189
UUUCUAUGGGGUCUAUUCUAUU	NA	0.172613	-1.71067	3.48663	-0.490636	0.623684	0.971189
UUUGCAGUACUCAUUCA	NA	0.172613	-1.71067	3.48663	-0.490636	0.623684	0.971189
UUUGUCCAGACAGAGAACCAGC	NA	0.172613	-1.71067	3.48663	-0.490636	0.623684	0.971189
UUUUCAUCCAGAGCCAAGUCUGACA	NA	0.172613	-1.71067	3.48663	-0.490636	0.623684	0.971189
CGUACCGUGAGUAAUAAUGCA	ssa-miR-126-3p	20.0303	0.79954	1.64133	0.48713	0.626166	0.974406
AGCUACAUCUGGCUACUGGGUCUCU	ssa-miR-222a-3p	60.2316	0.766362	1.58356	0.483948	0.628423	0.977269
AAGCUGCCAGCUGAAGAGCUGU	ssa-miR-22a-3p	35.6574	0.892349	1.8518	0.481883	0.629889	0.978899
AAGCUGCCGGCUGAAGAACU	ssa-miR-22a-3p	1.16063	1.5338	3.19364	0.480267	0.631038	0.97923
UGUAAACAUCCUACACUCUC	ssa-miR-30a-5p	3.44783	1.20022	2.50219	0.479666	0.631465	0.97923
UGAGGUAGUAGUUUGCGCUGUU	ssa-let-7i-5p	6.14288	0.904946	1.88826	0.479249	0.631762	0.97923
UCAGUGCAUAACAGAACUUUGU	ssa-miR-152-3p	10.2122	0.885544	1.84785	0.47923	0.631775	0.97923
UAACGGAACCCAUAAAGCAGCUA	ssa-miR-462b-5p	3.18203	1.21078	2.53501	0.477624	0.632918	0.980353
GCUUUGACGAUGUUGCACUACC	ssa-miR-301b-5p	1.75731	-1.41341	2.97404	-0.475249	0.634609	0.982323
UGAGGUAGUUGGUUGUAUGGUC	ssa-let-7d-5p	17.9294	-0.843183	1.78123	-0.47337	0.635949	0.982497
UCCCUGAGACCCUUAACCUGUA	ssa-miR-125b-5p	22.7076	0.676522	1.42925	0.473339	0.635971	0.982497
UGAGAUAUGAGGUCCUCUUCUGC	NA	2.24078	-1.20209	2.54112	-0.473057	0.636173	0.982497
UACAGUACUGUGAUAACUGAAGU	ssa-miR-101a-3p	3.13849	1.19093	2.51922	0.472739	0.6364	0.982497
CGAGGUAGUAGUUUGUGCUGUU	ssa-let-7i-5p	6.6073	-1.05345	2.24417	-0.469415	0.638773	0.985511
ACCCUAACAAAAGCAUUGACU	ssa-miR-430c-5p	9.70128	0.893452	1.90937	0.46793	0.639835	0.985574
CCCUUGUCAAAAGUAGUGCACC	NA	1.40681	1.44225	3.08435	0.467604	0.640068	0.985574
UGAGAACUGAAUUCCAUAGAUA	ssa-miR-146a-5p	74.3592	0.748092	1.59988	0.467592	0.640076	0.985574
AAGCUGCCGGCUGAAGAACUGU	ssa-miR-22a-3p	56.1096	0.574995	1.23302	0.466329	0.64098	0.986318
UUCCUAUGCAUAUACCUCA	ssa-miR-202-3p	11.3713	0.782449	1.68367	0.464729	0.642126	0.986965
UUCACAGUGGUUAAGUUCUGCC	ssa-miR-27d-3p	3.02154	-1.13812	2.44999	-0.464543	0.642259	0.986965
UGGUGUGAUGUAGAACCCUCUCUUC	NA	2.26436	1.18088	2.54514	0.463976	0.642665	0.986965
CUGUACAACCUACUGCCUUCCU	ssa-let-7b-3p	6.23256	1.00934	2.18447	0.462051	0.644044	0.988203
UACUCUCUUGAUCUGUGACCGAUGC	NA	12.2377	-0.706144	1.52953	-0.461674	0.644315	0.988203
UAAGAUUGUAGGCACUCCGCAGG	NA	1.8681	-1.20671	2.62223	-0.460186	0.645383	0.989193
UGGCUCAGUUCAGCAGGAACAG	ssa-miR-24a-3p	7.98891	0.928343	2.02011	0.459552	0.645838	0.989211
AAGCUGCCAGCUGAAGAACUGC	ssa-miR-22a-3p	2627.44	0.793768	1.73064	0.458655	0.646482	0.989211
UAGCUUAUCAGACUGGUGUUGGU	ssa-miR-21b-5p	638.202	0.780232	1.70394	0.457898	0.647026	0.989211
AAGCUGCCAGCUGAAGAACUGUGU	ssa-miR-22a-3p	9.71066	0.786972	1.71897	0.457817	0.647084	0.989211
UCCAUGUAGGCUGGGCAUCUGUUCC	NA	10.8011	-0.678694	1.49079	-0.455258	0.648924	0.991376
CUGUACAACCUACUGCCUUCC	ssa-let-7b-3p	8.68182	-0.756048	1.66681	-0.453591	0.650123	0.992561
UGUAAACAUCCCCGACUGGAAG	ssa-miR-30b-5p	172.96	0.729146	1.61172	0.452401	0.65098	0.993222
CCGACACGCUAGCUCCCUGCAGACG	NA	0.978319	1.47637	3.28247	0.449774	0.652873	0.995462
CAUUGCACUUGUCUCGGUCU	ssa-miR-25-3p	20.4712	0.71375	1.5962	0.447156	0.654763	0.997683
UGUAAACAUCCCCGACUGGAAGCUU	ssa-miR-30b-5p	3.17162	1.00961	2.26087	0.446559	0.655193	0.997683
UCUGGCAUUUUAGAGACCCUGGUGU	NA	4.80451	1.10611	2.48201	0.445651	0.65585	0.997683
UGAAAGCUGCCGGGCUGAGACUAGG	NA	18.511	0.890544	1.99945	0.445395	0.656034	0.997683
CAGGCUGGUUAGAUGGUUGUCU	ssa-miR-456-3p	57.559	-0.530891	1.19566	-0.444014	0.657032	0.998553
UGGACGUUAACACUGCUGGACUGGU	NA	4.94806	0.837256	1.88922	0.443176	0.657639	0.998717
UGAGGUAGUAGGUUGUGUGGUC	ssa-let-7b-5p	23.0521	-0.739104	1.67371	-0.441596	0.658781	0.998717
AAGCUGCCCGCUGAAGAACUGU	ssa-miR-22a-3p	2.61837	1.12414	2.54708	0.441343	0.658964	0.998717
UGAGGUAGUAGAUUGAAUAGUUU	ssa-let-7e-5p	67.6559	-0.671324	1.523	-0.440792	0.659364	0.998717
UUCCUAUGCAUAUACCUCUUUGC	ssa-miR-202-3p	19.0302	0.634219	1.44506	0.438886	0.660744	0.998717
UGAGGUAGUAGUUUGUAUAGC	ssa-let-7g-5p	19.4012	0.882979	2.01381	0.438463	0.661051	0.998717
UUCCUAUGCAUAUACCUCUUUU	ssa-miR-202-3p	156.622	0.717982	1.63889	0.438089	0.661322	0.998717
AGCUACAUCUGGCUACUGGGC	ssa-miR-222b-3p	1.38417	1.20477	2.75021	0.438065	0.66134	0.998717
UGUAUGGUGAUGAACGCGCUCCUC	NA	26.4239	0.748347	1.71076	0.437434	0.661796	0.998717
UGAGGUAGUAGGUUGUAUAGG	ssa-let-7a-5p	18.0396	-0.645947	1.49113	-0.433193	0.664875	0.998717
UACCCUGUAGAUCCGGAUUUG	ssa-miR-10a-5p	2.3254	-1.09119	2.52123	-0.4328	0.66516	0.998717
UAACGGAACCCAUAAUGCAGC	ssa-miR-462a-5p	16.9344	-0.716381	1.65598	-0.432601	0.665304	0.998717
UUGCAGUGAUGAUUGAUCAUU	NA	13.1339	-0.759296	1.75924	-0.431606	0.666028	0.998717
GCCCCUUUUGUAUUGUACUACU	ssa-miR-130b-5p	33.5107	0.690114	1.59939	0.431485	0.666116	0.998717
UAGCAGCACGUAAAUAUUGG	ssa-miR-16a-5p	16.6194	0.753451	1.74858	0.430893	0.666546	0.998717
UCCCUGAGACCCUAACUUGUGA	ssa-miR-125a-5p	27.4378	-0.542418	1.26394	-0.429148	0.667815	0.998717
UGAGGUAGUAGGUUGUAUUGU	ssa-let-7c-5p	1.28826	1.19219	2.78813	0.427594	0.668947	0.998717
UCGUCUGAUCUCGGAAGC	NA	2.02374	1.23313	2.88953	0.426758	0.669556	0.998717
AACCCGUAGAUCCGAACUUGU	ssa-miR-100a-5p	467.297	0.703891	1.65371	0.425643	0.670368	0.998717
UGAGGUAGUAGAUUGAAUAGU	ssa-let-7e-5p	838.301	0.715651	1.68594	0.424483	0.671214	0.998717
UGAGGUAGUUGUUUGUACGGUU	ssa-let-7d-5p	1.32855	-1.16761	2.7615	-0.422818	0.672428	0.998717
CACCCUGUAGAACCGAAUUUGUGU	ssa-miR-10d-5p	3.69178	-1.02777	2.43512	-0.422061	0.67298	0.998717
UUGCUCUGUUCACUCUGGGAAC	NA	21.1636	-0.529359	1.25488	-0.421841	0.673141	0.998717
UAAGACGGCACAAACUGAACUG	NA	2.99561	1.06035	2.51424	0.421738	0.673216	0.998717
UAGCAGCACGUCAUGAUUUGUA	NA	7.42832	-1.03203	2.44798	-0.421583	0.673329	0.998717
AAGCUGCCAGCCGAAGAACUGU	ssa-miR-22a-3p	44.2192	0.670003	1.59004	0.421375	0.673481	0.998717
UAGCUUAUCAGACUGGUGUUGGC	ssa-miR-21b-5p	1627.31	0.731294	1.73807	0.420751	0.673937	0.998717
CUAUACAGUCUAUUGCCUUCC	ssa-let-7a-4-3p	1.87512	1.11416	2.65355	0.419876	0.674576	0.998717
AUCACAUUGCCAGGGAUUUC	ssa-miR-23a-3p	2.58465	-1.05298	2.5089	-0.419696	0.674707	0.998717
AUCACAUUGCCAGGGAUUUCA	ssa-miR-23a-3p	1.82535	1.09962	2.62145	0.419468	0.674874	0.998717
AGCUGCCAGCUGAAGAACUGUU	ssa-miR-22a-3p	7.36837	0.849883	2.03242	0.418163	0.675828	0.998717
UUAAUGGGCAGAAAUUGAGACA	NA	2.58943	1.06066	2.539	0.417746	0.676133	0.998717
UAGCUUAUCAGACUGGCGUUGG	ssa-miR-21b-5p	3.99716	1.02632	2.45881	0.417405	0.676382	0.998717
AACCCGUAGAUCCGAACUUGC	ssa-miR-100a-5p	76.1282	0.662155	1.58733	0.41715	0.676569	0.998717
CUUUUUGCGGUCUGGGCUUGC	ssa-miR-129-5p	50.0513	0.676553	1.62215	0.417071	0.676627	0.998717
CGUACCGUGAGUAAUAAUGC	ssa-miR-126-3p	4.83533	-1.04833	2.53499	-0.413545	0.679207	0.998717
UAGCUUAUCAGACUGAUGUUGG	ssa-miR-21b-5p	1.41431	-1.27226	3.08275	-0.412702	0.679825	0.998717
AAGCUGCCAGCUGAAGAACUGUGCC	ssa-miR-22a-3p	0.931212	1.37219	3.32879	0.41222	0.680178	0.998717
UGAGGUAGUAAGUUGUGU	ssa-let-7h-5p	1.96594	1.06343	2.59394	0.409966	0.681831	0.998717
UCACAGUGAACCGGUCUCUUAU	ssa-miR-128-3p	3.77836	-0.879065	2.16183	-0.40663	0.68428	0.998717
AGGCAGUGUCUCGUUAGCUGA	ssa-miR-449b-5p	3.40628	1.01063	2.48948	0.40596	0.684772	0.998717
UAUACAUCUUGCCACUGUGCUCUU	NA	1.88945	1.19945	2.95601	0.405767	0.684914	0.998717
AAAGAGGCAUAGGGCAUGGGA	ssa-miR-202-5p	30.4176	0.510726	1.26005	0.40532	0.685242	0.998717
UGAGGUAGUAGUUCGUGCUGU	ssa-let-7i-5p	1.29978	-1.12355	2.77455	-0.404949	0.685515	0.998717
UCAGUGCACUACAGAACUUUG	ssa-miR-148a-3p	1.87466	-1.05306	2.61106	-0.403308	0.686722	0.998717
UGGAGAGGUUUUGUAUAGUGUU	NA	1.87466	-1.05306	2.61106	-0.403308	0.686722	0.998717
UCCCUGAGACCCUAACUUGUA	ssa-miR-125a-5p	12.6245	0.715454	1.77851	0.402278	0.68748	0.998717
UGAGGUAGUAAGUUGUGUUGUUU	ssa-let-7h-5p	4.63546	0.867123	2.15713	0.401979	0.687699	0.998717
UGAGGUAGUAGAUUGAAUAGGC	ssa-let-7e-5p	3.09783	0.895266	2.22887	0.401669	0.687928	0.998717
CUCGUACCGUGAGUAAUAAUGCA	ssa-miR-126-3p	27.6754	0.717457	1.78953	0.400919	0.688479	0.998717
CUCGUACCGUGAGUAAUAAUGA	ssa-miR-126-3p	2.27743	1.16952	2.9236	0.400026	0.689137	0.998717
AAGCUGCCAGCUGAAGAGCUG	ssa-miR-22a-3p	15.0415	0.632061	1.58429	0.398954	0.689927	0.998717
UGAGGUAGUAGGUUGUAUGGU	ssa-let-7c-5p	6.0928	0.768765	1.93097	0.398124	0.690539	0.998717
AUCACAUUGCCAGGGAUUUCCA	ssa-miR-23a-3p	42.0037	0.625366	1.57688	0.396584	0.691674	0.998717
UGAGGUAGUAGUUUGUGU	ssa-let-7g-5p	5.7377	0.744114	1.87661	0.396521	0.691721	0.998717
AAAGCUGCCAGCUGAAGAACUGU	ssa-miR-22a-3p	10.1614	0.697975	1.76065	0.396431	0.691787	0.998717
UGAAUCGAGUGGGACAGUG	NA	1.5734	-1.19905	3.02514	-0.396361	0.691839	0.998717
UGAGAACUGAAUUCCAAGGGU	ssa-miR-146d-5p	28.624	0.487984	1.23199	0.396093	0.692036	0.998717
UGAGAUGAAGCACUGUAGCC	ssa-miR-143-3p	28.9356	-0.509438	1.28644	-0.396007	0.6921	0.998717
UAGCUUAUCAGACUGGUGUUGGA	ssa-miR-21b-5p	289.609	0.655859	1.6583	0.395502	0.692473	0.998717
AACGUGAAGUUUCUGUACUGUGGCU	NA	1.7393	1.17477	2.98014	0.394199	0.693434	0.998717
UUCCUAUGCAUAUACCUCCUUGA	ssa-miR-202-3p	3.59615	-0.851749	2.16084	-0.394174	0.693452	0.998717
AACAUUCAACGCUGUCGGUA	ssa-miR-181a-5p	2.59224	-0.97751	2.48961	-0.392636	0.694588	0.998717
CAGCUGCCAGCUGAAGAACUGU	ssa-miR-22a-3p	4.17811	0.959504	2.44564	0.392333	0.694812	0.998717
AAGCUGCCAGCUGAAGGACUG	ssa-miR-22a-3p	18.6883	0.627517	1.60167	0.39179	0.695213	0.998717
ACCCUGUAGAACCGAAUUUGUA	ssa-miR-10b-5p	15.6776	-0.636715	1.63168	-0.390221	0.696373	0.998717
CAUUGCACUUGUCUCGGUCUGC	ssa-miR-25-3p	6.8101	0.846802	2.1748	0.389371	0.697002	0.998717
AAGCUGCCAGCUGAAGAACCG	ssa-miR-22a-3p	18.3939	0.690198	1.7739	0.389085	0.697214	0.998717
UUCCUAUGCAUAUACCCCUUU	ssa-miR-202-3p	54.8878	0.617047	1.58632	0.388981	0.69729	0.998717
AGCUACAUUGUCUGCUGGGUUUU	ssa-miR-221-5p	3.33913	0.968646	2.49301	0.388545	0.697613	0.998717
UAGCUUAUCAGACUGGUGUA	ssa-miR-21b-5p	12.517	0.636459	1.63923	0.388267	0.697819	0.998717
AAGCUGCUAGCUGAAGAACUGU	ssa-miR-22a-3p	23.9109	0.61472	1.58329	0.388256	0.697827	0.998717
AUAGCUCUUUGAAUGGUACU	ssa-miR-458-3p	12.1929	0.685277	1.76701	0.387818	0.69815	0.998717
UGAGGUAGUUGUUUGUAA	ssa-let-7g-5p	1.27666	-1.08124	2.79259	-0.387182	0.698621	0.998717
UGUGACUGUAACCCUGAUAUGGUA	NA	3.59947	-1.0944	2.83125	-0.386542	0.699095	0.998717
UGUAAACAUCCUUGACUGAAAG	ssa-miR-30d-5p	68.1792	0.614499	1.58994	0.386492	0.699133	0.998717
UUCCUAUGCAUAUACCUCUUUG	ssa-miR-202-3p	555.162	0.651919	1.68913	0.38595	0.699534	0.998717
UGAGAACUGAAUUCCAAGGGC	ssa-miR-146d-5p	1.66886	1.14533	2.97059	0.385558	0.699824	0.998717
UGAGGUAGUAGGUUGUAUAGUC	ssa-let-7a-5p	203.897	-0.634683	1.65201	-0.384188	0.700839	0.998717
UAUUCAUAGUGACCAGUAGGCGUGU	NA	36.9652	0.581424	1.51631	0.383447	0.701388	0.998717
AAGCUGCCAGCCGAAGAACUG	ssa-miR-22a-3p	13.3777	-0.59036	1.54041	-0.383249	0.701535	0.998717
UCGUACCGUGAGUAAUAAUGC	ssa-miR-126-3p	205.877	0.628035	1.63975	0.383006	0.701715	0.998717
UUAAGACUUGUAGUGAUGUU	ssa-miR-499a-5p	2.03422	1.00293	2.62386	0.382233	0.702289	0.998717
UUCUGUAACGGUCUGAGUGUAGU	NA	2.19939	0.974218	2.55855	0.380769	0.703375	0.998717
AACCCGUAGAUCCGAACUUG	ssa-miR-100a-5p	71.9415	0.443356	1.16909	0.379231	0.704516	0.998717
UGAGGGACCCUGAUCCUAGAUC	NA	5.0797	0.715579	1.89008	0.378596	0.704988	0.998717
UAUUUUCCUUCACCAGUGCCAGAGU	NA	2.85702	0.965789	2.56126	0.377076	0.706117	0.998717
UGAGGUAGUAGUUUGUGCUGUGU	ssa-let-7i-5p	0.959981	1.24424	3.30474	0.376501	0.706544	0.998717
AACAUUCAUUGCUGUCGGUGGGU	ssa-miR-181c-5p	5.94759	0.723049	1.92245	0.376109	0.706836	0.998717
UAGACUGUUCUCUGUUGGCCCUGG	NA	1.62926	-1.00371	2.68017	-0.374494	0.708037	0.998717
UCACAGUGAACCGGUCUCUUUAA	ssa-miR-128-3p	3.3224	0.93936	2.5092	0.374367	0.708132	0.998717
UGUAAACAUCCUUGACUGAAAGCG	ssa-miR-30d-5p	15.7277	-0.639796	1.71582	-0.37288	0.709238	0.998717
UCAGUGCAUUACAGAACUUU	ssa-miR-148a-3p	5.94797	0.813062	2.18388	0.372302	0.709668	0.998717
UAUUGCACUUGUCCCGGCCUGG	ssa-miR-92a-3p	17.9494	-0.671085	1.80341	-0.37212	0.709804	0.998717
UGAGAACUAGCGCACCAUUGGU	NA	10.5365	0.551252	1.49033	0.369886	0.711468	0.998717
UAGCAGCACAUCAUUACUGGUA	NA	3.05461	0.936196	2.53194	0.369754	0.711566	0.998717
UGAGAACUGAAUUCCAUAGAUGU	ssa-miR-146a-5p	92.3973	0.591093	1.60217	0.368932	0.712179	0.998717
UGAGGUAGUAGGUUGUGUG	ssa-let-7b-5p	3.73206	-0.792267	2.15409	-0.367797	0.713024	0.998717
UGAGGUAGUAGAUUGAAUAGUUC	ssa-let-7e-5p	6.33535	-0.69248	1.88887	-0.366612	0.713909	0.998717
AUUGCACUUGUCCCGGCCUGU	ssa-miR-92a-3p	5.2177	-0.697995	1.90419	-0.366558	0.713949	0.998717
AACCCGUAGAUCCGAUCUUG	ssa-miR-99-5p	16.9094	0.574669	1.57133	0.365722	0.714573	0.998717
UGACAUGACUGGAUAGGUGAAAGC	NA	1.32236	-1.13989	3.12009	-0.36534	0.714858	0.998717
UAGAUGUGUCUGUGCGAGGGAGC	NA	7.38569	0.646315	1.7784	0.363425	0.716287	0.998717
UGAGAUGAAGCACUGUAGCA	ssa-miR-143-3p	22.8194	-0.476612	1.31177	-0.363334	0.716356	0.998717
UGACAAACUUGCCUGAUUCAAU	NA	11.4009	0.679525	1.87224	0.362947	0.716644	0.998717
UUCCUAUGCAUAUACCUCUUA	ssa-miR-202-3p	122.66	0.694157	1.92573	0.360463	0.718501	0.998717
UGAGGUAGUAGAUUGAAUAGUUA	ssa-let-7e-5p	6.12539	-0.689912	1.91438	-0.360384	0.71856	0.998717
ACCCUGUAGAACCGAAUUUG	ssa-miR-10b-5p	1.97885	0.947845	2.63205	0.360116	0.71876	0.998717
UAGCAGCGCAUCAUGGUU	ssa-miR-15c-5p	0.844034	1.22149	3.39469	0.359823	0.718979	0.998717
UGCUUGUCUGAGAAGCCCUGGU	NA	67.7414	0.754726	2.09824	0.359695	0.719075	0.998717
UAACACUUGGCUGCUCUCUAGCACA	NA	4.05335	-0.896425	2.49816	-0.358835	0.719719	0.998717
UGUAAACAUCCUUGACUGAA	ssa-miR-30d-5p	63.0249	0.439491	1.22496	0.358779	0.71976	0.998717
UGAGGUAGUAGUUUGUGCUGUUA	ssa-let-7i-5p	73.2394	-0.422589	1.17904	-0.358418	0.720031	0.998717
CGAGGUAGUAGAUUGAAUAGUU	ssa-let-7e-5p	6.71813	0.709601	1.97994	0.358396	0.720047	0.998717
AGCUACAUCUGGCUACUGGGUCUCA	ssa-miR-222a-3p	6.67903	0.711167	1.98477	0.358311	0.72011	0.998717
UAACGGAACCCAUAAAGCAGC	ssa-miR-462b-5p	5.52818	-0.679006	1.89789	-0.35777	0.720516	0.998717
CAGGCUGGUUAGAUGGUUGUCCC	ssa-miR-456-3p	1.40698	-0.978094	2.7432	-0.356552	0.721427	0.998717
UGGAGUGUGACAAUGGUGU	ssa-miR-122-5p	4.07234	-0.761901	2.13959	-0.356096	0.721768	0.998717
UCAGUGCAUUACAGAACUUUG	ssa-miR-148a-3p	81.5928	0.432519	1.21493	0.356003	0.721839	0.998717
UGGAAGACUAGUGAUUUUGUC	ssa-miR-7a-5p	3.99617	0.783364	2.20261	0.355653	0.7221	0.998717
UAAGGUGCAUCUAGUGUAGUUAG	ssa-miR-18a-5p	2.05364	1.03624	2.92027	0.354845	0.722706	0.998717
CUUUCAGUCGGAUGUUUGCA	ssa-miR-30c-3p	2.95506	0.887646	2.51555	0.352864	0.724191	0.998717
CUUUCAGUCGGAUGUUUGCAGCA	ssa-miR-30c-3p	4.88441	-0.843563	2.40011	-0.351468	0.725237	0.998717
UACCACAGGGUAGAACCACGGA	ssa-miR-140-3p	24.7235	0.552447	1.57332	0.351134	0.725488	0.998717
UCCAAAUCCGGCUUUGAACUUCUU	NA	1.06463	1.13153	3.2229	0.351091	0.72552	0.998717
UGGAUCGUAUCAGUUUGGAUU	NA	4.6966	0.664306	1.89525	0.350511	0.725955	0.998717
ACCCGUAGAUCCGAACUUGUG	ssa-miR-100a-5p	3.55499	0.884427	2.54222	0.347896	0.727918	0.998717
UAGCAGCACGUAAAUAUUGGC	ssa-miR-16c-5p	9.58813	0.575385	1.65467	0.347733	0.72804	0.998717
UUCCUAUGCAUAUACCUCUUC	ssa-miR-202-3p	1656.97	0.720203	2.07822	0.346548	0.728931	0.998717
UGGAAGACUAGUGAUUUUGUUGU	ssa-miR-7a-5p	84.3941	0.446808	1.29034	0.34627	0.72914	0.998717
AAGCUGCCAGCUGAAGAACUGUA	ssa-miR-22a-3p	62.4194	0.556061	1.61114	0.345135	0.729993	0.998717
UGUAAACAUCCUUGACUGAAAGC	ssa-miR-30d-5p	137.754	0.423405	1.23047	0.344101	0.73077	0.998717
GUCCAGUUUUCCCAGGAAUCCCC	ssa-miR-145-5p	1.73136	-0.902718	2.62947	-0.343307	0.731367	0.998717
UAAGUGCUACUUGUUGGUGUAG	ssa-miR-430a-3p	5.06266	-0.765949	2.24437	-0.341276	0.732896	0.998717
AACCCGUAGAUCCGAUCUUGA	ssa-miR-99-5p	18.7722	0.54657	1.60558	0.340418	0.733542	0.998717
UGUAAACAUCCUUGACUGAAAGU	ssa-miR-30d-5p	38.5227	0.494337	1.45336	0.340133	0.733756	0.998717
UCACAGUGAACCGGUCUCUGU	ssa-miR-128-3p	2.45058	0.882744	2.5961	0.340027	0.733836	0.998717
UGAGAUGAAGCACUGUAGCCC	ssa-miR-143-3p	0.968714	1.11316	3.28757	0.338597	0.734913	0.998717
UAGCAGCACGUAAAUACUGGA	ssa-miR-16a-5p	10.0342	0.628414	1.85988	0.337879	0.735455	0.998717
UAAAGUGACUGUUACCUGAGUUGGG	NA	7.13353	0.847225	2.51001	0.337539	0.735711	0.998717
UGAGAUGAAGCACUGUAGCU	ssa-miR-143-3p	148.716	-0.401274	1.19347	-0.336225	0.736701	0.998717
CUGGGUCGGUCGGGCUGGGGU	NA	48.4364	-0.503378	1.49801	-0.336032	0.736847	0.998717
UAGCUUAUCAGACUGGUGUUGG	ssa-miR-21b-5p	2264.04	0.580641	1.72815	0.335991	0.736878	0.998717
GUCCUAUGCAUAUACCUCUUC	ssa-miR-202-3p	1.90174	-0.870094	2.59511	-0.335281	0.737413	0.998717
UCACAGUGAACCGGUCUCUUUA	ssa-miR-128-3p	68.637	-0.407278	1.22071	-0.333641	0.73865	0.998717
GUGAAAUGUUUAGGACCACUUGU	ssa-miR-203a-3p	12.1408	0.548221	1.64464	0.333339	0.738878	0.998717
UGAGAACUGAAUUCCAUAGAUGGC	ssa-miR-146a-5p	32.6897	0.5252	1.57667	0.333107	0.739054	0.998717
UUCAAGUAAUCCAGGAUAGG	ssa-miR-26a-5p	20.4798	0.521506	1.56933	0.332312	0.739654	0.998717
AACAUUCAUUGCUGUCGGUGGGA	ssa-miR-181c-5p	7.66147	-0.582675	1.7574	-0.331555	0.740225	0.998717
UAGCUUAUCAGACUGGUGUC	ssa-miR-21b-5p	48.0959	0.475586	1.43492	0.331439	0.740313	0.998717
UAGCUUAUCAGACUGGUGUUGAU	ssa-miR-21a-5p	17.7063	0.583005	1.76433	0.330441	0.741067	0.998717
UCACAGUGAACCGGUCUCUA	ssa-miR-128-3p	2.2487	-0.837804	2.53936	-0.329928	0.741455	0.998717
AAGCUGCCAGCAGAAGAACUGU	ssa-miR-22a-3p	8.08854	0.651451	1.9752	0.329815	0.74154	0.998717
UACUGCAUCAGGAACUGAUUGGA	NAhsa-miR-217	9.58592	0.543248	1.6496	0.329321	0.741913	0.998717
AUGACCUAUGAAUUGACAGC	ssa-miR-192a-5p	4.02996	0.70869	2.15278	0.329197	0.742007	0.998717
UGUAAACAUCCUUGACUGAAA	ssa-miR-30d-5p	22.3371	0.469947	1.43002	0.32863	0.742436	0.998717
CUUUCAGUCGGAUGUUUGCAGCC	ssa-miR-30c-3p	19.9247	-0.512018	1.56642	-0.326872	0.743764	0.998717
CUGUGUGAGGUCGGACCUAUC	ssa-miR-2188-3p	2.61258	-0.822979	2.52418	-0.326038	0.744396	0.998717
UGAGGUAGUUGUUUGUACAGUUC	ssa-let-7g-5p	1.79964	-0.964729	2.96198	-0.325704	0.744648	0.998717
CAGUAGUCUGCACAUUGGUU	ssa-miR-199a-3p	13.5405	0.643457	1.98322	0.32445	0.745597	0.998717
UGAGGUAGUAGCUUGUGCUGUU	ssa-let-7i-5p	2.88302	-0.713006	2.20189	-0.323815	0.746078	0.998717
AAGCUGCCAGCUGAAGAACUC	ssa-miR-22a-3p	66.2947	0.517657	1.5991	0.323718	0.746152	0.998717
AAGCUGCCAGCUGAAGAACUGUC	ssa-miR-22a-3p	56.9747	0.516987	1.60296	0.322521	0.747058	0.998717
UAGCAGCGCAUCAUGGUUUGAA	ssa-miR-15c-5p	4.47282	0.71208	2.20939	0.322297	0.747228	0.998717
UGAGGUAGUAGUUUGUGUCGU	ssa-let-7g-5p	5.30943	-0.615544	1.91848	-0.32085	0.748324	0.998717
UCUGGAUGCAGCACAGAACUCAGAC	NA	8.26552	0.598325	1.88384	0.31761	0.750781	0.998717
UGUAAACAUCCUACACUCUCAGA	ssa-miR-30a-5p	18.5411	-0.47452	1.49878	-0.316603	0.751545	0.998717
UAUGUCUUUGGCAGGAACCCAGG	NA	0.776892	1.07477	3.40101	0.316016	0.75199	0.998717
UAAGAUCCCAGCCAGAACCGUGCGA	NA	126.186	-0.387961	1.22892	-0.315691	0.752237	0.998717
UGUGUUUGGUAGUCGAGUCGAUC	NA	1.95873	-0.922496	2.92751	-0.315113	0.752676	0.998717
UAGCUUAUCAGACUGGUGUCG	ssa-miR-21b-5p	1.01752	1.02706	3.26475	0.31459	0.753073	0.998717
UAAUGCCCCUAAAAAUCCUUAU	ssa-miR-365-3p	1.33324	0.978164	3.1129	0.314229	0.753347	0.998717
UUCCGAUCGACGAGCUCCCUGAGCU	NA	1.33324	0.978164	3.1129	0.314229	0.753347	0.998717
AACCCGUAGGUCCGAACUUGUG	ssa-miR-100a-5p	1.23041	-0.993746	3.16284	-0.314194	0.753373	0.998717
UCUUACGGCCAUACCAGCCUGAAU	NA	1.23041	-0.993746	3.16284	-0.314194	0.753373	0.998717
UAGCUUAUCGGACUGGUGUUGG	ssa-miR-21b-5p	7.12929	0.616755	1.96512	0.313851	0.753634	0.998717
GACCCGUAGAUCCGAACUUGUG	ssa-miR-100a-5p	6.41257	0.586931	1.87374	0.31324	0.754098	0.998717
AGCUACAUCUGGCUACUGGGUCU	ssa-miR-222b-3p	18.1124	0.615867	1.96862	0.312841	0.754401	0.998717
UGAGGUAGUAGAUUGAAU	ssa-let-7e-5p	129.642	0.365411	1.16888	0.312617	0.754572	0.998717
UCUCCCAAUCCUUGUACCAGUGU	ssa-miR-150-5p	2.81665	0.786513	2.52957	0.310927	0.755856	0.998717
CACCCUGUAGAACCGAAUUUGU	ssa-miR-10d-5p	54.8757	-0.387255	1.25041	-0.309703	0.756787	0.998717
AUAGCUCUUUGAAUGGUACUG	ssa-miR-458-3p	11.2097	0.548386	1.77285	0.309325	0.757074	0.998717
AAGCUGCCAGCUGAAGAACUGUU	ssa-miR-22a-3p	421.793	0.512286	1.66051	0.308511	0.757694	0.998717
UGAGGUAGUAGGUUGUAUAGUU	ssa-let-7a-5p	1116.39	-0.524217	1.71054	-0.306464	0.759252	0.998717
UCCCUGAGACCCUAACUUGUGU	ssa-miR-125a-5p	7.06054	0.568967	1.86028	0.30585	0.759719	0.998717
UGAGGUAGUAGUUUGUGC	ssa-let-7i-5p	22.631	0.377633	1.2349	0.305802	0.759756	0.998717
AUCACAUUGCCAGGGAUU	ssa-miR-23a-3p	3.75525	0.678088	2.21768	0.305764	0.759784	0.998717
UUCCUAUGCAUAUACCUCUUU	ssa-miR-202-3p	14551.7	0.668894	2.1987	0.304223	0.760958	0.998717
UAGCUUAUCAGACUGGUGUCGGC	ssa-miR-21b-5p	2.55095	0.773846	2.55202	0.303229	0.761716	0.998717
UCAGAACGUGACAGGACCCCCCC	NA	1.31503	-0.838239	2.77804	-0.301738	0.762852	0.998717
AAGGUCCAACCUCACAUGUCCC	ssa-miR-2188-5p	2.0708	0.789474	2.61785	0.301574	0.762977	0.998717
UCUGCGACAUGGCUCUGAGGGCAGC	NA	123.403	-0.387376	1.29205	-0.299816	0.764318	0.998717
UGAGGUAGUAGAUUGAAUAG	ssa-let-7e-5p	35.9117	0.441766	1.47889	0.298714	0.765158	0.998717
AACAUUCAUUGCUGUCGGUGGG	ssa-miR-181c-5p	6.1133	0.634523	2.13345	0.297416	0.766149	0.998717
ACUAUAAAGGAAAUGGGGAGCC	NA	21.9961	0.566255	1.90422	0.297369	0.766185	0.998717
UCACAGUGAACCGGUCUCU	ssa-miR-128-3p	15.5952	0.525011	1.7731	0.296097	0.767156	0.998717
UUCCUAUGCAUAUACCUCUUUAU	ssa-miR-202-3p	5.7135	0.562968	1.90473	0.295564	0.767563	0.998717
CGUUCUUCACUGGCUAGCUUU	ssa-miR-22b-5p	20.5954	0.468061	1.58402	0.29549	0.76762	0.998717
UUGGCUGCUCUGUCCCCCUUUU	NA	1.5486	-0.894736	3.03183	-0.295114	0.767907	0.998717
AACAUUCAACGCUGUCGGUGA	ssa-miR-181a-5p	77.4058	0.469685	1.59157	0.295108	0.767911	0.998717
UGAAAUGUUUAGGACCACUUGC	ssa-miR-203b-3p	1.19865	0.931596	3.15825	0.294972	0.768015	0.998717
CAGUAGUCUGCACAUUGGUUA	ssa-miR-199a-3p	2.52327	0.750606	2.55631	0.293629	0.769042	0.998717
UGAGAUGAAGCACUGUAGCUCU	ssa-miR-143-3p	271.467	-0.490576	1.67138	-0.293515	0.769129	0.998717
UGAAAUGUUUAGGACCACUCG	ssa-miR-203b-3p	1.47413	-0.796344	2.72034	-0.292737	0.769723	0.998717
AAGCUGCCAGCUGAAUAACUGU	ssa-miR-22a-3p	1.36201	0.907779	3.10111	0.292727	0.769731	0.998717
UGAGGUAGUUGGUUGUAUGGA	ssa-let-7d-5p	1.98619	0.757753	2.59253	0.292284	0.77007	0.998717
UCAGUGCAUAACAGAACUUUG	ssa-miR-152-3p	71.3063	0.350362	1.20067	0.291806	0.770435	0.998717
UUUAUCUGUUCACUCUCUAGGA	NA	3.35161	-0.711461	2.43872	-0.291736	0.770489	0.998717
UGAGGUAGUAGGUUGUAUAGUA	ssa-let-7a-5p	39.2854	-0.463887	1.60053	-0.289834	0.771943	0.998717
AGCUACAUCUGGCUACUGGGU	ssa-miR-222b-3p	16.6187	0.4213	1.45737	0.289082	0.772518	0.998717
AACACGCGCUACUGAACAUACUGCC	NA	2.67973	-0.727301	2.51943	-0.288677	0.772828	0.998717
UGUAAACAUCCCCGACUGGAAUC	ssa-miR-30b-5p	108.185	0.3454	1.19739	0.288461	0.772994	0.998717
AGCUACAUUGUCUGCUGGGUUUC	ssa-miR-221-5p	27.0672	0.510872	1.77718	0.287462	0.773758	0.998717
UAACGGAACCCAUAAUGCAGCU	ssa-miR-462a-5p	56.5778	-0.418428	1.4628	-0.286046	0.774843	0.998717
UGGAAGACUAGUGAUUUUGUUGUU	ssa-miR-7a-5p	44.2027	-0.445843	1.5648	-0.284921	0.775705	0.998717
UGUAACAGCAACUCCAUG	ssa-miR-194a-5p	0.741562	0.966158	3.4061	0.283655	0.776675	0.998717
UUAAGACUUGCAGUGAUGUUU	ssa-miR-499a-5p	20.1823	-0.501558	1.76957	-0.283434	0.776844	0.998717
UUCAAGUAAUCCAGGAUAGU	ssa-miR-26a-5p	3.69039	0.70167	2.48354	0.282529	0.777538	0.998717
UGAGGUAGUAGGUUGUGUGGC	ssa-let-7b-5p	5.53511	-0.629734	2.24011	-0.281117	0.77862	0.998717
CAGGCUGGUUAGAUGGUUG	ssa-miR-456-3p	1.87638	0.831864	2.9647	0.28059	0.779025	0.998717
UUUCCUAUGCAUAUACCUCUGU	ssa-miR-202-3p	18.3877	0.408552	1.46514	0.278848	0.780361	0.998717
UAACGGAACCCAUAAUGCAGCA	ssa-miR-462a-5p	7.32315	0.466295	1.67272	0.278764	0.780426	0.998717
UGAGGUAGUAGUUUGUAUAGUUA	ssa-let-7g-5p	9.24281	-0.470228	1.69502	-0.277418	0.781459	0.998717
UGAGAACUGAAUUCCAUAGAUGGG	ssa-miR-146a-5p	3.4934	0.695586	2.51678	0.276379	0.782257	0.998717
AAGGUCCAACCUCACAUGUCU	ssa-miR-2188-5p	6.93331	0.543177	1.97099	0.275585	0.782866	0.998717
UAACGGAACCCAUAAAGCAGCU	ssa-miR-462b-5p	24.9194	0.435319	1.58226	0.275125	0.78322	0.998717
UGAGAACUGAAUUCCAUAGAUGGU	ssa-miR-146a-5p	212.952	0.447953	1.62961	0.274884	0.783405	0.998717
UGUAACAGCAACUCCAUGUGGA	ssa-miR-194a-5p	1.15093	0.871045	3.17231	0.274578	0.783641	0.998717
AUCACAUUGCCAGGGAUUUCU	ssa-miR-23a-3p	7.0977	0.509999	1.86436	0.273552	0.784429	0.998717
AAGCUGCCAGCUGAAGGACUGU	ssa-miR-22a-3p	66.4097	0.32746	1.19716	0.273531	0.784445	0.998717
UUCAAGUAAUCCAGGAUAGGUU	ssa-miR-26b-5p	8.97627	0.508543	1.86002	0.273408	0.78454	0.998717
UGAGAUUGCAUCGUCUGUGGACU	NA	2.87863	0.778902	2.85447	0.272871	0.784952	0.998717
AAGCUGCCAGCUGGAGAACUGU	ssa-miR-22a-3p	68.5294	0.327298	1.20446	0.271738	0.785824	0.998717
UACCACAGGGUAGAACCACGG	ssa-miR-140-3p	7.11581	0.506644	1.86759	0.271282	0.786174	0.998717
UGAGGUAGUAGUUUGUGCUG	ssa-let-7i-5p	124.059	0.323385	1.19306	0.271056	0.786348	0.998717
UGUAACGUGGCCAUAUUCUCUGC	NA	12.3903	0.601788	2.22482	0.270488	0.786785	0.998717
AAGCUGCCAGCUGAAGGACUGA	ssa-miR-22a-3p	1.39078	0.834057	3.08828	0.270072	0.787105	0.998717
UAAUACUGCCUGGUAAUGAUGA	ssa-miR-200a-3p	40.967	0.384336	1.42474	0.269759	0.787346	0.998717
GAAUACCAAGUGCUGUAAGCUU	NA	2.45613	0.690133	2.56369	0.269195	0.787779	0.998717
UCGUACCGUGAGUAAUAAUG	ssa-miR-126-3p	29.7217	-0.345883	1.28897	-0.268341	0.788437	0.998717
UAACGAGUUUGGUCCAGCAACA	NA	0.70975	0.911289	3.40882	0.267333	0.789213	0.998717
UCAAUCCGGUGGAGGACAAGAUGUG	NA	0.70975	0.911289	3.40882	0.267333	0.789213	0.998717
GUAAACAUCCUUGACUGAAAGCG	ssa-miR-30d-5p	2.13599	0.784381	2.94415	0.266421	0.789915	0.998717
UAUUGCACUUGUCCCGGCCUGA	ssa-miR-92a-3p	39.5982	0.419219	1.57357	0.266412	0.789922	0.998717
UGAAAUGUUUAGGACCACUUG	ssa-miR-203b-3p	5.78808	0.497435	1.87598	0.26516	0.790886	0.998717
AAGGUCCAACCUCACAUGUCCU	ssa-miR-2188-5p	16.3589	-0.522748	1.97849	-0.264215	0.791614	0.998717
UUCCUAUGCAUAUACCUCCUU	ssa-miR-202-3p	43.6233	0.387851	1.46796	0.26421	0.791618	0.998717
UGAGGUAGUAGUUUGUGCUU	ssa-let-7i-5p	4.51295	0.562523	2.13981	0.262885	0.792639	0.998717
UGAGGUAGUAGUUUGUGUUGU	ssa-let-7i-5p	1.91905	0.682897	2.60555	0.262093	0.79325	0.998717
UCUUUCGAUGCGGGUGAUG	NA	3.16174	0.659666	2.52067	0.261702	0.793551	0.998717
GCUGUGUGAGGUCGGACCUAUCU	ssa-miR-2188-3p	14.7954	-0.441729	1.6916	-0.261131	0.793992	0.998717
GGAUGGGAGACUGCCUGGGAAUACC	NA	1.40029	0.79565	3.05527	0.260419	0.794541	0.998717
UGAGGUAGUAGGUUGUAUAGGU	ssa-let-7a-5p	17.6174	-0.414274	1.59234	-0.260167	0.794735	0.998717
UUUGAGAUCUAUGGGUUUCCUGU	NA	2.34406	-0.74486	2.86563	-0.259929	0.794919	0.998717
AAGCUGCCAGCUGAAGAACG	ssa-miR-22a-3p	14.9565	0.390247	1.50274	0.25969	0.795103	0.998717
UCCAUAAUGGUGUCGGGAGGAUU	NA	291.109	0.4879	1.87922	0.259629	0.79515	0.998717
UUGGAUAUUUGAAUCAGCUGUG	NA	1.47152	-0.707793	2.72738	-0.259514	0.795239	0.998717
UCCCUGAGACCCUAACUUGUG	ssa-miR-125a-5p	77.6723	0.411567	1.58897	0.259014	0.795624	0.998717
UGAGGUAGUAGUUUGUGCUGUU	ssa-let-7i-5p	3056.78	-0.298094	1.15364	-0.258394	0.796103	0.998717
AUCACAUUGCCAGGGAUUUCCAC	ssa-miR-23a-3p	1.29755	-0.80017	3.12866	-0.255755	0.79814	0.998717
UCUGUUGGUUUUGGCAGGUAGCUGG	NA	6.03074	-0.619419	2.43014	-0.254891	0.798808	0.998717
UACCCUGUAGAUCCGGAUU	ssa-miR-10a-5p	1.74974	0.683217	2.68088	0.254849	0.79884	0.998717
UGAGGUAGUUGGUUGUAUUGUU	ssa-let-7d-5p	17.0302	0.44803	1.76076	0.254453	0.799146	0.998717
UGAGGUAGUAGUUUGUAUAGGU	ssa-let-7g-5p	5.84255	0.476518	1.87321	0.254386	0.799197	0.998717
UUCUCUUGGCUAUCUGAUU	NA	79.1405	0.326513	1.28519	0.254059	0.79945	0.998717
UUCCUAUGCAUAUACCUCUUCGA	ssa-miR-202-3p	1.09331	-0.81305	3.20251	-0.253879	0.799589	0.998717
ACCACAGGGUAGAACCACGGA	ssa-miR-140-3p	4.20253	0.610817	2.41547	0.252877	0.800363	0.998717
AAAGAGGCAUAGGGCAUGGGAU	ssa-miR-202-5p	0.922694	0.839363	3.33526	0.251663	0.801301	0.998717
UGAGGUAGUAGUUUGUGCCGU	ssa-let-7i-5p	0.922694	0.839363	3.33526	0.251663	0.801301	0.998717
UUCACAGUGGUUAAGUUCUG	ssa-miR-27d-3p	7.47684	0.469412	1.87722	0.250058	0.802543	0.998717
UCACAGUCCUUGGCCUCGUGCUCGC	NA	7.96826	-0.414118	1.65959	-0.24953	0.802951	0.998717
UGUAAACAUCCUACACUCAGCU	ssa-miR-30e-5p	21.6753	0.392388	1.57412	0.249274	0.803149	0.998717
UUUCCUAUGCAUAUACCCCUUU	ssa-miR-202-3p	5.50165	0.538633	2.16427	0.248875	0.803458	0.998717
UAACGGAACCCAUAAAGCAGCUG	ssa-miR-462b-5p	33.3357	-0.46126	1.8553	-0.248618	0.803656	0.998717
UAACGGAACCCAUAAUGCAGCUG	ssa-miR-462a-5p	91.6661	-0.47921	1.9293	-0.248385	0.803836	0.998717
CCCCAGAUCUGUGUGUUGUCU	NA	19.2314	0.373746	1.51035	0.247456	0.804556	0.998717
UCGUACCGUGAGUAAUAAUA	ssa-miR-126-3p	1.30438	0.76449	3.09592	0.246935	0.804959	0.998717
CGUACCGUGAGUAAUAAUGCAU	ssa-miR-126-3p	1.71784	-0.65094	2.63757	-0.246795	0.805067	0.998717
UGUAAACAUCCUUGACUGAAAGCU	ssa-miR-30d-5p	445.572	0.289423	1.17307	0.246722	0.805124	0.998717
UUCAAGUAAUCCAGGAUAGGU	ssa-miR-26b-5p	14.3792	-0.444796	1.80432	-0.246517	0.805282	0.998717
UAUCCAUAUUAGGACCGCCUCG	NA	0.770331	0.83866	3.40331	0.246425	0.805353	0.998717
UGAGGUAGUAGUUUGUGCUGUAU	ssa-let-7i-5p	0.770331	0.83866	3.40331	0.246425	0.805353	0.998717
UACAGUACUGUGAUAACUGAAG	ssa-miR-101a-3p	26.7397	-0.305458	1.2401	-0.246316	0.805438	0.998717
UCCUUUGUAGAUCACUUGCCACU	NA	19.0179	-0.44205	1.79478	-0.246298	0.805452	0.998717
CUCGUACCGUGAGUAAUAAUG	ssa-miR-126-3p	4.43172	-0.523965	2.13291	-0.245658	0.805947	0.998717
UGAGGUAGUUGUUUGUACAGA	ssa-let-7g-5p	5.63305	0.465647	1.89583	0.245616	0.805979	0.998717
CAGCUUAUCAGACUGGUGUUGGU	ssa-miR-21b-5p	0.83443	0.833678	3.3959	0.245495	0.806073	0.998717
GUCCAGUUUUCCCAGGAAUCCC	ssa-miR-145-5p	2.44545	0.615575	2.52171	0.24411	0.807146	0.998717
UGAGGUAGUAGGUUGUGUGG	ssa-let-7b-5p	18.8061	0.385247	1.58028	0.243784	0.807398	0.998717
UAUUGCACUUGUCCCGGCCUGU	ssa-miR-92a-3p	575.045	0.406099	1.66588	0.243775	0.807405	0.998717
UUGAUGUAGAUUUUUUGGUGAUGGA	NA	34.1079	0.356721	1.46764	0.243058	0.807961	0.998717
UGAGGUAGUAAGUUGUGUUG	ssa-let-7h-5p	15.7298	0.407081	1.67537	0.242979	0.808022	0.998717
CAGGCUGGUUAGAUGGUUGUCA	ssa-miR-456-3p	14.5592	0.353701	1.46502	0.241432	0.80922	0.998717
UGAGGUAGUUGGUUGUAUGG	ssa-let-7d-5p	16.6108	0.382558	1.59297	0.240154	0.810211	0.998717
GAGCUGCCAGCUGAAGAACUGU	ssa-miR-22a-3p	57.1993	0.380855	1.58928	0.23964	0.81061	0.998717
UGUGCAAACCCAAGCAAAACUGA	ssa-miR-19d-3p	10.4315	0.471715	1.97288	0.239099	0.811029	0.998717
UAUUGCACUUGUCCCGGCC	ssa-miR-92a-3p	1.10383	0.766194	3.20999	0.23869	0.811346	0.998717
UUCCCUUUGUCAUCCUAUGCCA	ssa-miR-204-5p	2.82171	0.532719	2.24076	0.237741	0.812082	0.998717
CAAAGUGCUUACAGUGCAGGUA	ssa-miR-106a-5p	1.06454	-0.76425	3.22047	-0.23731	0.812416	0.998717
UCAAACCCUGUAUCUUUCAAAC	NA	4.13875	0.456228	1.92463	0.237047	0.81262	0.998717
AACAUUCAACGCUGUCGGUGAGA	ssa-miR-181a-5p	14.7372	-0.475559	2.00629	-0.237035	0.81263	0.998717
UUCCUAUGCAUAUACCUCUUG	ssa-miR-202-3p	113.339	-0.465856	1.96905	-0.236589	0.812976	0.998717
ACCCUGUAGAACCGAAUUUGUG	ssa-miR-10b-5p	72.5588	-0.378885	1.61047	-0.235263	0.814004	0.998717
UGGAAGACUAGUGAUUUUGUUG	ssa-miR-7a-5p	51.039	0.375577	1.59797	0.235034	0.814183	0.998717
UGGAGUGUGACAAUGGUGUUU	ssa-miR-122-5p	54.5316	0.379784	1.61712	0.234852	0.814324	0.998717
UGAGGUAGUAGUUUGUGCUGUC	ssa-let-7i-5p	462.56	-0.270131	1.1518	-0.234529	0.814574	0.998717
CAUUGCACUUGUCUCGGUCUG	ssa-miR-25-3p	50.1055	0.37396	1.59469	0.234502	0.814595	0.998717
AGCUACAUUGUCUGCUGGGUUC	ssa-miR-221-5p	5.76309	0.56657	2.43167	0.232996	0.815764	0.998717
GUUUCUCUGUUCACGCUCUGGGA	NA	2.64722	-0.517607	2.22304	-0.232838	0.815888	0.998717
UCGUACCGUGAGUAAUAAUGUA	ssa-miR-126-3p	1.48846	-0.713064	3.06298	-0.232801	0.815916	0.998717
AAGCUGCCAUCUGAAGAACUGU	ssa-miR-22a-3p	1.65266	-0.621103	2.66937	-0.232678	0.816012	0.998717
UUAAGACUUGUAGUGAUGUUU	ssa-miR-499a-5p	221.798	-0.280268	1.21262	-0.231126	0.817217	0.998717
UCACAGUGAACCGGUCUCUUUAU	ssa-miR-128-3p	26.3082	-0.413889	1.79305	-0.230829	0.817447	0.998717
UAACGGAACCCAUAAUGCAG	ssa-miR-462a-5p	3.09524	-0.50304	2.19196	-0.229494	0.818485	0.998717
UGAGGUAGUAGUUUGUAU	ssa-let-7g-5p	62.6405	0.270655	1.18174	0.22903	0.818846	0.998717
AAGCUGCCAGCUGAGGAACUGA	ssa-miR-22a-3p	1.28496	0.713453	3.11545	0.229005	0.818865	0.998717
UGUAAACAUCCCCGACUGGAAUCU	ssa-miR-30b-5p	90.9721	0.274595	1.20079	0.22868	0.819118	0.998717
UAACGGAACCCAUAAUGCAGCUA	ssa-miR-462a-5p	10.8408	-0.508218	2.22836	-0.228068	0.819593	0.998717
UUGAACAAGACUGAAUGCUACU	NA	20.5946	-0.283873	1.24469	-0.228068	0.819593	0.998717
UGGAGUGUGACAAUGGUGUUUGA	ssa-miR-122-5p	2.1704	0.659709	2.89853	0.227601	0.819956	0.998717
GCCCCUUUUAUAUUGUCCUACU	ssa-miR-130b-2-5p	10.5989	0.402687	1.77021	0.227479	0.820051	0.998717
UGAGGCGUUUAGAACAAGUUCA	ssa-miR-7132b-3p	7.85398	0.446573	1.9676	0.226963	0.820453	0.998717
CAGCUUAUCAGACUGGUGUUGG	ssa-miR-21b-5p	3.97384	0.488364	2.15313	0.226816	0.820567	0.998717
UUCACAGUGGUUAAGUUCUGA	ssa-miR-27d-3p	5.49964	0.479871	2.11832	0.226534	0.820786	0.998717
CAUUGCACUUGUCUCGGUCUC	ssa-miR-25-3p	2.39663	0.647727	2.86627	0.225983	0.821215	0.998717
UGUAAACAUCCUUGACUGAAAGCC	ssa-miR-30d-5p	74.8188	0.267053	1.1862	0.225133	0.821875	0.998717
CUUUCAGUCGGAUGUUUGCAA	ssa-miR-30c-3p	0.951463	0.745403	3.31224	0.225045	0.821944	0.998717
UUCCUAUGCAUAUACCUCAUUA	ssa-miR-202-3p	0.951463	0.745403	3.31224	0.225045	0.821944	0.998717
UGUAAACAUCCCCGACUG	ssa-miR-30b-5p	13.819	0.325854	1.45243	0.224352	0.822484	0.998717
CUGUACAACCUACUGCCUUCU	ssa-let-7b-3p	3.75639	0.492674	2.20002	0.223941	0.822803	0.998717
UCGUACCGUGAGUAAUAAUGCAU	ssa-miR-126-3p	11.9312	0.371565	1.66357	0.223354	0.82326	0.998717
AACAUUCAACGCUGUCGGUGAG	ssa-miR-181a-5p	26.5122	0.355801	1.59417	0.223189	0.823388	0.998717
GUAAACAUCCUUGACUGAAAGC	ssa-miR-30d-5p	1.89706	0.590677	2.65432	0.222534	0.823898	0.998717
GAGCUUAUCAGACUGGUGUUGGC	ssa-miR-21b-5p	2.5703	-0.630126	2.8395	-0.221915	0.82438	0.998717
AUAGCUCUUUGAAUGGUACUGU	ssa-miR-458-3p	1.6826	0.594705	2.69801	0.220424	0.825541	0.998717
UAUUGCACUUGUCCCGGCCUGUU	ssa-miR-92a-3p	77.4787	0.352567	1.60028	0.220315	0.825626	0.998717
UGAACUAUUCUGCAACAUUUGU	ssa-miR-734-5p	1.03577	-0.713427	3.23931	-0.22024	0.825684	0.998717
CGGCUAAGGGCUGUGUCAAGGC	NA	2.72939	-0.620024	2.82356	-0.219589	0.826191	0.998717
UGACUUAGCCAAAAUCCUCGUGUGC	NA	1.35341	-0.607486	2.76804	-0.219465	0.826288	0.998717
UAACACUGUCUGGUAACGAUGU	ssa-miR-200b-3p	2.44653	0.54987	2.52147	0.218075	0.827371	0.998717
UCAGUGCAUUACAGAACUUUGC	ssa-miR-148a-3p	62.6597	0.395164	1.81703	0.217477	0.827836	0.998717
UGUAAACAUCCCCGACUGG	ssa-miR-30b-5p	29.2848	-0.273112	1.26149	-0.216498	0.828599	0.998717
UGAGGUAGUAGUUUGUAUAG	ssa-let-7g-5p	16.6085	0.359582	1.66138	0.216435	0.828649	0.998717
AGCUACAUCUGGCUACUGGGUCUC	ssa-miR-222a-3p	86.3116	-0.412918	1.90938	-0.216258	0.828787	0.998717
UAUUGCACUCGUCCCGGCCUCC	ssa-miR-92b-3p	9.0171	0.453491	2.10552	0.215382	0.82947	0.998717
UUGGCUGAAGCAUAUACUGAUCU	NA	1.6603	-0.571795	2.65514	-0.215354	0.829491	0.998717
UGAGGUAGUAGUUUGUGA	ssa-let-7i-5p	1.9489	0.557542	2.5996	0.214472	0.830179	0.998717
UGGAGUGUGACAAUGGUGUU	ssa-miR-122-5p	6.0892	-0.409618	1.91102	-0.214345	0.830278	0.998717
GGAGGUAGUAGAUUGAAUAGUU	ssa-let-7e-5p	1.98978	-0.558185	2.60658	-0.214145	0.830434	0.998717
UGCACAUGGGUGGACCUUCUGAUC	NA	4.00757	-0.47844	2.24201	-0.213398	0.831016	0.998717
UGAGAACUGAAUUCCAUAGAUGA	ssa-miR-146a-5p	229.235	0.349383	1.6412	0.212883	0.831418	0.998717
UGGACUUGAGUUCCCCGAAUAUU	NA	0.642608	0.726654	3.4187	0.212553	0.831676	0.998717
UGGCUGAAGCAUAGACACCUGGUG	NA	0.642608	0.726654	3.4187	0.212553	0.831676	0.998717
AAGCUGCCAGCUGAAGAACUAU	ssa-miR-22a-3p	14.0275	0.34229	1.61439	0.212025	0.832088	0.998717
UCUUCAUACCACUGAAAUCUGA	NA	17.4649	0.300764	1.42268	0.211407	0.83257	0.998717
UUUGAACUUGGGUUGUUGAAGG	NA	60.7703	0.389124	1.84064	0.211407	0.83257	0.998717
UAAGGUGCAUCUAGUGUAGUUA	ssa-miR-18a-5p	1.04651	-0.689032	3.26841	-0.210816	0.833031	0.998717
UAAUACUGCCGGGUAAUGAUGGA	ssa-miR-200a-3p	1.04651	-0.689032	3.26841	-0.210816	0.833031	0.998717
UCCAUGUGGUCUUAGCUCUGUCCA	NA	1.04651	-0.689032	3.26841	-0.210816	0.833031	0.998717
UCUAGGGUCUCAAUAAUUUUGU	NA	1.04651	-0.689032	3.26841	-0.210816	0.833031	0.998717
UGAGAACUGAAUUCCAUAGACG	ssa-miR-146a-5p	1.04651	-0.689032	3.26841	-0.210816	0.833031	0.998717
UGCAUUUCUGGGCAUCGAAGUCGGC	NA	1.04651	-0.689032	3.26841	-0.210816	0.833031	0.998717
UGGACACACUGGUUCCCGCUCCUGC	NA	11.164	-0.355957	1.69357	-0.210182	0.833526	0.998717
AGCUACAUCUGGCUACUGGGUCC	ssa-miR-222b-3p	1.86937	0.558168	2.65741	0.210042	0.833635	0.998717
UGAGAACUGAAUUCCAUAGAUG	ssa-miR-146a-5p	540.445	0.348804	1.66745	0.209184	0.834305	0.998717
UAAAGGGAAUUUGCGACUGUC	ssa-miR-724-5p	2.81087	-0.459505	2.20884	-0.20803	0.835206	0.998717
AUGACCUAUGAAUUGACAGCU	ssa-miR-192a-5p	12.5954	0.385711	1.8732	0.20591	0.836861	0.998717
UGGAAGACUAGUGAUUUUGUU	ssa-miR-7a-5p	43.8405	-0.257401	1.25064	-0.205816	0.836935	0.998717
AACCCGUAGACCCGAACUUGUG	ssa-miR-100a-5p	1.2056	-0.651376	3.17401	-0.205222	0.837399	0.998717
UCUGGCAUUUUAGAGACCCUGGUG	NA	1.34267	-0.626321	3.07048	-0.203981	0.838368	0.998717
UAUUGCACUUGUCCCGGCCUGUA	ssa-miR-92a-3p	84.9442	0.324378	1.59213	0.203738	0.838559	0.998717
UCCGGAUGAAGACGGUGGAACUCC	NA	1.36192	0.625052	3.06803	0.203731	0.838564	0.998717
UAGCUUAUCAGACUGGUGUUGAA	ssa-miR-21a-5p	2.78196	0.574506	2.82449	0.203402	0.838821	0.998717
GCUUCUCUGUUCGCUCUCUGGGA	NA	109.505	-0.241849	1.19103	-0.203058	0.83909	0.998717
UAGCAGCACGUCAUGAUUUGU	NA	7.82649	0.490335	2.41891	0.202709	0.839362	0.998717
UGAGGUAGUAGUUCGUGCUGUU	ssa-let-7i-5p	5.77721	0.4567	2.2572	0.202331	0.839658	0.998717
UGAGGUAGUUGUUUGUACAGG	ssa-let-7g-5p	6.01188	-0.356528	1.76255	-0.20228	0.839698	0.998717
UGAGGUAGUAGUUUGUGCCGUU	ssa-let-7i-5p	6.97975	0.390847	1.95219	0.200209	0.841317	0.998717
ACAGUAGUCUGCACAUUGGU	ssa-miR-199a-3p	5.31736	0.382178	1.91215	0.199868	0.841584	0.998717
UAAGUGACUGUAUAAGUGGAAGC	NA	12.625	-0.30406	1.52771	-0.19903	0.842239	0.998717
UAUUGCACUCGUCCCGGCCUCU	ssa-miR-92b-3p	5.18957	-0.421207	2.1168	-0.198982	0.842277	0.998717
CAUUGCACUUGUCUCGGUCUCC	ssa-miR-25-3p	1.36469	-0.616427	3.099	-0.198912	0.842332	0.998717
UAACGGAACCCAUAAAGCAGCC	ssa-miR-462b-5p	1.36469	-0.616427	3.099	-0.198912	0.842332	0.998717
AACCCGUAGAUCCGAACUUGUGA	ssa-miR-100a-5p	30.4898	-0.319266	1.60896	-0.198429	0.842709	0.998717
UAACCGAGGAAGGACGUCGUGUGGG	NA	0.767288	0.670193	3.40372	0.1969	0.843906	0.998717
UGUAAACAUCCCCGACUGGAAUA	ssa-miR-30b-5p	0.767288	0.670193	3.40372	0.1969	0.843906	0.998717
UGCAGACUGUGCUGAAGUAACAAUG	NA	1.80502	-0.513558	2.63205	-0.195117	0.845301	0.998717
UAGCAGCGCAUCAUGGUUUGAAC	ssa-miR-15c-5p	2.00107	-0.566079	2.92047	-0.193831	0.846308	0.998717
UUACCGUGGAAUGGGUUGUGUGACG	NA	17.5622	0.292146	1.51072	0.193382	0.84666	0.998717
UAUUGCACUUGUCCCGGCCUGC	ssa-miR-92a-3p	99.1505	0.309522	1.60261	0.193136	0.846853	0.998717
UACCCUGUAGAUCCGGAUUUGUG	ssa-miR-10a-5p	34.8609	0.310087	1.61555	0.191939	0.84779	0.998717
UCACAGUGAACCGGUCUCUC	ssa-miR-128-3p	11.0212	0.276733	1.44187	0.191926	0.8478	0.998717
AGGACUGUCCAACUUGAGAAUG	ssa-miR-1338-5p	14.1227	0.34201	1.78681	0.191408	0.848206	0.998717
UUCCUAUGCAUAUACCCCUUUGA	ssa-miR-202-3p	4.22996	0.419533	2.19428	0.191194	0.848373	0.998717
UACCCUGUAGAACCGAAUUUGUG	ssa-miR-10b-5p	111.259	-0.311339	1.63967	-0.189878	0.849404	0.998717
UCAGUGCAUUACAGAACUUUGU	ssa-miR-148a-3p	418.511	0.315449	1.66726	0.189202	0.849935	0.998717
CUGCGCAAACUACUGCCUUGCU	ssa-let-7i-2-3p	2.64466	0.470478	2.50524	0.187798	0.851035	0.998717
CAGGCUGGUUAGAUGGUUGU	ssa-miR-456-3p	8.46643	0.377564	2.01109	0.187741	0.851079	0.998717
UCUACGGUUGAGUUCUCUCUCUCUC	NA	3.48299	0.40587	2.1698	0.187054	0.851618	0.998717
CACCCUGUAGAACCGAAUUUGUG	ssa-miR-10d-5p	6.08755	-0.397936	2.13492	-0.186394	0.852136	0.998717
CCGUACCGUGAGUAAUAAUGCA	ssa-miR-126-3p	1.34249	0.573701	3.08692	0.185849	0.852563	0.998717
AACCCGUAGAUCCGAUCUUGUG	ssa-miR-99-5p	50.3252	-0.220585	1.19674	-0.184321	0.853761	0.998717
UGGAGUGUGACAAUGGUGUUUG	ssa-miR-122-5p	5.15859	0.392853	2.13485	0.184019	0.853998	0.998717
UAGCAGCACGUAAAUAUUGGAGA	ssa-miR-16a-5p	8.91962	0.358635	1.957	0.183258	0.854596	0.998717
AGCUACAUUGUCUGCUGGG	ssa-miR-221-5p	0.827869	0.62255	3.39906	0.183154	0.854677	0.998717
CACAUAGGGAAUAGGGUGCUGU	NA	0.827869	0.62255	3.39906	0.183154	0.854677	0.998717
UCCCUGAGACCCUUAACCUGUGA	ssa-miR-125b-5p	5.74105	-0.40106	2.20211	-0.182125	0.855484	0.998717
UGAGGUAGUUGGUUGUAUG	ssa-let-7d-5p	4.86465	-0.385906	2.12409	-0.181681	0.855833	0.998717
UAACGGAACCCAUAAUGCAGCC	ssa-miR-462a-5p	10	-0.299385	1.64788	-0.181679	0.855835	0.998717
UCAGUGCAUAACAGAACUUU	ssa-miR-152-3p	1.56071	-0.489303	2.69627	-0.181474	0.855995	0.998717
UGAGGUAGUAGAUUGAAUAGCU	ssa-let-7e-5p	14.9822	0.300853	1.65851	0.181399	0.856054	0.998717
UUUGCUGUUUUGAUGGAGUGGGU	NA	3.47182	-0.44192	2.45251	-0.180191	0.857003	0.998717
ACCACAGGGUAGAACCACGGACU	ssa-miR-140-3p	5.50362	0.40454	2.25396	0.17948	0.857561	0.998717
UAGCUUAUCAGACCGGUGUUGG	ssa-miR-21b-5p	4.3424	0.380161	2.13765	0.177841	0.858848	0.998717
CAUUGCACUUGUCUCGGUCUGA	ssa-miR-25-3p	322.773	0.291951	1.6427	0.177726	0.858938	0.998717
UGUAAACAUCCCCGACUGGU	ssa-miR-30b-5p	1.80223	0.471761	2.67351	0.176458	0.859934	0.998717
UUCCUAUGCAUAUACCUCGU	ssa-miR-202-3p	7.60375	0.334364	1.89662	0.176295	0.860062	0.998717
UGUAAACAUCCCCGACUGGAAGC	ssa-miR-30b-5p	401.079	-0.204508	1.16239	-0.175937	0.860343	0.998717
UAUGGCUUUUUAUUCCUAUCUGA	ssa-miR-135a-5p	7.2572	0.33181	1.89129	0.175441	0.860733	0.998717
CGUAAACAUCCUUGACUGAAAGCU	ssa-miR-30d-5p	0.671377	0.599156	3.41592	0.175401	0.860764	0.998717
UUGUCAGUCUUAGUAGUUCAUU	NA	0.671377	0.599156	3.41592	0.175401	0.860764	0.998717
CAGGCUGGUUAGAUGGUUGUCC	ssa-miR-456-3p	63.4079	-0.217261	1.24137	-0.175017	0.861066	0.998717
UAAAAUUAGGAGUAGAGGCAGA	NA	19.1323	-0.260733	1.48994	-0.174996	0.861083	0.998717
GUCCUAUGCAUAUACCUCUUU	ssa-miR-202-3p	30.8896	-0.273226	1.56137	-0.174991	0.861086	0.998717
UCUGAGUAUCUGUACUUAUUGGGC	NA	9.90009	0.296122	1.69945	0.174246	0.861672	0.998717
AACCCGUAGAUCCGAACU	ssa-miR-100a-5p	4.98369	-0.369186	2.12175	-0.174001	0.861865	0.998717
UGAGGUAGUAGUUUGUAUAGU	ssa-let-7g-5p	153.398	0.335307	1.94406	0.172478	0.863062	0.998717
AAGCUGCCGGCUGAAGAACUG	ssa-miR-22a-3p	14.9968	0.275336	1.60747	0.171285	0.864	0.998717
UUUCCUAUGCAUAUACCUCUA	ssa-miR-202-3p	1.34571	-0.527518	3.08169	-0.171178	0.864084	0.998717
UUCCCUUUGUCAUCCUAUGCCU	ssa-miR-204-5p	24.0417	-0.245413	1.43822	-0.170637	0.864509	0.998717
UUGUCUAGUUCUGUUUUUCUUGCU	NA	2.24656	-0.494504	2.90739	-0.170086	0.864943	0.998717
UGAAUGAUGCAUUUGGGGGUGGU	NA	2.56388	0.431453	2.54499	0.16953	0.865379	0.998717
UGAAGAUUAGGAACACCGGUA	NA	1.80988	0.497204	2.96734	0.167558	0.866931	0.998717
UGAGGUAGCAGUUUGUGCUGUU	ssa-let-7i-5p	2.54854	-0.372729	2.23781	-0.166559	0.867717	0.998717
UGAGGUAGUAGUCUGUGCUGUU	ssa-let-7i-5p	6.14391	0.333255	2.0027	0.166402	0.86784	0.998717
UAGCAGCGCAUCAUGGUUUGA	ssa-miR-15c-5p	39.1416	0.238024	1.43553	0.165809	0.868307	0.998717
AUGACCUAUGAAUUGACAGU	ssa-miR-192a-5p	0.920737	0.551527	3.32646	0.1658	0.868314	0.998717
UGUUAGUGAUGGCUGUUUAACAGAC	NA	7.56822	0.333511	2.01558	0.165467	0.868577	0.998717
AUGACCUAUGAAUUGACAGCA	ssa-miR-192a-5p	3.77352	-0.357344	2.16172	-0.165305	0.868704	0.998717
UCUGCAGGUAUUUGGACAGUGGU	NA	1.53758	-0.446451	2.71153	-0.164649	0.86922	0.998717
UAGCUUAUCAGACUGGUGUUGGG	ssa-miR-21b-5p	16.1885	-0.292988	1.78689	-0.163965	0.869758	0.998717
UGAGGUAGUAGAUUGAAUA	ssa-let-7e-5p	11.1048	0.315057	1.92294	0.163841	0.869856	0.998717
UUUCCUAUGCAUAUACCUCUU	ssa-miR-202-3p	135.678	-0.201654	1.23437	-0.163366	0.87023	0.998717
AGGCAGUGUCUUGUUAGCUGA	ssa-miR-449b-5p	1.54414	0.489588	3.00169	0.163104	0.870436	0.998717
AAGCUGCCAGCUGAAGAACUGCU	ssa-miR-22a-3p	1.77455	0.436529	2.67797	0.163007	0.870513	0.998717
AACCCGUAGAUCCGAACCUGUG	ssa-miR-100a-5p	1.26145	-0.457428	2.80714	-0.162952	0.870557	0.998717
UGUAAACAUCCCCGACUGGAAGA	ssa-miR-30b-5p	33.5645	0.197827	1.21806	0.162412	0.870981	0.998717
UCACAGUGAACCGGUCUCUUC	ssa-miR-128-3p	50.2181	-0.303109	1.86772	-0.162288	0.871079	0.998717
UUGGAAAGACGGCACAAGUAGA	NA	1.4149	-0.44338	2.73641	-0.16203	0.871282	0.998717
UCCCUGAGACCCUAACUUGU	ssa-miR-125a-5p	40.1406	-0.26514	1.64356	-0.16132	0.871841	0.998717
UGAGAUGAAGCACUGUAGC	ssa-miR-143-3p	8.85292	-0.321106	1.9967	-0.160818	0.872237	0.998717
UUCUGAAGUAUCGGACACUGCUGG	NA	4.47895	-0.360876	2.25096	-0.160321	0.872628	0.998717
UGAGGUAGUAGGUUGUAUAGA	ssa-let-7a-5p	26.839	0.227753	1.42164	0.160204	0.87272	0.998717
UCAGUGCAUUACAGAACUUUGA	ssa-miR-148a-3p	15.2455	0.313819	1.96929	0.159356	0.873388	0.998717
UUCCUAUGCAUAUACCCCUU	ssa-miR-202-3p	4.29094	0.306238	1.92361	0.159199	0.873512	0.998717
UAGCUUAUCAGACUGGUGC	ssa-miR-21b-5p	9.52495	0.298808	1.89129	0.157992	0.874463	0.998717
UCCAGCAGGCUCUUUUUGGACACC	NA	2.79698	-0.391549	2.49676	-0.156822	0.875385	0.998717
UUCCUAUGCAUAUACCUCAUU	ssa-miR-202-3p	1.73353	0.464046	2.95997	0.156774	0.875423	0.998717
[truncated: 422 more rows]

## Sheet: 350 Gy vs. ctr
miRNA sequence	miRNA name	baseMean	log2FoldChange	lfcSE	stat	pvalue	padj
UACUGGAGAUCUUGAGAGCGGUG	NA	17.2773	-7.51003	2.46254	-3.04971	0.0022906	0.999921
AGCACUCAGGACUCUGAAUCCUG	NA	6.55336	-6.11847	2.1523	-2.84275	0.00447255	0.999921
AGUUCGUUGUGCGGCCCA	NA	21.9341	7.74123	2.81237	2.75257	0.00591297	0.999921
UGGACACCUUUUUAUAAUCUGAGU	NA	9.54675	6.50875	2.53785	2.56467	0.0103274	0.999921
CUGCAACACAGGACAUGGGAGC	NA	12.7949	6.94554	2.80362	2.47735	0.0132364	0.999921
UGAGAACUGAAUUCCAUAGAUU	ssa-miR-146a-5p	3.63304	5.28214	2.16962	2.43459	0.0149089	0.999921
AAGGACUGCCAGGGAGUGGCCAGGG	NA	11.0227	-6.84232	2.81047	-2.43458	0.014909	0.999921
UCUGAUCUGUCUAGGCUAGUCUUGC	NA	10.0531	6.58554	2.80702	2.3461	0.0189711	0.999921
AUAAGAGCUCUGAGCAGCAGG	NA	8.16498	-6.40333	2.81942	-2.27115	0.0231378	0.999921
UGGAAUGUAAGGAAGUGUGUGAU	ssa-miR-206-3p	7.75673	-6.32812	2.82207	-2.24237	0.0249375	0.999921
UUGAGGUAGCCGAUCGGAUGAAAUC	NA	2.95322	4.98472	2.23687	2.22843	0.0258519	0.999921
UAGCAGCACGUCAUGAUUUGUA	NA	4.51826	-5.58483	2.54041	-2.19839	0.027921	0.999921
UUCCUAUGCAUAUACCCCUUC	ssa-miR-202-3p	2.90209	4.9591	2.26497	2.18948	0.0285623	0.999921
UCAGUGCAUCACAGAACUUUGUU	ssa-miR-148a-3p	6.94023	-6.16486	2.82906	-2.17912	0.0293226	0.999921
GUGCUCUGAAUGUCAAU	NA	7.31138	6.10506	2.82143	2.16382	0.0304783	0.999921
UGAGGUAGUAGGUUGUGUGA	ssa-let-7b-5p	2.67667	4.84804	2.25905	2.14605	0.0318689	0.999921
UGAGGUAGUAGGUUGUGUGGUUC	ssa-let-7b-5p	6.53198	-6.07576	2.83346	-2.14429	0.0320098	0.999921
ACAGUAGUCUGCACAUUGGUG	ssa-miR-199a-3p	3.21382	-5.02394	2.3484	-2.13931	0.0324107	0.999921
UGAGAACUGAAUUCCAUGGGUU	ssa-miR-146d-5p	6.12373	-5.98083	2.83903	-2.10665	0.0351483	0.999921
AAGCUGCCAGCCGAAGAACUGC	ssa-miR-22a-3p	2.57454	4.78982	2.28314	2.09791	0.0359133	0.999921
UAAGAUCCCAGCCAGAACCGUGUGA	NA	6.39746	5.90154	2.83178	2.08404	0.0371567	0.999921
UAGAUGUGUCUGUGCGAGGGAGC	NA	2.57947	-4.77658	2.3427	-2.03892	0.0414581	0.999921
UUGGCAAAACUGACAUC	NA	2.36584	4.67337	2.29246	2.03858	0.0414922	0.999921
AAGCUGCCAGCUGAAGAAU	ssa-miR-22a-3p	2.87238	4.90815	2.55491	1.92107	0.0547229	0.999921
UGAGGUAGGAGGUUGUAUAGU	ssa-let-7a-5p	4.49074	-5.52315	2.87649	-1.9201	0.0548451	0.999921
UGUAAACAUCCUCGACUGGA	ssa-miR-30b-5p	4.49074	-5.52315	2.87649	-1.9201	0.0548451	0.999921
UUGGUCCCCUCCAACCAGCUGU	ssa-miR-133a-3p	4.49074	-5.52315	2.87649	-1.9201	0.0548451	0.999921
UUGGUCCCCUUCAACCAGUUGU	ssa-miR-133a-3p	4.49074	-5.52315	2.87649	-1.9201	0.0548451	0.999921
UUCAAGUAAUCCAGGAUAGA	ssa-miR-26a-5p	2.00967	4.44055	2.36098	1.88081	0.0599978	0.999921
GUACAGUACUGUGAUAACUGAAA	ssa-miR-101a-3p	4.08249	-5.38202	2.89181	-1.86112	0.062727	0.999921
UGAGGUAGUAGAUUGUAUA	ssa-let-7f-5p	4.08249	-5.38202	2.89181	-1.86112	0.062727	0.999921
UUCCGGAAUGCUCCCUGAAGGGC	NA	2.81891	-4.88101	2.63349	-1.85344	0.0638197	0.999921
AGACUGUUGCUGGGUGGAAC	NA	2.82666	-4.83547	2.63602	-1.83439	0.0665966	0.999921
UGUAACAGCAACUCCAUGUGG	ssa-miR-194a-5p	1.90084	4.36164	2.37837	1.83388	0.0666718	0.999921
UGAAAUGUUUAGGACCACUUGUU	ssa-miR-203b-3p	1.89709	4.36042	2.37928	1.83266	0.0668527	0.999921
UAACACUGUCUGGUAACGAUA	ssa-miR-200b-3p	1.87367	4.34115	2.38956	1.81671	0.0692609	0.999921
UGUAAACAUCCCCGACUGGAAUCG	ssa-miR-30b-5p	2.68374	-4.81523	2.66208	-1.80882	0.0704792	0.999921
UGGUAGUGAACAUGGCCCCUGUU	NA	2.48672	4.70252	2.60441	1.8056	0.0709816	0.999921
UAUGAUGUCUGACCCACUUGGGG	NA	3.67424	-5.22569	2.91132	-1.79495	0.0726609	0.999921
UCCCUGAGACCCUAACUUGUGAAA	ssa-miR-125a-5p	3.67424	-5.22569	2.91132	-1.79495	0.0726609	0.999921
UAUUGCACUUGUCCCGGCCUGUG	ssa-miR-92a-3p	2.54429	-4.74614	2.6657	-1.78045	0.0750027	0.999921
AGCUGCCAGCUGAAGAACUGU	ssa-miR-22a-3p	2.37039	4.63676	2.61128	1.77567	0.075788	0.999921
UAGCUUAUCAGACUGGUGUG	ssa-miR-21b-5p	2.2944	-4.64337	2.62394	-1.76962	0.0767903	0.999921
GAAAUGUUUAGGACCACUUGA	ssa-miR-203b-3p	1.71638	4.21735	2.42382	1.73996	0.0818658	0.999921
UUCAAGUAAUCCAGGAUAG	ssa-miR-26a-5p	1.71638	4.21735	2.42382	1.73996	0.0818658	0.999921
AACCCGUAGAUCCGAACUUGUGG	ssa-miR-100a-5p	2.39232	-4.66074	2.68285	-1.73724	0.0823456	0.999921
UAACGGAACCCAUAAUGCAGCG	ssa-miR-462a-5p	2.39232	-4.66074	2.68285	-1.73724	0.0823456	0.999921
ACAUGGACAGAGAGACCUGAGCCU	NA	3.26599	-5.05057	2.93659	-1.71988	0.0854546	0.999921
CUUUCAGUCGGAUGUUUACAGA	ssa-miR-30c-3p	3.26599	-5.05057	2.93659	-1.71988	0.0854546	0.999921
GAUUAAGUCCCUGCCCUUUG	NA	3.26599	-5.05057	2.93659	-1.71988	0.0854546	0.999921
UGGAAUGUAAGGAAGUG	ssa-miR-206-3p	3.26599	-5.05057	2.93659	-1.71988	0.0854546	0.999921
UUCACAGUGGCUAAGUUCCA	ssa-miR-27a-3p	3.26599	-5.05057	2.93659	-1.71988	0.0854546	0.999921
UUGGUCCCCUUCAACCAGCCGU	ssa-miR-133a-3p	3.26599	-5.05057	2.93659	-1.71988	0.0854546	0.999921
UUGGUCCCCUUCAACCAGCUA	ssa-miR-133b-3p	3.26599	-5.05057	2.93659	-1.71988	0.0854546	0.999921
UUUGGUCCCCUUCAACCAGCC	ssa-miR-133b-3p	3.26599	-5.05057	2.93659	-1.71988	0.0854546	0.999921
UUUGGUCCCCUUCAGCCAGCUGU	ssa-miR-133a-3p	3.26599	-5.05057	2.93659	-1.71988	0.0854546	0.999921
CAUUGCACUUGUCUCGGUCUGAA	ssa-miR-25-3p	1.66035	4.1708	2.44486	1.70594	0.0880185	0.999921
UUCUGAAGUAUCGGACACUGCUGG	NA	2.29755	-4.59459	2.70225	-1.70029	0.0890773	0.999921
UGAGGUAGUUGGUUGUAU	ssa-let-7d-5p	2.1299	4.48413	2.6514	1.69123	0.0907932	0.999921
UUGCCUUUGUAUUGCCCGUUCAUC	NA	2.00501	-4.46523	2.66222	-1.67726	0.0934917	0.999921
CGUUCUUCACUGGCUAGCUUC	ssa-miR-22b-5p	1.58552	4.11283	2.46383	1.66928	0.095061	0.999921
UUCACAGUGGCUAAGUUC	ssa-miR-27c-3p	1.55834	4.09174	2.47224	1.65507	0.0979097	0.999921
UGCCGAUUCAGGAGAGCAGGAU	NA	2.81067	-4.87466	2.95819	-1.64785	0.0993836	0.999921
AAGCUGCCAGCUGAAGAACCGC	ssa-miR-22a-3p	1.54392	4.07774	2.48296	1.64229	0.10053	0.999921
AACAUUCAACGCUGUCGGUGAGUUU	ssa-miR-181a-5p	2.85774	-4.85159	2.97009	-1.63349	0.102367	0.999921
AAGCUGCCAGUUGAAGAACA	ssa-miR-22a-3p	2.85774	-4.85159	2.97009	-1.63349	0.102367	0.999921
ACCCUGUAGAUCCGAAUUUGUGA	ssa-miR-10a-5p	2.85774	-4.85159	2.97009	-1.63349	0.102367	0.999921
CUGGUCCCCUUCAACCAGCUGU	ssa-miR-133a-3p	2.85774	-4.85159	2.97009	-1.63349	0.102367	0.999921
GUACAGUACUGUGAUAACUGA	ssa-miR-101a-3p	2.85774	-4.85159	2.97009	-1.63349	0.102367	0.999921
UACCCUGUAGAACCGAAUUUA	ssa-miR-10b-5p	2.85774	-4.85159	2.97009	-1.63349	0.102367	0.999921
UAUUUGAUCGCCGAGCUGAGCCUCG	NA	2.85774	-4.85159	2.97009	-1.63349	0.102367	0.999921
UCUACAGUGCACGUGUCUCCAGU	ssa-miR-139-5p	2.85774	-4.85159	2.97009	-1.63349	0.102367	0.999921
UGAGGUAGUAGAUCGUAUAGUU	ssa-let-7f-5p	2.85774	-4.85159	2.97009	-1.63349	0.102367	0.999921
UGAGGUAGUAGAUUGUAUAGCU	ssa-let-7f-5p	2.85774	-4.85159	2.97009	-1.63349	0.102367	0.999921
UGAGGUAGUAGGUUGUAUGGUUU	ssa-let-7c-5p	2.85774	-4.85159	2.97009	-1.63349	0.102367	0.999921
UGAGGUAGUAGUUUGUACAGA	ssa-let-7g-5p	2.85774	-4.85159	2.97009	-1.63349	0.102367	0.999921
UUCAAGUAAUUCAGGAUAGGC	ssa-miR-26a-5p	2.85774	-4.85159	2.97009	-1.63349	0.102367	0.999921
UUGGUCCCCCUCAACCAGCUGU	ssa-miR-133a-3p	2.85774	-4.85159	2.97009	-1.63349	0.102367	0.999921
UUUCAGUCGGAUGUUUGCAGU	ssa-miR-30c-3p	2.85774	-4.85159	2.97009	-1.63349	0.102367	0.999921
GAGGUAGUAGAUUGAAUAGU	ssa-let-7e-5p	1.87984	4.31236	2.69842	1.5981	0.11002	0.999921
CUUUUUGCGGUCUGGGCUUGA	ssa-miR-129-5p	1.42373	3.978	2.51409	1.58228	0.113586	0.999921
UGUAAACAUCCCCGACUGGAAGCG	ssa-miR-30b-5p	11.1793	-3.35129	2.1274	-1.5753	0.115187	0.999921
UUCAAGUAAUUCAGGAUAGGUC	ssa-miR-26b-5p	8.92254	-4.04818	2.6231	-1.54328	0.122763	0.999921
UGAGGUAGUAGUUUGUGCUGUG	ssa-let-7i-5p	46.3668	-2.10121	1.36171	-1.54308	0.122812	0.999921
AGGACUGUGACGAGCCCAAGGCGU	NA	2.44949	-4.62127	3.01579	-1.53236	0.125435	0.999921
CAUGAGACUUGGAAGAAUUC	NA	2.44949	-4.62127	3.01579	-1.53236	0.125435	0.999921
CUUGGUCCCCUUCAACCAGCUGU	ssa-miR-133a-3p	2.44949	-4.62127	3.01579	-1.53236	0.125435	0.999921
CUUUCAGUCGGAUGUUUACAG	ssa-miR-30c-3p	2.44949	-4.62127	3.01579	-1.53236	0.125435	0.999921
UACAGUAGUCUGCACAUUGGUUU	ssa-miR-199a-3p	2.44949	-4.62127	3.01579	-1.53236	0.125435	0.999921
UACUAUGGAUCUGCAAGAUGGUGGC	NA	2.44949	-4.62127	3.01579	-1.53236	0.125435	0.999921
UAUUCAUAGUGACCAGUAGGCGUG	NA	2.44949	-4.62127	3.01579	-1.53236	0.125435	0.999921
UCAGUGCAUGACAGAACUUGA	ssa-miR-148b-3p	2.44949	-4.62127	3.01579	-1.53236	0.125435	0.999921
UCAGUGCAUGACAGAACUUGGA	ssa-miR-152-3p	2.44949	-4.62127	3.01579	-1.53236	0.125435	0.999921
UGAGGUAGUAGAUUGUAUGGUU	ssa-let-7c-5p	2.44949	-4.62127	3.01579	-1.53236	0.125435	0.999921
UGAGGUAGUAGGUUGUGUGGUUA	ssa-let-7b-5p	2.44949	-4.62127	3.01579	-1.53236	0.125435	0.999921
UGGACGACUGCACUAUAGAGGU	NA	2.44949	-4.62127	3.01579	-1.53236	0.125435	0.999921
UUGGUCCCCUUCAACCAGCUGUAA	ssa-miR-133a-3p	2.44949	-4.62127	3.01579	-1.53236	0.125435	0.999921
CGGACUGUCCUCAGUGCGUACCC	NA	2.34222	-4.6094	3.01445	-1.5291	0.126239	0.999921
UUCCUAUGCAUAUACCUCUGC	ssa-miR-202-3p	5.39088	3.12866	2.05277	1.52412	0.12748	0.999921
UGAGGUAGUAGAUUGAAUAGUG	ssa-let-7e-5p	34.7323	-2.452	1.61075	-1.52227	0.127942	0.999921
AACAUUCAACGCUGUCGGUA	ssa-miR-181a-5p	1.57539	-4.12286	2.76118	-1.49315	0.135398	0.999921
UUCACUACUAGCAGAACUCGG	NAdre-miR-726	1.59244	4.09234	2.76271	1.48128	0.138533	0.999921
UGUGUGGUACGUGGCUAGCCGAGG	NA	2.10325	4.43568	3.00198	1.47759	0.139518	0.999921
UGAGGUAGUAGUUUGUAUAGCU	ssa-let-7g-5p	1.52722	-4.07192	2.78287	-1.46321	0.14341	0.999921
UGAGGUAGUUGGUUGUAUGU	ssa-let-7d-5p	1.57807	4.07586	2.78776	1.46206	0.143726	0.999921
ACCACAGGGUAGAACCACGGAC	ssa-miR-140-3p	1.54634	4.05549	2.77974	1.45894	0.144581	0.999921
CAGCUCACGCUACAGCUGCCCUC	NA	1.49742	-4.04733	2.78754	-1.45194	0.146519	0.999921
UUCAAGUAAUCCAGGAUAGGCG	ssa-miR-26a-5p	43.5314	-1.89319	1.31302	-1.44187	0.14934	0.999921
UGGAAUGUAAGGAAGUGUG	ssa-miR-206-3p	11.1967	-3.78869	2.634	-1.43838	0.150326	0.999921
AGGACUGUGACGAGCUCAAGGUGUG	NA	1.4947	4.00779	2.80722	1.42767	0.153387	0.999921
UACCCUGUAGAUCCGGAUUUG	ssa-miR-10a-5p	1.44354	-3.99501	2.80731	-1.42307	0.154715	0.999921
UGUCAAUCUGUACUGGUAUGGGAUC	NA	1.45916	3.97694	2.8248	1.40787	0.15917	0.999921
AAGCUGCCGGCUGAAGAACUA	ssa-miR-22a-3p	1.45171	3.97142	2.82299	1.40682	0.159482	0.999921
UAUUUGAUCGCCGAGCUGAG	NA	1.80947	-4.29097	3.08217	-1.39219	0.163864	0.999921
UUCUUCAGGACUAUGCUUAAUU	NA	1.41847	3.94363	2.83512	1.39099	0.164227	0.999921
UCCUAUUCACUUUGUAGUGCUC	NA	1.404	3.93277	2.8366	1.38644	0.165613	0.999921
UGAGAUGAAGCACUGUAGCUCG	ssa-miR-143-3p	17.816	-2.35611	1.72126	-1.36883	0.171053	0.999921
UCUACGGUUGAGUUCUCUCUCUCUC	NA	1.33293	-3.88512	2.84863	-1.36386	0.172612	0.999921
UCGUACCGUGGGUAAUAAUGCA	ssa-miR-126-3p	1.32928	3.86983	2.85948	1.35333	0.175949	0.999921
UGUAUUCUGCAUCGCCGUU	NA	1.31024	3.84682	2.8748	1.33812	0.180858	0.999921
UAUGUGCCCUUGGACUACAUCGU	ssa-miR-455-5p	1.30654	3.8418	2.88037	1.33378	0.182275	0.999921
UUUGGUCCCCUUCAACCAGCUGG	ssa-miR-133b-3p	14.759	-3.20906	2.40868	-1.33229	0.182764	0.999921
UGUAUGAUGAUGGACGCGCUCUUCC	NA	3.46299	2.76885	2.08283	1.32937	0.183727	0.999921
UUCUCAGUCGGUUGCCAUG	NA	1.64498	-4.1557	3.12665	-1.32912	0.183807	0.999921
UGAGGUAGUAGGUUGUAUAGUG	ssa-let-7a-5p	10.683	-2.54525	1.91697	-1.32775	0.184261	0.999921
CCAGGUGCUGUAAGCUC	NA	4094.42	1.51977	1.14837	1.32341	0.1857	0.999921
UGAGGUAGUAGAUUGUAC	ssa-let-7f-5p	6.93952	-3.47815	2.63702	-1.31897	0.187179	0.999921
AGGCAGUGUCUCGUUAGCUGAU	ssa-miR-449b-5p	1.24925	-3.79702	2.88636	-1.31551	0.18834	0.999921
CGUACCGUGAGUAAUAAUGCACC	ssa-miR-126-3p	1.25353	-3.79513	2.88741	-1.31437	0.188722	0.999921
UAUCUGUAGCCGAUUCAUCUGC	NA	1.2755	3.81079	2.90066	1.31377	0.188925	0.999921
UGUGCAAACCCAAGCAAAACUGC	ssa-miR-19d-3p	1.24221	3.78316	2.90769	1.30109	0.193227	0.999921
UCUAGAUAUUGUGGGCUUUAACU	NA	1.22374	-3.76543	2.89826	-1.2992	0.193874	0.999921
UCACAGUCCUUGGCCUCGUGCUC	NA	1.22496	3.76954	2.90469	1.29774	0.194376	0.999921
AAUAGGUUGAGCUGGAGA	NA	1.57191	4.05117	3.12461	1.29654	0.194791	0.999921
UAGCUUAUCAGACUGAUGUUGACC	ssa-miR-21a-5p	1.22934	3.76912	2.91154	1.29455	0.195477	0.999921
AAGCUGCCAGCUGUAGAACUGU	ssa-miR-22a-3p	4.01851	2.67183	2.07944	1.28488	0.198835	0.999921
UGUAAACAUCCCCGACUGGAAGCC	ssa-miR-30b-5p	52.7901	-1.96325	1.52823	-1.28465	0.198913	0.999921
UUGCUAAAGCACAUACUGAUCU	NA	1.19537	-3.73433	2.9127	-1.28209	0.199812	0.999921
UACUCUCUUGAUCUGUGACCGAUGC	NA	8.64386	-2.09036	1.63258	-1.2804	0.200403	0.999921
UCCGAUUUGACACACUGAACUAUU	NA	1.53699	4.01552	3.14709	1.27595	0.201974	0.999921
AAGCUGCUAGCUGAAGAACUG	ssa-miR-22a-3p	1.1938	3.73227	2.93103	1.27336	0.202889	0.999921
UACCCUGUAGAACCGAAUUUGG	ssa-miR-10b-5p	11.2993	-1.7815	1.40655	-1.26657	0.205308	0.999921
UAGCUGCCAGCUGAAGAACUG	ssa-miR-22a-3p	1.16674	3.71005	2.93478	1.26417	0.206169	0.999921
UAGCUUAUCAGACUGAUGUUG	ssa-miR-21b-5p	8.57957	-2.43012	1.92446	-1.26275	0.206678	0.999921
AAGCUGCCAGCUGAAGAACAG	ssa-miR-22a-3p	1.17798	3.71452	2.94345	1.26196	0.206963	0.999921
AAAUAGGUUGAGCUGGAGA	NA	4.90261	-2.88378	2.28647	-1.26123	0.207225	0.999921
CAUUGCACUUGUCUCGGUCUGUU	ssa-miR-25-3p	1.17112	3.7096	2.94133	1.2612	0.207237	0.999921
UUCCUUCUACAGGCCCCUGGCAGC	NA	1.45547	3.95768	3.16569	1.25018	0.211234	0.999921
UUCAUGGCAUUAGGCUCGACA	NA	1.14845	3.68647	2.95322	1.24829	0.211926	0.999921
UGAGAUGAGGCACUGUAGCUC	ssa-miR-143-3p	1.14251	3.68486	2.95244	1.24807	0.212004	0.999921
UAUUGCACUUGUCCCGGCCUGG	ssa-miR-92a-3p	11.4397	-2.64547	2.12732	-1.24357	0.213658	0.999921
UGAGGUAGUAGGUUGUAUAGG	ssa-let-7a-5p	11.9011	-2.22178	1.79093	-1.24057	0.214763	0.999921
UGAGGUAGUAGUUUGUAC	ssa-let-7g-5p	22.1924	-1.8082	1.46537	-1.23395	0.21722	0.999921
UAUUGCACUCGUCCCGGCCUGU	ssa-miR-92a-3p	1.11312	-3.63537	2.95855	-1.22877	0.21916	0.999921
UUCCUAUGCAUAUACCGCUUC	ssa-miR-202-3p	3.82273	2.59254	2.11166	1.22773	0.219549	0.999921
UGUUAUGUGGAGAUUUAGCUGGCU	NA	1.39823	-3.92512	3.21234	-1.22189	0.22175	0.999921
UUUUUGAACUCUCUAACUGUGUGAU	NA	1.39823	-3.92512	3.21234	-1.22189	0.22175	0.999921
AACCCGUAGAUCCGAUCUUA	ssa-miR-99-5p	1.09035	3.62812	2.97904	1.21788	0.223269	0.999921
AAAGCUGCCAGCUGAAGAACUU	ssa-miR-22a-3p	1.09709	3.62827	2.9875	1.21448	0.224564	0.999921
AAGCUGCCAGCUGAAGAAUUGC	ssa-miR-22a-3p	1.09709	3.62827	2.9875	1.21448	0.224564	0.999921
UUCCUAUGCAUAUACCUCUUUC	ssa-miR-202-3p	8.69253	2.43152	2.00634	1.21192	0.225545	0.999921
UCCGGAAUGCUCCCUGAAGGGC	NA	1.3752	3.88039	3.20839	1.20945	0.22649	0.999921
UACAGUACUGUGAUAACUGAAU	ssa-miR-101a-3p	11.6042	-3.17551	2.65189	-1.19745	0.23113	0.999921
UGAGGUAGUUGUUUGUACAG	ssa-let-7g-5p	4.55269	2.46487	2.06079	1.19608	0.231664	0.999921
UUCAAGUAAUCCAGGAUAGGCC	ssa-miR-26a-5p	305.103	-1.48256	1.24074	-1.1949	0.232127	0.999921
UCUGGCGCUGGACGUGGACCU	NA	1.0503	3.58217	3.00465	1.19221	0.23318	0.999921
UACUUGAGACGGUGUAUUUAAUGA	NA	1.40533	-3.86505	3.24202	-1.19217	0.233194	0.999921
AUAGCUCUUUGAAUGGUACUA	ssa-miR-458-3p	1.05469	3.58164	3.01048	1.18972	0.234156	0.999921
AGCUACAUCUGGCUACUGGGUC	ssa-miR-222b-3p	1.04424	3.57544	3.00692	1.18907	0.234412	0.999921
UUGUGCUUGAUCUAACCAUGUGU	ssa-miR-218-5p	1.03818	3.56862	3.01043	1.18542	0.235852	0.999921
UUCACUACUAGCAGAACUCGGA	NA	1.31598	-3.83911	3.24769	-1.18211	0.237164	0.999921
UUCAAGUAAUCCAGGAUAGGCUU	ssa-miR-26a-5p	23.283	-1.77092	1.49892	-1.18146	0.237418	0.999921
UGAGGUAGUAGGUCGUAUAGUU	ssa-let-7a-5p	1.03201	3.55618	3.02353	1.17617	0.239528	0.999921
UUUCCUAUGCAUAUACCGCUUU	ssa-miR-202-3p	4.49989	2.44674	2.08077	1.17588	0.239642	0.999921
GGUUAGCACUCAGGACUC	NA	1.28082	3.80316	3.24025	1.17372	0.240506	0.999921
UCCAUAAAGUAGAAAGCACU	ssa-miR-142a-5p	1.03281	3.55477	3.02904	1.17356	0.240569	0.999921
UCUAGUGAUUUAGACAGUAUCU	NA	1.29431	3.80705	3.24435	1.17344	0.240619	0.999921
UCACAGUGAACCGGUCUCUUUCU	ssa-miR-128-3p	6.6477	-3.10112	2.64664	-1.17172	0.24131	0.999921
UGAGGUAGUAGUUUGUGCUGG	ssa-let-7i-5p	7.63531	-2.1075	1.8027	-1.16908	0.242373	0.999921
UGUAAACAUCCUACACUCUCAGCU	ssa-miR-30a-5p	39.2797	-2.05626	1.76484	-1.16512	0.243969	0.999921
GACUUGGUCAAAGCUCCUCAGU	ssa-miR-7132a-5p	1.00934	3.53014	3.03867	1.16174	0.245341	0.999921
UACCCUGUAGAGCCGAAUUUGU	ssa-miR-10b-5p	0.999579	3.51659	3.04912	1.15332	0.248781	0.999921
AAGCUGCCAGCUGAAGAACUCA	ssa-miR-22a-3p	0.996467	3.51255	3.05101	1.15128	0.249618	0.999921
UUCACAGUGGCUAAGUUCC	ssa-miR-27a-3p	6.71046	-2.73497	2.37703	-1.15058	0.249904	0.999921
UGUUAUGUAUUGGACAGUGAUGGU	NA	0.986023	3.50608	3.04741	1.15051	0.249933	0.999921
UCAGUGCAUCACAGAACUUUGC	ssa-miR-152-3p	5.30652	-3.05322	2.65729	-1.149	0.250558	0.999921
UGUAAACAUCCUUGACUGAAAGCUU	ssa-miR-30d-5p	0.979965	3.49892	3.05065	1.14694	0.251405	0.999921
AAGUGACUGUAUAAGUGGAAGCA	NA	1.2226	3.74718	3.26943	1.14612	0.251744	0.999921
UGCGGAUUGUACAUGGUU	NA	1.22126	3.74346	3.27331	1.14363	0.252776	0.999921
AGCUACAUCUGGCUACUGGGUCUCG	ssa-miR-222a-3p	1.23373	-3.74754	3.28746	-1.13995	0.254308	0.999921
UCACAGUGAACCGGUCUCUUG	ssa-miR-128-3p	1.23373	-3.74754	3.28746	-1.13995	0.254308	0.999921
AACCCGUAGAUCCGAUCUUGG	ssa-miR-99-5p	11.1823	-1.93998	1.70479	-1.13796	0.255139	0.999921
GUGAAAUGUUUAGGACCACUUGA	ssa-miR-203a-3p	2.76759	2.4252	2.13278	1.13711	0.255494	0.999921
UAGCUUAUCAGACUGAUGUUGA	ssa-miR-21a-5p	35.4148	-1.73673	1.54116	-1.1269	0.259787	0.999921
CUGGGUCGGUCGGGCUGGGGU	NA	31.8372	-2.13651	1.89696	-1.12628	0.260046	0.999921
UGUAAACAUCCUACACUCUCAGCC	ssa-miR-30a-5p	10.5063	-2.47852	2.20067	-1.12626	0.260057	0.999921
UUCAAGUAAUCCAGGAUAGGCUA	ssa-miR-26a-5p	6.70592	-2.98151	2.64929	-1.1254	0.260418	0.999921
UAGACUGUUCUCUGUUGGCCCUGG	NA	0.98413	-3.44629	3.06506	-1.12438	0.260852	0.999921
UUCGAUAUCCAUGUUCUGAUGAC	NA	0.951116	3.45828	3.08067	1.12257	0.261619	0.999921
AAGCUGCCAGUUGAAGAACUG	ssa-miR-22a-3p	0.95192	3.4568	3.08512	1.12048	0.26251	0.999921
UCAUCUUGGGUGCAGUUCUUUGGU	NA	1.16438	3.68865	3.30045	1.11762	0.263729	0.999921
UCAGUGCAUCACAGAACUUUGU	ssa-miR-148a-3p	14.6845	-2.43181	2.18015	-1.11543	0.264667	0.999921
UGCAGACUGUGCUGAAGUAACAAUG	NA	0.952906	-3.41067	3.06645	-1.11225	0.266029	0.999921
UGGAAGAAUACUGUUAUUGCAAUG	NA	0.952906	-3.41067	3.06645	-1.11225	0.266029	0.999921
CAGUGCACUACUUUGAUCAGA	NA	1.15698	3.67859	3.30788	1.11207	0.266109	0.999921
UGUAAACAUCCCCGACUGGAGU	ssa-miR-30b-5p	0.927804	3.43278	3.09266	1.10998	0.267009	0.999921
AAGCUGCCAGCUGAAGAAUUG	ssa-miR-22a-3p	0.935302	3.43636	3.09663	1.10971	0.267123	0.999921
UGAGGUAGUAGUUUGUGCUGUUG	ssa-let-7i-5p	6.42658	-1.85851	1.67812	-1.1075	0.268079	0.999921
UGAGGUAGUAGUUUGUACAGUUA	ssa-let-7g-5p	0.915688	3.41758	3.09993	1.10247	0.270258	0.999921
AAGCUGCCAACUGAAGAACUG	ssa-miR-22a-3p	0.909631	3.40979	3.10592	1.09784	0.272276	0.999921
UGACAUGACUGGAUAGGUGAAAGC	NA	6.82999	2.6608	2.42629	1.09665	0.272793	0.999921
UGUGUUUGGUAGUCGAGUCGAUC	NA	1.15148	-3.64971	3.33176	-1.09543	0.273329	0.999921
UUGUCUAGUUCUGUUUUUCUUGCU	NA	1.15148	-3.64971	3.33176	-1.09543	0.273329	0.999921
AGAUAUCUUACAGGACAGACUGAG	NA	1.13252	3.64639	3.32959	1.09515	0.273452	0.999921
UUCUGAGUAUCUGUACUUAUUGGGC	NA	1.13252	3.64639	3.32959	1.09515	0.273452	0.999921
UUGUCUAGUUCUGUUUUUCUUGCUG	NA	1.13252	3.64639	3.32959	1.09515	0.273452	0.999921
UGUAAACAUCCCCGACUGGAAGCA	ssa-miR-30b-5p	42.0518	-1.67272	1.52839	-1.09443	0.273766	0.999921
UACCACAGGGUAGAACCACGGAC	ssa-miR-140-3p	3.63121	2.29112	2.09812	1.09199	0.274838	0.999921
UGAAAUGUUUAGGACCACU	ssa-miR-203b-3p	0.927393	-3.36806	3.09211	-1.08924	0.276047	0.999921
UAGACUGUUCUCUGUUGGCCCUGGU	NA	1.10616	3.62725	3.3356	1.08744	0.276844	0.999921
UAGCAGCACGUAAAUAUUGGG	ssa-miR-16a-5p	0.928821	-3.36641	3.10021	-1.08586	0.27754	0.999921
UUCAAGUAAUCCAGGAUAGGCUC	ssa-miR-26a-5p	6.29767	-2.87974	2.65336	-1.08532	0.27778	0.999921
CUUUCAGUCGGAUGUUUAC	ssa-miR-30c-3p	6.76414	-2.87266	2.65172	-1.08332	0.278668	0.999921
UACCCUGUAGAACCGAAUU	ssa-miR-10b-5p	5.71339	-2.0519	1.89742	-1.08141	0.279514	0.999921
AGCUACAUCUGGCUACUGGGUCA	ssa-miR-222b-3p	0.892898	3.38218	3.12765	1.08138	0.279528	0.999921
UGAGGUAGUUGUUUGUACAGUG	ssa-let-7g-5p	8.41077	-1.73878	1.62258	-1.07161	0.283894	0.999921
UGGCUCAGUUCAGCAGGAAU	ssa-miR-24a-3p	6.38737	-2.54542	2.37873	-1.07008	0.284584	0.999921
GUAGGUAUUCUGUAGAAUGGUG	NA	2.80549	2.25745	2.11056	1.0696	0.284799	0.999921
AAGCUGCCAGCUGAAGAACUGGU	ssa-miR-22a-3p	3.1551	2.28378	2.148	1.06321	0.287686	0.999921
UAGCUUAUCAGACUGGUGG	ssa-miR-21b-5p	0.901881	-3.3237	3.12629	-1.06315	0.287716	0.999921
UGAGGUAGUAGGUUGUAUAGUUC	ssa-let-7a-5p	15.1994	-1.45624	1.37669	-1.05779	0.290152	0.999921
UUUGGUCCCCUUCAACCAGCUGUU	ssa-miR-133a-3p	12.2513	-2.57041	2.43394	-1.05607	0.290938	0.999921
UAGCUUAUUAGACUGGUGUUGG	ssa-miR-21b-5p	0.851412	3.33078	3.15555	1.05553	0.291182	0.999921
UGUAAACAUCCUACACUCAGC	ssa-miR-30e-5p	0.851412	3.33078	3.15555	1.05553	0.291182	0.999921
UGGAAUGUAAGGAAGUGUGUGC	ssa-miR-206-3p	9.62117	-2.79598	2.65542	-1.05293	0.292371	0.999921
UAGCUUAUCAGACUGAUGUUGAA	ssa-miR-21a-5p	4.30163	-2.53097	2.4151	-1.04798	0.294649	0.999921
AACAUUCAACGCUGUCGGUGG	ssa-miR-181a-5p	1.06923	-3.54452	3.38441	-1.04731	0.294958	0.999921
UAGCAGCGCAUCAUGGUUUGAAC	ssa-miR-15c-5p	1.06923	-3.54452	3.38441	-1.04731	0.294958	0.999921
UCUUUCGAUGCGGGUGAUG	NA	1.06923	-3.54452	3.38441	-1.04731	0.294958	0.999921
UGUAAACAUCCUCGACUGGAAG	ssa-miR-30b-5p	6.35589	-2.77091	2.65566	-1.0434	0.296765	0.999921
AACCCGUAGAUCCGGACUUGUG	ssa-miR-100a-5p	0.834679	3.30131	3.18017	1.03809	0.299227	0.999921
UACUAUCGACUGUCUCUCCGCCAAG	NA	0.834679	3.30131	3.18017	1.03809	0.299227	0.999921
UCACAGUGGACCGGUCUCUUU	ssa-miR-128-3p	0.834679	3.30131	3.18017	1.03809	0.299227	0.999921
UGAUUCUGUAACGGUUCUCUUGCGG	NA	0.834679	3.30131	3.18017	1.03809	0.299227	0.999921
GUCCAGUUUUCCCAGGAAUCCCU	ssa-miR-145-5p	22.0625	-1.45726	1.40693	-1.03577	0.300308	0.999921
AGGCAUGUUUUGAUUUGAGAUU	NA	5.07333	-1.888	1.82917	-1.03216	0.301997	0.999921
UGAAAUGUUUAGGACCACUCG	ssa-miR-203b-3p	0.846572	-3.23625	3.16977	-1.02097	0.307267	0.999921
UGGAAUGUAAGGAAGUGUGUGAAA	ssa-miR-206-3p	8.27998	-2.70761	2.655	-1.01981	0.307817	0.999921
UGUAAACAUCCUACACUCUCAGCA	ssa-miR-30a-5p	7.14048	-2.44965	2.40881	-1.01695	0.309175	0.999921
UCACAGUCCUUGGCCUCGUGCUCGC	NA	4.96855	-2.1041	2.07032	-1.01631	0.30948	0.999921
AAAGCUGCCAGCUGAAGAACA	ssa-miR-22a-3p	0.799251	3.25531	3.20678	1.01513	0.310042	0.999921
UCCAUAAAGUAGAAAGCACUA	ssa-miR-142a-5p	0.799251	3.25531	3.20678	1.01513	0.310042	0.999921
UUCGACCUUUUGACUCAGCG	NA	0.97073	3.46343	3.41249	1.01493	0.31014	0.999921
UUAAGACUUGCAGUGAUGUU	ssa-miR-499a-5p	0.964151	3.46223	3.4125	1.01457	0.310309	0.999921
UCAGUGCAUGACAGAACUUGG	ssa-miR-152-3p	9.46541	-2.46074	2.4301	-1.01261	0.311248	0.999921
GUACAGUACUGUGAUAACUGAA	ssa-miR-101a-3p	0.793193	3.24657	3.21252	1.0106	0.312209	0.999921
UGAGGUAGUUGGUUGUAUUGUC	ssa-let-7d-5p	0.793193	3.24657	3.21252	1.0106	0.312209	0.999921
UUUGUUCGUUCGGCUCGCGUUA	ssa-miR-375-3p	3.30982	2.13773	2.11823	1.0092	0.312877	0.999921
ACCCUGUAGAACCGAAUUUGUGA	ssa-miR-10b-5p	16.7067	-1.69411	1.68342	-1.00635	0.314248	0.999921
CAGCUUAUCAGACUGGUGUUGGC	ssa-miR-21b-5p	2.48215	2.15532	2.14879	1.00304	0.315844	0.999921
GUGGACUAAAAAGGGAAUAGGU	NA	0.816776	-3.19319	3.18713	-1.0019	0.316392	0.999921
UGAGGUAGUAGUUCGUGCUGU	ssa-let-7i-5p	0.816776	-3.19319	3.18713	-1.0019	0.316392	0.999921
AACCCGUAGAUCCGAUCUU	ssa-miR-99-5p	4.0599	-2.69391	2.69099	-1.00108	0.316786	0.999921
UGGAAUGUAAGGAAGUGUGUGG	ssa-miR-206-3p	15.8178	-1.80233	1.80103	-1.00072	0.316961	0.999921
UGUAUCAGGUCUGUUGUGGGAAAU	NA	0.986986	-3.43115	3.43706	-0.998281	0.318143	0.999921
AACAUUCAUUGCUGUCGGUGGU	ssa-miR-181c-5p	0.819632	-3.18933	3.19954	-0.996807	0.318858	0.999921
AACCCGUAGAUCCGAACUUGG	ssa-miR-100a-5p	7.13685	-2.1137	2.12527	-0.994558	0.319951	0.999921
UCGUACCGUGAGUAAUAAUGCG	ssa-miR-126-3p	65.9574	-1.62103	1.64483	-0.98553	0.324364	0.999921
UUCAAGUAAUCUAGGAUAGGCU	ssa-miR-26d-5p	3.53468	-2.37925	2.41691	-0.984421	0.324908	0.999921
GCUGUGUGAGGUCGGACCUAUA	ssa-miR-2188-3p	2.43824	2.12527	2.16105	0.98344	0.325391	0.999921
AGGACUGUCCAACUUGAGAAUGU	ssa-miR-1338-5p	0.873284	3.35054	3.41369	0.9815	0.326346	0.999921
GGAAUACCAAGUGCUGUAAGCUU	NA	0.873284	3.35054	3.41369	0.9815	0.326346	0.999921
UGAGAACCGAAUUCCAUAGAUGG	ssa-miR-146a-5p	0.873284	3.35054	3.41369	0.9815	0.326346	0.999921
UGAGGUAGUUGUUUGUACAGUUA	ssa-let-7g-5p	0.873284	3.35054	3.41369	0.9815	0.326346	0.999921
UUAGAGUGUUUGGCUAGUAACC	NA	0.873284	3.35054	3.41369	0.9815	0.326346	0.999921
UCCCUGAGACCCUUAACCUGC	ssa-miR-125b-5p	2.83666	2.10799	2.15143	0.979807	0.327181	0.999921
UGGAAUGUAAGGAAGUGUGUA	ssa-miR-206-3p	10.0483	-2.38117	2.43285	-0.978759	0.327699	0.999921
UGAGGUAGUAGAUUGAAUAGCC	ssa-let-7e-5p	0.789836	-3.14495	3.21692	-0.977627	0.328259	0.999921
UCACAGUGAACCGGUCUCUUUC	ssa-miR-128-3p	26.5585	-1.46936	1.50603	-0.975649	0.329239	0.999921
UCUGCAGGUAUUUGGACAGUGGU	NA	0.791264	-3.14295	3.22172	-0.975551	0.329287	0.999921
UUCAAGUAAUCCAGGAUAGGCU	ssa-miR-26a-5p	1530.03	-1.15177	1.18091	-0.975325	0.329399	0.999921
UGAGGUAGGAGGUUGUAUAGUU	ssa-let-7a-5p	7.69855	-1.93439	1.98815	-0.972963	0.330572	0.999921
GUAAACAUCCUUGACUGAAAGCA	ssa-miR-30d-5p	4.27406	2.01277	2.07281	0.971035	0.331531	0.999921
UCUGGUCCCCUUCAACCAGCUGU	ssa-miR-133a-3p	3.61531	-2.61961	2.70452	-0.968604	0.332743	0.999921
UGAGGUAGUAGAUUGUAUAGUUC	ssa-let-7f-5p	3.61531	-2.61961	2.70452	-0.968604	0.332743	0.999921
UUGGUCCCCUUCGACCAGCUGU	ssa-miR-133a-3p	3.61531	-2.61961	2.70452	-0.968604	0.332743	0.999921
UGUAAACAUCCCCGACU	ssa-miR-30b-5p	5.04128	1.98827	2.05786	0.966181	0.333954	0.999921
GAGCUGCCAGCUGAAGAACUGA	ssa-miR-22a-3p	0.835597	3.29715	3.4143	0.965688	0.3342	0.999921
UUUCCUAUGCAUAUACCUCUUG	ssa-miR-202-3p	11.7411	-1.52606	1.58047	-0.965572	0.334258	0.999921
UUCAAGUAACCCAGGAUAGGCU	ssa-miR-26a-5p	6.25631	-2.05031	2.12706	-0.963918	0.335087	0.999921
UUCAAGUAAUCCAGGAUAGGCA	ssa-miR-26a-5p	219.66	-1.21565	1.26187	-0.963374	0.33536	0.999921
UGAGGUAGUAGUUUGGGCUGUU	ssa-let-7i-5p	0.734974	3.15644	3.27752	0.963056	0.335519	0.999921
UGAGGUAGUAGUUUGUGCUGUAA	ssa-let-7i-5p	0.734974	3.15644	3.27752	0.963056	0.335519	0.999921
UUAAUGCUAAUCGUGAUAGGGGU	ssa-miR-155-5p	0.734974	3.15644	3.27752	0.963056	0.335519	0.999921
ACAUAGACAAGGCAGACCUGAU	NA	0.904737	-3.30963	3.44154	-0.96167	0.336216	0.999921
ACUCUUUCCCUGUUGCACUACG	ssa-miR-130a-5p	0.904737	-3.30963	3.44154	-0.96167	0.336216	0.999921
UAGCUUAUCAGACUGGUGUUGACG	ssa-miR-21a-5p	0.904737	-3.30963	3.44154	-0.96167	0.336216	0.999921
UGGAAGACUAGUGAUUUUGUUGG	ssa-miR-7a-5p	0.904737	-3.30963	3.44154	-0.96167	0.336216	0.999921
UGAGGUAGUAGAUUGAGUAGUU	ssa-let-7e-5p	4.61497	1.98359	2.06483	0.960657	0.336725	0.999921
UAACUGUUGACGUGUGUAGAGCG	NA	0.815065	3.27132	3.4146	0.958039	0.338043	0.999921
UCAGUUAUUCUGCACACUCAGACG	NA	0.815065	3.27132	3.4146	0.958039	0.338043	0.999921
UGGAGUGUGACAAUGGUGUUUGU	ssa-miR-122-5p	0.815065	3.27132	3.4146	0.958039	0.338043	0.999921
UUCAAGUAAUCCAGGGUAGGCU	ssa-miR-26a-5p	6.16471	-2.31279	2.42816	-0.952486	0.34085	0.999921
AGGACAUGGAUCUCUGAUGGUGAG	NA	0.808942	3.25227	3.41482	0.952398	0.340895	0.999921
AUCACGUCGGGGUCACC	NA	0.808942	3.25227	3.41482	0.952398	0.340895	0.999921
CGGCUAAGGGCUGUGUCAAGGC	NA	9.33341	2.27605	2.39999	0.948357	0.342947	0.999921
UGAGGUAGUAGUUUGUAUAGUG	ssa-let-7g-5p	4.27657	-1.77736	1.8769	-0.946968	0.343655	0.999921
AACCCGUAGAUCCGAUCUUGUGA	ssa-miR-99-5p	53.2064	-1.4277	1.5103	-0.945309	0.344501	0.999921
UACCCUGUAGAACCGAAUUUGUGA	ssa-miR-10b-5p	13.1804	-2.05791	2.18011	-0.943945	0.345198	0.999921
UGAGGUAGUUGUUUGUACAGG	ssa-let-7g-5p	3.61569	-2.00299	2.12662	-0.941865	0.346262	0.999921
UAGAUAACGUCGGCAGUCCGGU	NA	0.771321	3.2053	3.41539	0.938486	0.347995	0.999921
UUGUCUGUGAUUUUGGUUCCCAUC	NA	0.771321	3.2053	3.41539	0.938486	0.347995	0.999921
UGAGGUAGUAGGUUGUAUGGUC	ssa-let-7c-5p	9.02525	-2.06324	2.20154	-0.937181	0.348666	0.999921
UGUAAACAUCCCCGACUGGAAGCU	ssa-miR-30b-5p	255.462	-1.22052	1.30239	-0.937138	0.348688	0.999921
UCCAGGACUAGGCUUGAUCU	NA	3.15844	-2.27343	2.4301	-0.935528	0.349516	0.999921
UUCAAGUAAUCCAGGAUAGGCUUU	ssa-miR-26a-5p	17.0015	-2.06859	2.21372	-0.934443	0.350076	0.999921
GUCCAGUUUUCCCAGGAAUCCCA	ssa-miR-145-5p	2.98739	-2.29243	2.45348	-0.934359	0.350119	0.999921
UUCAAGUAAUCCGGGAUAGGCU	ssa-miR-26a-5p	7.32467	-1.57543	1.68693	-0.933904	0.350353	0.999921
UUGGUCCCCUUCAACUAGCUGU	ssa-miR-133a-3p	4.60646	-2.50088	2.67971	-0.933265	0.350683	0.999921
CAUUGCACUUGUCUCGGUCUGAC	ssa-miR-25-3p	0.756846	3.18653	3.41562	0.932927	0.350858	0.999921
UAGCUUAUCAGACCGGUGUUGGC	ssa-miR-21b-5p	0.756846	3.18653	3.41562	0.932927	0.350858	0.999921
UUCAGUCUGUACUUCAAUG	NA	0.735955	-3.05228	3.28074	-0.930363	0.352183	0.999921
UUGGAAAGACGGCACAAGUAGA	NA	0.735955	-3.05228	3.28074	-0.930363	0.352183	0.999921
UAGCUUAUCGGACUGGUGUU	ssa-miR-21b-5p	0.737383	-3.05028	3.2883	-0.927616	0.353607	0.999921
UGACUUAGCCAAAAUCCUCGUGUGC	NA	0.737383	-3.05028	3.2883	-0.927616	0.353607	0.999921
AACAUUCAACGCUGUCGGUGAGU	ssa-miR-181a-5p	20.0092	-1.61387	1.74309	-0.925867	0.354515	0.999921
AACCCGUAGAUCCGAACUUGCG	ssa-miR-100a-5p	0.822488	-3.17682	3.44684	-0.921661	0.356705	0.999921
AUCACAUUGCCAGGGAUUUCCG	ssa-miR-23a-3p	0.822488	-3.17682	3.44684	-0.921661	0.356705	0.999921
GAAUACCAAGUGCUGUAAGCUU	NA	0.822488	-3.17682	3.44684	-0.921661	0.356705	0.999921
UAUUUUCCUUCACCAGUGCCAGAGU	NA	0.822488	-3.17682	3.44684	-0.921661	0.356705	0.999921
UGAGGUAGUAGGUUGUAG	ssa-let-7c-5p	0.822488	-3.17682	3.44684	-0.921661	0.356705	0.999921
UGUGCAAAUCUAUGCAAAACUGG	ssa-miR-19a-3p	0.822488	-3.17682	3.44684	-0.921661	0.356705	0.999921
UAGCACCAUCUGAAAUCGGUU	ssa-miR-29b-3p	0.728048	3.13104	3.41633	0.916494	0.359408	0.999921
UGAGGUAGUAAGUUGUGUUGA	ssa-let-7h-5p	0.728048	3.13104	3.41633	0.916494	0.359408	0.999921
UGAGGUAGUAGUUUGUGUCGUU	ssa-let-7g-5p	6.59207	-1.67704	1.83143	-0.915703	0.359823	0.999921
UAGCUUAUCAGACUGGUGCUGG	ssa-miR-21b-5p	2.63702	1.98389	2.17881	0.910542	0.362537	0.999921
AAGCUGCCAGCUGAAGAGCU	ssa-miR-22a-3p	0.707044	3.10587	3.41665	0.90904	0.363329	0.999921
UACACUUCUUGGGCUUCAGACAGU	NA	0.707044	3.10587	3.41665	0.90904	0.363329	0.999921
UAGCUUAUCUGACUGGUGUUGG	ssa-miR-21b-5p	0.709015	-3.00653	3.31551	-0.906809	0.364508	0.999921
ACCCUGUAGAUCCGAAUUUGUG	ssa-miR-10a-5p	0.698627	3.09531	3.41679	0.90591	0.364983	0.999921
ACUAUAUAUGGAGUAGGCUGU	NA	0.698627	3.09531	3.41679	0.90591	0.364983	0.999921
GUCAAGUAAUCCAGGAUAGGCU	ssa-miR-26a-5p	0.698627	3.09531	3.41679	0.90591	0.364983	0.999921
GUCCUAUGCAUAUACCUCUUUGA	ssa-miR-202-3p	0.698627	3.09531	3.41679	0.90591	0.364983	0.999921
UAAGAAUGAUGACUGAAGAAUG	NA	0.698627	3.09531	3.41679	0.90591	0.364983	0.999921
UACCCUGUAGAUCCGGAUUUGUGU	ssa-miR-10a-5p	0.698627	3.09531	3.41679	0.90591	0.364983	0.999921
UGUAGUUGAUGACUGUGCUGCUGC	NA	0.698627	3.09531	3.41679	0.90591	0.364983	0.999921
UUGUGCAAAUCUAUGCAAAACUGU	ssa-miR-19a-3p	0.698627	3.09531	3.41679	0.90591	0.364983	0.999921
UCACAGUGAACCGGUCUCUUUU	ssa-miR-128-3p	139.426	-1.0521	1.16163	-0.90571	0.365089	0.999921
UUAAGACUUGUAGUGAUGUU	ssa-miR-499a-5p	2.94003	1.93612	2.14987	0.900577	0.367813	0.999921
ACAGUAGUCUGCACAUUGGUU	ssa-miR-199a-3p	103.427	-1.26808	1.41704	-0.89488	0.370851	0.999921
GCCCCUUUUGUAUUGUACUACA	ssa-miR-130b-5p	2.57955	1.94766	2.18043	0.893246	0.371726	0.999921
UUGUCCAUGUACCUCCCCAGAAAGG	NA	4.56397	-2.38255	2.66803	-0.893	0.371857	0.999921
AAGCUGCCAGCUGAAGAACG	ssa-miR-22a-3p	7.59244	-1.62454	1.82744	-0.888972	0.374018	0.999921
UACCCUGUAGAACCGAAUUUGA	ssa-miR-10b-5p	28.5711	-1.33206	1.50411	-0.885611	0.375827	0.999921
UAGCUUAUCAGACUGGGGUUG	ssa-miR-21b-5p	0.727388	-3.05339	3.45105	-0.884772	0.37628	0.999921
UCCCUGAGACCCUUAACCU	ssa-miR-125b-5p	0.727388	-3.05339	3.45105	-0.884772	0.37628	0.999921
UCUGGAAUCUCCAUCGUAGCGCUCC	NA	0.727388	-3.05339	3.45105	-0.884772	0.37628	0.999921
UUAAUGGGCAGAAAUUGAGACA	NA	0.727388	-3.05339	3.45105	-0.884772	0.37628	0.999921
CUUUCAGUCGGAUGUUUGA	ssa-miR-30c-3p	0.682075	-2.95907	3.35293	-0.882534	0.377488	0.999921
UAUUGGACUGCUGUGCGGACGGC	NA	0.682075	-2.95907	3.35293	-0.882534	0.377488	0.999921
UGUAUCCCCCUGAGACUGAGACU	NA	0.682075	-2.95907	3.35293	-0.882534	0.377488	0.999921
UAGACUGUACAAACUCACCAC	NA	17.9365	-1.17974	1.3382	-0.881586	0.378	0.999921
AAGGUCCAACCUCACAUGUCA	ssa-miR-2188-5p	0.740239	-3.04187	3.45131	-0.881367	0.378119	0.999921
CAGGGCCUCCUGUAGGGC	NA	0.740239	-3.04187	3.45131	-0.881367	0.378119	0.999921
UAUGUCUUUGGCAGGAACCCAGGA	NA	0.740239	-3.04187	3.45131	-0.881367	0.378119	0.999921
UCACAGUGAACCGGUCUCUUCU	ssa-miR-128-3p	0.740239	-3.04187	3.45131	-0.881367	0.378119	0.999921
UCUUACGGCCAUACCAGCCUGAAU	NA	0.740239	-3.04187	3.45131	-0.881367	0.378119	0.999921
UGCCACACAGGACUGAAUGCCUUCC	NA	0.740239	-3.04187	3.45131	-0.881367	0.378119	0.999921
UUAGUUGAAUCGGGUGUGCUUG	NA	0.740239	-3.04187	3.45131	-0.881367	0.378119	0.999921
UUGGCUCGCUCCGACUGACCGUUG	NA	0.740239	-3.04187	3.45131	-0.881367	0.378119	0.999921
ACCCUGUAGAACCGAAUUUGUGC	ssa-miR-10b-5p	12.2238	-1.4656	1.66371	-0.880925	0.378359	0.999921
UGAGGUAGUAGGUUGUGUGGUC	ssa-let-7b-5p	18.5552	-1.55019	1.76216	-0.87971	0.379016	0.999921
UUCCUAUGCAUAUACCUCUGU	ssa-miR-202-3p	109.02	1.41054	1.60571	0.878458	0.379695	0.999921
AAAGCUGCCAGCUGAAGAAC	ssa-miR-22a-3p	0.642767	2.99749	3.41813	0.87694	0.380519	0.999921
UUCCUAUGCAUAUACCUCUAU	ssa-miR-202-3p	0.642767	2.99749	3.41813	0.87694	0.380519	0.999921
UUUGUUCGUUCGGCUCGCGUUU	ssa-miR-375-3p	0.642767	2.99749	3.41813	0.87694	0.380519	0.999921
UAGAGUCGGUCUCAAAGGAGAUG	NA	0.640408	2.9966	3.41814	0.876676	0.380663	0.999921
UAUGAUUGUGUGGUUGGAGAGAGGU	NA	0.640408	2.9966	3.41814	0.876676	0.380663	0.999921
UGAGGUAGUUGGUUGUAUGGUUU	ssa-let-7d-5p	0.640408	2.9966	3.41814	0.876676	0.380663	0.999921
UGGAAUGUAAGGAAGCGUGUGA	ssa-miR-206-3p	0.640408	2.9966	3.41814	0.876676	0.380663	0.999921
UGUAAACAUCCUACACUCAGCA	ssa-miR-30e-5p	0.640408	2.9966	3.41814	0.876676	0.380663	0.999921
UGUAUCAGGUCUGUUGUGGGAAAUU	NA	0.640408	2.9966	3.41814	0.876676	0.380663	0.999921
UGUCUAGUUCUGUUUUUCUUGCUG	NA	0.640408	2.9966	3.41814	0.876676	0.380663	0.999921
AAACCAAACUGACAUGCUCCGU	NA	0.647154	2.99626	3.41815	0.876573	0.380719	0.999921
ACAGUGCAUUACAGAACUUUGU	ssa-miR-148a-3p	0.647154	2.99626	3.41815	0.876573	0.380719	0.999921
CACCCUGUAGAACCGAAUUUGA	ssa-miR-10d-5p	0.647154	2.99626	3.41815	0.876573	0.380719	0.999921
UAGAUGUGUUGUCUGUGGACGGU	NA	0.647154	2.99626	3.41815	0.876573	0.380719	0.999921
UAUCAUGACGUGAUCUCAUCCUCC	NA	0.647154	2.99626	3.41815	0.876573	0.380719	0.999921
UCUGGAAUCUCCAUUGUAGCGCUCC	NA	0.647154	2.99626	3.41815	0.876573	0.380719	0.999921
UGAGAACUGAACUCCAUAGAUGG	ssa-miR-146a-5p	0.647154	2.99626	3.41815	0.876573	0.380719	0.999921
UGAUUUGGUUGGGAUAGUAUC	NA	0.647154	2.99626	3.41815	0.876573	0.380719	0.999921
UGUGCUAAGGUUGGGCUAUUUUC	NA	0.647154	2.99626	3.41815	0.876573	0.380719	0.999921
UUCAAGUAAUCCAGGAUAGGCUAU	ssa-miR-26a-5p	4.19821	-2.34399	2.69181	-0.870785	0.383872	0.999921
AUUGUGAUUUCCAGUAAUUGAGA	NA	2.45634	1.869	2.15564	0.867027	0.385927	0.999921
UCAGUGCAUGACAGAACUUGGU	ssa-miR-148a-3p	11.6867	-1.91315	2.21286	-0.864557	0.387282	0.999921
UGAGAUGAAGCACUGUAGCG	ssa-miR-143-3p	3.93316	-1.6295	1.8894	-0.862445	0.388443	0.999921
AAGCUGCCAGCUGAAGAACUGG	ssa-miR-22a-3p	221.943	-1.41729	1.647	-0.860531	0.389497	0.999921
CUUCCUAUGCAUAUACCUCUUC	ssa-miR-202-3p	0.673507	-2.96516	3.45311	-0.858692	0.39051	0.999921
UUCAAGUAGUCCAGGAUAGGCU	ssa-miR-26a-5p	0.673507	-2.96516	3.45311	-0.858692	0.39051	0.999921
AAGCUGCCAGCUGGAGAACUGG	ssa-miR-22a-3p	0.655135	-2.90977	3.39342	-0.857475	0.391183	0.999921
GCUAGGACCAAUGAAAUGACU	NA	0.655135	-2.90977	3.39342	-0.857475	0.391183	0.999921
CAUUGCACUUGUCUCGGUCUGG	ssa-miR-25-3p	6.49723	-1.82429	2.12756	-0.857455	0.391194	0.999921
UGAGGUAGUAGUUUGUACAGC	ssa-let-7g-5p	6.86405	-2.07716	2.42534	-0.856439	0.391755	0.999921
UGAGGUAGUAGAUUGUAUAGC	ssa-let-7f-5p	12.2439	-1.89022	2.20801	-0.856072	0.391958	0.999921
UGAGGUAGUUGGUUGUAUU	ssa-let-7d-5p	2.22174	1.87904	2.19545	0.855881	0.392064	0.999921
UCAGUGCAUAACAGAACUUUG	ssa-miR-152-3p	86.1684	0.989178	1.15901	0.853465	0.393401	0.999921
GAGGUAGUAGAUUGAAUAGUC	ssa-let-7e-5p	2.46917	1.87236	2.19511	0.852968	0.393677	0.999921
UGGAGUGUGACAAUGGUGUU	ssa-miR-122-5p	3.75996	-1.97539	2.32259	-0.850513	0.39504	0.999921
UACAGUAGUCUGCACAUUGGUC	ssa-miR-199a-3p	3.73174	-2.30065	2.7066	-0.850013	0.395318	0.999921
AUCCUAUGCAUAUACCUCUUC	ssa-miR-202-3p	0.646567	-2.91853	3.45425	-0.84491	0.398161	0.999921
UGGCACCCUAUUCCCUAUAUACC	NA	0.646567	-2.91853	3.45425	-0.84491	0.398161	0.999921
UUCCUAUGCAUAUACCUCUUCGA	ssa-miR-202-3p	0.646567	-2.91853	3.45425	-0.84491	0.398161	0.999921
ACUGAUUUCCUCUGGUGUUUAGA	ssa-miR-29b-1-5p	0.582189	2.88905	3.41972	0.84482	0.398211	0.999921
UCUAAGUUCAAGACUGUCCUU	NA	0.582189	2.88905	3.41972	0.84482	0.398211	0.999921
UGAGAACUGAAUUCCAUAGACGG	ssa-miR-146a-5p	0.582189	2.88905	3.41972	0.84482	0.398211	0.999921
UGAGAACUGAGUUCCAUAGAUGG	ssa-miR-146a-5p	0.582189	2.88905	3.41972	0.84482	0.398211	0.999921
UGAGAUGAAGCACUGUAGCUCGC	ssa-miR-143-3p	0.582189	2.88905	3.41972	0.84482	0.398211	0.999921
UGCUUGGGACCGACUGUAGCUGC	NA	0.582189	2.88905	3.41972	0.84482	0.398211	0.999921
UGGAAUGUAGGGAAGUGUGUGA	ssa-miR-206-3p	0.582189	2.88905	3.41972	0.84482	0.398211	0.999921
UGUAGUAUUGGUGCGUGUAAA	NA	0.582189	2.88905	3.41972	0.84482	0.398211	0.999921
UCACAGUGAACCGGUCUCUUUUU	ssa-miR-128-3p	31.7548	-1.4577	1.7306	-0.842308	0.399616	0.999921
AAGCUGCUAGCUGAAGAACUGC	ssa-miR-22a-3p	0.578491	2.87836	3.41988	0.841653	0.399982	0.999921
AUUCCUAUGCAUAUACCUCUUU	ssa-miR-202-3p	0.578491	2.87836	3.41988	0.841653	0.399982	0.999921
CGAGGUAGUAGAUUGAAUAGU	ssa-let-7e-5p	0.578491	2.87836	3.41988	0.841653	0.399982	0.999921
UGGUGUGAUGUAGAACCCUCUCUU	NA	0.578491	2.87836	3.41988	0.841653	0.399982	0.999921
AAGGUCCAACCUCACAUGUCCUU	ssa-miR-2188-5p	0.65799	-2.90403	3.45461	-0.840627	0.400557	0.999921
ACCCUGUAGAACCGAAUUUGUGG	ssa-miR-10b-5p	0.65799	-2.90403	3.45461	-0.840627	0.400557	0.999921
GGAUAUCAUCAUAUACUGUAAGU	ssa-miR-144-5p	0.65799	-2.90403	3.45461	-0.840627	0.400557	0.999921
UAACCUGUUCCAGCUGAUU	NA	0.65799	-2.90403	3.45461	-0.840627	0.400557	0.999921
UAAUACUGCCUGGUAAUGAUGAG	ssa-miR-200a-3p	0.65799	-2.90403	3.45461	-0.840627	0.400557	0.999921
UAAUACUGCCUGGUAAUGAUGG	ssa-miR-200a-3p	0.65799	-2.90403	3.45461	-0.840627	0.400557	0.999921
UAGACUGGCUCUAGAAUAUCCUCCG	NA	0.65799	-2.90403	3.45461	-0.840627	0.400557	0.999921
UCCUAUUCACUUUGUAGUGCUCU	NA	0.65799	-2.90403	3.45461	-0.840627	0.400557	0.999921
UCUUAGGACUAUGAACAAGAGC	NA	0.65799	-2.90403	3.45461	-0.840627	0.400557	0.999921
UCUUGAUUGGCUCGCUCCGACUGAC	NA	0.65799	-2.90403	3.45461	-0.840627	0.400557	0.999921
UGAGGUAGUAGUUUGUGCUGUUUU	ssa-let-7i-5p	0.65799	-2.90403	3.45461	-0.840627	0.400557	0.999921
UGAUAUGAACUGCGGACCUCGGUC	NA	0.65799	-2.90403	3.45461	-0.840627	0.400557	0.999921
UUGUAGAGCAUGAACCUGGAGGAGC	NA	0.65799	-2.90403	3.45461	-0.840627	0.400557	0.999921
UUCCUAUGCAUAUACCUCUUUGG	ssa-miR-202-3p	37.8125	-1.32527	1.58236	-0.837527	0.402296	0.999921
CUCCUAUGCAUAUACCUCUUUGA	ssa-miR-202-3p	2.41932	1.83845	2.20288	0.834567	0.403962	0.999921
UGAGGUAGUAGUUUGUGUCGU	ssa-let-7g-5p	3.66083	-1.75519	2.10733	-0.832894	0.404905	0.999921
UGAGGUAGUAGAUUGUAUAGUA	ssa-let-7f-5p	10.0219	-2.01938	2.42689	-0.832086	0.405361	0.999921
AAGCUGCCAGCAGAAGAACUG	ssa-miR-22a-3p	0.566259	2.84445	3.42041	0.831611	0.405629	0.999921
CACCCUGUAGAACCGAAUUUGUA	ssa-miR-10d-5p	0.566259	2.84445	3.42041	0.831611	0.405629	0.999921
CUGGGCUGCAGCACGCU	NA	0.566259	2.84445	3.42041	0.831611	0.405629	0.999921
GCUAGGACCAAUGAAAUUACU	NA	0.566259	2.84445	3.42041	0.831611	0.405629	0.999921
GGAAUUCCGCUAGUUCUGAACU	NA	0.566259	2.84445	3.42041	0.831611	0.405629	0.999921
UACUAUGGUUUUGAACGCUGAGCUG	NA	0.566259	2.84445	3.42041	0.831611	0.405629	0.999921
UCUGCAUGUGUGCAUACUGACC	NA	0.566259	2.84445	3.42041	0.831611	0.405629	0.999921
UGAGAUGGAGCACUGUAGCUC	ssa-miR-143-3p	0.566259	2.84445	3.42041	0.831611	0.405629	0.999921
UGAGGUAGUAGAUUGAGU	ssa-let-7e-5p	0.566259	2.84445	3.42041	0.831611	0.405629	0.999921
UGUUCCAGACUGCGUUAGCCCAAUC	NA	0.566259	2.84445	3.42041	0.831611	0.405629	0.999921
UUGCUGGAGACUCCAGACCGCGGUU	NA	0.566259	2.84445	3.42041	0.831611	0.405629	0.999921
UUUGGUCCCCUUCAACCAGCUGUUU	ssa-miR-133a-3p	0.566259	2.84445	3.42041	0.831611	0.405629	0.999921
ACAGUAGUCUGCACAUUGGUC	ssa-miR-199a-3p	20.3723	-1.3534	1.62938	-0.830622	0.406187	0.999921
AGCGGAUCAAUACUGUCCUUCC	NA	0.619627	-2.87004	3.45547	-0.830579	0.406212	0.999921
UCCCUGAGACCCUUAACCUGUU	ssa-miR-125b-5p	0.619627	-2.87004	3.45547	-0.830579	0.406212	0.999921
UUGGUCCCCUUCAACCAGCUGUC	ssa-miR-133a-3p	6.93196	-2.01748	2.43435	-0.828755	0.407243	0.999921
UGAGGUAGUAGAUUGAAUGGUU	ssa-let-7e-5p	3.99268	1.72992	2.09041	0.827548	0.407926	0.999921
UUUGUUCGUUCGGCUCGCGUU	ssa-miR-375-3p	2.39509	1.82155	2.20436	0.826339	0.408612	0.999921
UCCCUGAGACCCUAACUUGC	ssa-miR-125a-5p	4.25643	-2.2245	2.69293	-0.82605	0.408776	0.999921
AAACCGUUACCAUUACUGAGU	NA	744.633	-1.1183	1.35589	-0.824775	0.4095	0.999921
UUGGUCCCCUUCAACCAGCU	ssa-miR-133b-3p	3.26528	-2.24937	2.72737	-0.82474	0.409519	0.999921
UUGGUCCCCUUCAACCAGCUGG	ssa-miR-133a-3p	9.79511	-2.20188	2.67006	-0.824654	0.409568	0.999921
UCCCUGAGACCCUAACUUGUGA	ssa-miR-125a-5p	22.2552	-1.10624	1.34503	-0.822462	0.410814	0.999921
UAGACAAGAGACCUCUCGAGCGGCG	NA	7.66314	-1.29577	1.57896	-0.820649	0.411846	0.999921
CGGACUGUCCUCAGUGC	NA	68.979	1.52483	1.86587	0.817219	0.413803	0.999921
AAGCUGCCAGUUGAAGAAC	ssa-miR-22a-3p	7.28811	-2.17779	2.66721	-0.816506	0.414211	0.999921
AGCUACAUCUGGCUACUGGG	ssa-miR-222b-3p	0.592687	-2.81953	3.45677	-0.815654	0.414698	0.999921
GACUGCACAUAUUUCUACUGU	NA	0.592687	-2.81953	3.45677	-0.815654	0.414698	0.999921
GGCGGCGUCCGGUGAGCUCUC	NA	0.592687	-2.81953	3.45677	-0.815654	0.414698	0.999921
UAAGGCUGAUCGAGACCCCAGACGU	NA	0.592687	-2.81953	3.45677	-0.815654	0.414698	0.999921
UUCCUGACCGCGUGACCUGGC	NA	0.592687	-2.81953	3.45677	-0.815654	0.414698	0.999921
ACAGACGCCUGACUGAGCCUC	NA	0.52397	2.77087	3.42159	0.80982	0.418044	0.999921
ACAGUAGUCUGCACAUUGGUUC	ssa-miR-199a-3p	0.52397	2.77087	3.42159	0.80982	0.418044	0.999921
AGCAGCAUUGUACAGGGCUAUCA	ssa-miR-107-3p	0.52397	2.77087	3.42159	0.80982	0.418044	0.999921
AGGACUGUCCAACUUGAGAAUA	ssa-miR-1338-5p	0.52397	2.77087	3.42159	0.80982	0.418044	0.999921
CUUUUUGCGGUCUGGGCUUGCCA	ssa-miR-129-5p	0.52397	2.77087	3.42159	0.80982	0.418044	0.999921
GGAGAACUGAAUUCCAUAGAUG	ssa-miR-146a-5p	0.52397	2.77087	3.42159	0.80982	0.418044	0.999921
GGAGAACUGAAUUCCAUAGAUGG	ssa-miR-146a-5p	0.52397	2.77087	3.42159	0.80982	0.418044	0.999921
GUUAAUCUUCUCUCUGAGC	NA	0.52397	2.77087	3.42159	0.80982	0.418044	0.999921
UAAUGCCCCUAAAAAUCCUUAUU	ssa-miR-365-3p	0.52397	2.77087	3.42159	0.80982	0.418044	0.999921
UACAAUCUGUGGCUUAUG	NA	0.52397	2.77087	3.42159	0.80982	0.418044	0.999921
UCACAGUCCUUCGCCUCGUGCUC	NA	0.52397	2.77087	3.42159	0.80982	0.418044	0.999921
UCUGAUGUUGUGAUGUUAGCUAGCU	NA	0.52397	2.77087	3.42159	0.80982	0.418044	0.999921
UGAGGUAGCAGGUUGUAUAGUU	ssa-let-7a-5p	0.52397	2.77087	3.42159	0.80982	0.418044	0.999921
UGUGCAAAUCUAUGCAAAACUGA	ssa-miR-19a-3p	0.52397	2.77087	3.42159	0.80982	0.418044	0.999921
UUUACGUUCUUCGAGCCUGGCUUAU	NA	0.52397	2.77087	3.42159	0.80982	0.418044	0.999921
UUUUAGAUGGUGGAAUGU	NA	0.52397	2.77087	3.42159	0.80982	0.418044	0.999921
UGAGGUAGUAGGUUGUAUAGUUA	ssa-let-7a-5p	14.0782	-1.21391	1.50825	-0.804848	0.420907	0.999921
AAGCUGCCAGUUGAAGAACU	ssa-miR-22a-3p	25.5471	-1.79669	2.23613	-0.803484	0.421695	0.999921
AAAGAGGCAUAGGGCAUGGGAAU	ssa-miR-202-5p	0.514214	2.74606	3.422	0.80247	0.422281	0.999921
AAGCUGCCAGCUGAGGAACUA	ssa-miR-22a-3p	0.514214	2.74606	3.422	0.80247	0.422281	0.999921
UAGCUUAUCAGACUGGAGUUGG	ssa-miR-21b-5p	0.514214	2.74606	3.422	0.80247	0.422281	0.999921
UAGUUGUUGCGGAAUAGGAAUA	NA	0.514214	2.74606	3.422	0.80247	0.422281	0.999921
UGAAUUCAGCUGUAGGUA	NA	0.514214	2.74606	3.422	0.80247	0.422281	0.999921
UUAAGACUUGUAGUGAUG	ssa-miR-499a-5p	0.514214	2.74606	3.422	0.80247	0.422281	0.999921
UUCAAGACGGGGCUGAGA	NA	0.514214	2.74606	3.422	0.80247	0.422281	0.999921
UUCAGUCACUGUUUCUGGUAGU	ssa-miR-725-3p	0.514214	2.74606	3.422	0.80247	0.422281	0.999921
UCCCUGAGACCCUAACUUGUGAA	ssa-miR-125a-5p	9.53782	-1.75866	2.1929	-0.801978	0.422566	0.999921
AACAUUCAACGCUGUCGGU	ssa-miR-181a-5p	8.6925	-1.28562	1.60428	-0.801369	0.422918	0.999921
AAAAGUGCUGUUUGUGCAGGUAG	ssa-miR-93a-5p	3.07941	-1.72332	2.15371	-0.800164	0.423616	0.999921
AAGCUGCAAGCUGAAGAACUGU	ssa-miR-22a-3p	0.565746	-2.76683	3.45818	-0.800083	0.423663	0.999921
CUGCGCAAACUACUGCCUUGC	ssa-let-7i-2-3p	0.565746	-2.76683	3.45818	-0.800083	0.423663	0.999921
UGAGGUAGUAAGUUGUGUUA	ssa-let-7h-5p	0.565746	-2.76683	3.45818	-0.800083	0.423663	0.999921
AAUGACGUGUUCCAGGACUUUGGUU	NA	2.95508	1.89934	2.38597	0.796046	0.426005	0.999921
AAAGAGGCAUAGGGCAUGGGAAA	ssa-miR-202-5p	0.575742	-2.74871	3.45868	-0.79473	0.426771	0.999921
AAGGUCCAACCUCACAUGUCCG	ssa-miR-2188-5p	0.575742	-2.74871	3.45868	-0.79473	0.426771	0.999921
AUGGAGGGACGGAGUAG	NA	0.575742	-2.74871	3.45868	-0.79473	0.426771	0.999921
CAGGCUGGUUAGAUGGUUGUCG	ssa-miR-456-3p	0.575742	-2.74871	3.45868	-0.79473	0.426771	0.999921
CCAGCGUUAGCAUCUCUUGAACU	NA	0.575742	-2.74871	3.45868	-0.79473	0.426771	0.999921
CCCCUGGGCUGUAGGCUGCACAC	NA	0.575742	-2.74871	3.45868	-0.79473	0.426771	0.999921
GGAGAUGAAGCACUGUAGCUC	ssa-miR-143-3p	0.575742	-2.74871	3.45868	-0.79473	0.426771	0.999921
UAAGGUGCAUCUAGUGUAGUUA	ssa-miR-18a-5p	0.575742	-2.74871	3.45868	-0.79473	0.426771	0.999921
UAAUACUGCCGGGUAAUGAUGGA	ssa-miR-200a-3p	0.575742	-2.74871	3.45868	-0.79473	0.426771	0.999921
UAAUUUCCCGUCUUCCACUCUCACU	NA	0.575742	-2.74871	3.45868	-0.79473	0.426771	0.999921
UACAGAACGGCAAGCAGGCUCAGG	NA	0.575742	-2.74871	3.45868	-0.79473	0.426771	0.999921
UACUCGUAGUGACCAGACAUUGUG	NA	0.575742	-2.74871	3.45868	-0.79473	0.426771	0.999921
UAGGACAGUUUGCAAGUGUG	NA	0.575742	-2.74871	3.45868	-0.79473	0.426771	0.999921
UAUUGCACUUGUCCCGGCCCGU	ssa-miR-92a-3p	0.575742	-2.74871	3.45868	-0.79473	0.426771	0.999921
UAUUGCACUUGUCCCGGCCUGUUUU	ssa-miR-92a-3p	0.575742	-2.74871	3.45868	-0.79473	0.426771	0.999921
UCACAGUGAACCGGUCUCUCC	ssa-miR-128-3p	0.575742	-2.74871	3.45868	-0.79473	0.426771	0.999921
UCCAUGUGGUCUUAGCUCUGUCCA	NA	0.575742	-2.74871	3.45868	-0.79473	0.426771	0.999921
UCGAGUUUGUCUUACUGUCCCCA	NA	0.575742	-2.74871	3.45868	-0.79473	0.426771	0.999921
UCUAGGGUCUCAAUAAUUUUGU	NA	0.575742	-2.74871	3.45868	-0.79473	0.426771	0.999921
UGAGAACUGAAUUCCAUAGACG	ssa-miR-146a-5p	0.575742	-2.74871	3.45868	-0.79473	0.426771	0.999921
UGCGGAUUGUACAUGGUUACGGU	NA	0.575742	-2.74871	3.45868	-0.79473	0.426771	0.999921
UGUAAACAUCCUACACUCUCAGCG	ssa-miR-30a-5p	0.575742	-2.74871	3.45868	-0.79473	0.426771	0.999921
UGUCUUUUUGAUCGAUGGUGUGGUU	NA	0.575742	-2.74871	3.45868	-0.79473	0.426771	0.999921
UUGUUUGAAUCCGCUGUGUAGU	NA	0.575742	-2.74871	3.45868	-0.79473	0.426771	0.999921
AUCACAUUGCCAGGGAUUACCAC	ssa-miR-23a-3p	2.79881	-2.18711	2.75746	-0.793162	0.427684	0.999921
CAAAGUGCUUACAGUGCAGGUAG	ssa-miR-17-5p	2.79881	-2.18711	2.75746	-0.793162	0.427684	0.999921
CCAGUGCACUACAGAACUUUGU	ssa-miR-148a-3p	2.79881	-2.18711	2.75746	-0.793162	0.427684	0.999921
CUUUCAGUCGGAUGUUUGCAGA	ssa-miR-30c-3p	5.78816	1.62261	2.04748	0.79249	0.428075	0.999921
AACAUUCAUUGCUGUCGGUGGGA	ssa-miR-181c-5p	5.60893	-1.69363	2.14332	-0.790194	0.429415	0.999921
CAGUAGUCUGCACAUUGGA	ssa-miR-199a-3p	0.538806	-2.71174	3.45971	-0.783807	0.433153	0.999921
UACCCUAUGUAGUGCACUUCUU	NA	0.538806	-2.71174	3.45971	-0.783807	0.433153	0.999921
UCCCUGUUCGGGCGCCA	NA	0.538806	-2.71174	3.45971	-0.783807	0.433153	0.999921
UCCUAAAGUGACUGUUACCUGAGUU	NA	0.538806	-2.71174	3.45971	-0.783807	0.433153	0.999921
UGAGGUAGUAAGUUGUGU	ssa-let-7h-5p	0.538806	-2.71174	3.45971	-0.783807	0.433153	0.999921
UGUAACGGUCGCCUGAGCAAACUC	NA	0.538806	-2.71174	3.45971	-0.783807	0.433153	0.999921
UUAGAAGAUUAAGGACAUGGUCCGU	NA	3.10864	1.64251	2.09701	0.783262	0.433473	0.999921
UAGCAGCGCAUCAUGGUUUG	ssa-miR-15c-5p	1.35971	2.08099	2.65708	0.783189	0.433516	0.999921
UGAGGUAGUAGGUUGUAUAGUUU	ssa-let-7a-5p	119.321	-0.930299	1.18795	-0.783113	0.433561	0.999921
UCACAGUGAACCGGUCUCUUAA	ssa-miR-128-3p	13.2268	-1.06643	1.36553	-0.780967	0.434822	0.999921
AAAGAGGCAUAGGGCAUG	ssa-miR-202-5p	0.485365	2.67063	3.4233	0.780133	0.435313	0.999921
AAGCUGCCAGCUGAAGAACUGUUU	ssa-miR-22a-3p	0.485365	2.67063	3.4233	0.780133	0.435313	0.999921
AAGCUGCCAGCUGAAGAGCUA	ssa-miR-22a-3p	0.485365	2.67063	3.4233	0.780133	0.435313	0.999921
AAGCUGCCAGCUGAAGGACUA	ssa-miR-22a-3p	0.485365	2.67063	3.4233	0.780133	0.435313	0.999921
AAGCUGCCAGCUGAAGGACUGUU	ssa-miR-22a-3p	0.485365	2.67063	3.4233	0.780133	0.435313	0.999921
ACCCUAACAAUAGCAUUGACU	ssa-miR-430c-5p	0.485365	2.67063	3.4233	0.780133	0.435313	0.999921
CUGGGGCUGGCCUGGGCUUGUU	NA	0.485365	2.67063	3.4233	0.780133	0.435313	0.999921
GACGCGAUAAUGGGUGCUGUGUAUU	NA	0.485365	2.67063	3.4233	0.780133	0.435313	0.999921
GAGCUGCCAGCUGAAGAACU	ssa-miR-22a-3p	0.485365	2.67063	3.4233	0.780133	0.435313	0.999921
GCAAACGUGAGCUCUGAUUCUGUGA	NA	0.485365	2.67063	3.4233	0.780133	0.435313	0.999921
GUACAGUACUGUGAUAACU	ssa-miR-101a-3p	0.485365	2.67063	3.4233	0.780133	0.435313	0.999921
GUGAAAUGUUUAGGACCACUUGUU	ssa-miR-203a-3p	0.485365	2.67063	3.4233	0.780133	0.435313	0.999921
UAGCAGCACGUAAAUAUUGGUG	ssa-miR-16b-5p	0.485365	2.67063	3.4233	0.780133	0.435313	0.999921
UAGCUUAUCAGACUGGUGUUGGUU	ssa-miR-21b-5p	0.485365	2.67063	3.4233	0.780133	0.435313	0.999921
UAGGAGUAGUGCUGCGUGUAGG	NA	0.485365	2.67063	3.4233	0.780133	0.435313	0.999921
UAUGGAUUAUGAAUCGGUG	NA	0.485365	2.67063	3.4233	0.780133	0.435313	0.999921
UCAGUGCAUUACAGAACUUCGU	ssa-miR-148a-3p	0.485365	2.67063	3.4233	0.780133	0.435313	0.999921
UCAGUGCAUUGCAGAACUUUGU	ssa-miR-148a-3p	0.485365	2.67063	3.4233	0.780133	0.435313	0.999921
UCUGGACUGAGUACUGUAGCC	NA	0.485365	2.67063	3.4233	0.780133	0.435313	0.999921
UGAGGUAGUAAGUUGUGUUGUA	ssa-let-7h-5p	0.485365	2.67063	3.4233	0.780133	0.435313	0.999921
UGGACUGAACAAACUCCUCCGGACU	NA	0.485365	2.67063	3.4233	0.780133	0.435313	0.999921
UGUGAACGAUUUGGCUGUGCCUU	NA	0.485365	2.67063	3.4233	0.780133	0.435313	0.999921
UUAGGCCUAGGGCUAGACUAUGG	NA	0.485365	2.67063	3.4233	0.780133	0.435313	0.999921
UUAGGUGCUGUGCUAUCUCAGGUGC	NA	0.485365	2.67063	3.4233	0.780133	0.435313	0.999921
UUCGCAGAAGGGCCUAAGAGCGAGG	NA	0.485365	2.67063	3.4233	0.780133	0.435313	0.999921
GCUGUGUGAGGUCGGACCUAUCU	ssa-miR-2188-3p	10.424	-1.43731	1.84439	-0.779291	0.435808	0.999921
UGGAAUGUAAGGAAGUGUGA	ssa-miR-206-3p	4.83934	-2.08051	2.68466	-0.774963	0.438362	0.999921
UGGAGUGUGACAAUGGUGU	ssa-miR-122-5p	2.84964	-1.82969	2.37193	-0.771391	0.440475	0.999921
AACCCGUAGAUCCGACCUUGU	ssa-miR-100a-5p	0.465751	2.63971	3.42385	0.770978	0.44072	0.999921
AACCCGUAGAUCCGAUCUUGUGAA	ssa-miR-99-5p	0.465751	2.63971	3.42385	0.770978	0.44072	0.999921
AGAGGUAGUAGUUUGUGCUGUU	ssa-let-7i-5p	0.465751	2.63971	3.42385	0.770978	0.44072	0.999921
AUCACAUUGCCAGGGAUUUCCAU	ssa-miR-23a-3p	0.465751	2.63971	3.42385	0.770978	0.44072	0.999921
AUGACCUAUGAAUUGAC	ssa-miR-192a-5p	0.465751	2.63971	3.42385	0.770978	0.44072	0.999921
CAGUAGUCUGCACAUUGGUUU	ssa-miR-199a-3p	0.465751	2.63971	3.42385	0.770978	0.44072	0.999921
CAUUGCACUUGUCUCGGUCUGAAA	ssa-miR-25-3p	0.465751	2.63971	3.42385	0.770978	0.44072	0.999921
CCUGCAUUGUACACACUGUG	ssa-miR-460-5p	0.465751	2.63971	3.42385	0.770978	0.44072	0.999921
GCUGUGUGAGGUCGGACCUAUCA	ssa-miR-2188-3p	0.465751	2.63971	3.42385	0.770978	0.44072	0.999921
GUUUCUCUGUUCACUCUCUGG	NA	0.465751	2.63971	3.42385	0.770978	0.44072	0.999921
UACAGUAGUCUGCACAUUGGGU	ssa-miR-199a-3p	0.465751	2.63971	3.42385	0.770978	0.44072	0.999921
UACCCGUAGAUCCGAACUUGUG	ssa-miR-100a-5p	0.465751	2.63971	3.42385	0.770978	0.44072	0.999921
UACCCUGUAGAUCCGGAUUUGA	ssa-miR-10a-5p	0.465751	2.63971	3.42385	0.770978	0.44072	0.999921
UAGCUUAUCAGACUGGUGUUAGC	ssa-miR-21b-5p	0.465751	2.63971	3.42385	0.770978	0.44072	0.999921
UAGCUUAUCAGACUGGUGUUGGAU	ssa-miR-21b-5p	0.465751	2.63971	3.42385	0.770978	0.44072	0.999921
UAGCUUAUCUGACUGGUGUUGGC	ssa-miR-21b-5p	0.465751	2.63971	3.42385	0.770978	0.44072	0.999921
UAUCUUCUGUAGGGCUUCCUCUGUG	NA	0.465751	2.63971	3.42385	0.770978	0.44072	0.999921
UAUGAGUGUGAAAGAUUAGUGAU	NA	0.465751	2.63971	3.42385	0.770978	0.44072	0.999921
UAUUUGGACAGUGGUGACGU	NA	0.465751	2.63971	3.42385	0.770978	0.44072	0.999921
UCAGACUGAUCUGAACUCGCUGGUU	NA	0.465751	2.63971	3.42385	0.770978	0.44072	0.999921
UCAGAUGAUAGAGAAGCUCACCC	NA	0.465751	2.63971	3.42385	0.770978	0.44072	0.999921
UCAGUGCACUACAGAACCUUGU	ssa-miR-148a-3p	0.465751	2.63971	3.42385	0.770978	0.44072	0.999921
UCAGUGCACUACAGAACUUUGUA	ssa-miR-148a-3p	0.465751	2.63971	3.42385	0.770978	0.44072	0.999921
UCCAGCAUCAGUGAUUUUGUUACC	ssa-miR-338a-3p	0.465751	2.63971	3.42385	0.770978	0.44072	0.999921
UCUCGCUGUAGCUCCCGGUUCCUGC	NA	0.465751	2.63971	3.42385	0.770978	0.44072	0.999921
UGAGAACUGAAUUCCAAGGGUC	ssa-miR-146d-5p	0.465751	2.63971	3.42385	0.770978	0.44072	0.999921
UGAGGUAGUAGUUUGUGUCGUUU	ssa-let-7g-5p	0.465751	2.63971	3.42385	0.770978	0.44072	0.999921
UGUAAACAUCUUACACUCUCAGCU	ssa-miR-30a-5p	0.465751	2.63971	3.42385	0.770978	0.44072	0.999921
UGUGCAAAUCCAUGCAAAACUGA	ssa-miR-19c-3p	0.465751	2.63971	3.42385	0.770978	0.44072	0.999921
UGUGUAGAGUAGAUAGGAUUCU	NA	0.465751	2.63971	3.42385	0.770978	0.44072	0.999921
UUAGGACUAUGAACAAGAGC	NA	0.465751	2.63971	3.42385	0.770978	0.44072	0.999921
UUCCAGGAAUGCUGCCUCUGCCU	NA	0.465751	2.63971	3.42385	0.770978	0.44072	0.999921
UUGGUGAUCGCUGUUGAAG	NA	0.465751	2.63971	3.42385	0.770978	0.44072	0.999921
UUUGGCAAUGGUAGAACUCACA	ssa-miR-182-5p	0.465751	2.63971	3.42385	0.770978	0.44072	0.999921
UUUGGUCCCCUCCAACCAGCUGU	ssa-miR-133a-3p	0.465751	2.63971	3.42385	0.770978	0.44072	0.999921
UUUGGUCCCCUUCAACCAGCUGUC	ssa-miR-133a-3p	0.465751	2.63971	3.42385	0.770978	0.44072	0.999921
AAGAUUAUGAGAUCUGAGGGUU	NA	0.511866	-2.65403	3.46136	-0.766758	0.443225	0.999921
UGCUCUCUUGAUCUGUGACCGAUGU	NA	0.511866	-2.65403	3.46136	-0.766758	0.443225	0.999921
UUCCUAUGCAUAUACCUCG	ssa-miR-202-3p	2.66348	-1.85689	2.427	-0.765096	0.444215	0.999921
UGAGGUAGUAGUUUGUACUGUU	ssa-let-7i-5p	3.34311	-2.07683	2.73617	-0.759028	0.447836	0.999921
AACCCGUAGAUCCGAACUCGUG	ssa-miR-100a-5p	0.449937	2.59726	3.42463	0.758408	0.448207	0.999921
AAGCUGCCAGCCGAAGAACUGA	ssa-miR-22a-3p	0.449937	2.59726	3.42463	0.758408	0.448207	0.999921
AAGCUGCCAGCUGAAGACCUGU	ssa-miR-22a-3p	0.449937	2.59726	3.42463	0.758408	0.448207	0.999921
ACCCUGUAGAUCCGGAUUUGU	ssa-miR-10a-5p	0.449937	2.59726	3.42463	0.758408	0.448207	0.999921
AGACUGCACAUAUUUCUACUG	NA	0.449937	2.59726	3.42463	0.758408	0.448207	0.999921
AUCCUAUGCAUAUACCUCUUUGA	ssa-miR-202-3p	0.449937	2.59726	3.42463	0.758408	0.448207	0.999921
CAUGUGCUUUAUCCAAUUCCC	NA	0.449937	2.59726	3.42463	0.758408	0.448207	0.999921
CAUUGCACUUGUCUCGGUCC	ssa-miR-25-3p	0.449937	2.59726	3.42463	0.758408	0.448207	0.999921
CCAGGCCACCACCACCACC	NA	0.449937	2.59726	3.42463	0.758408	0.448207	0.999921
GAAAUGUUUAGGACCACUUGAU	ssa-miR-203b-3p	0.449937	2.59726	3.42463	0.758408	0.448207	0.999921
UAAGAUUGUAGGCACUCCGCAGGUC	NA	0.449937	2.59726	3.42463	0.758408	0.448207	0.999921
UAGCAGCACGUAAAUAUUGA	ssa-miR-16a-5p	0.449937	2.59726	3.42463	0.758408	0.448207	0.999921
UAUAGUGCACUGCUUUUUGACC	NA	0.449937	2.59726	3.42463	0.758408	0.448207	0.999921
UAUUGCACUUGUCCCGGCCUU	ssa-miR-92a-3p	0.449937	2.59726	3.42463	0.758408	0.448207	0.999921
UCAAAGGUCAGACUGGCAUUCAGU	NA	0.449937	2.59726	3.42463	0.758408	0.448207	0.999921
UCGAUAGCUACUGUUGGGUUGUAG	NA	0.449937	2.59726	3.42463	0.758408	0.448207	0.999921
UCUCCGGAGGGAGUAGGAAGAACGG	NA	0.449937	2.59726	3.42463	0.758408	0.448207	0.999921
UGAAAUGUUUAGGACCACUUGAU	ssa-miR-203b-3p	0.449937	2.59726	3.42463	0.758408	0.448207	0.999921
UGAGAACUGAAUCCCAUAGAUG	ssa-miR-146a-5p	0.449937	2.59726	3.42463	0.758408	0.448207	0.999921
UGAGGUAGUAGAUCGAAUAGU	ssa-let-7e-5p	0.449937	2.59726	3.42463	0.758408	0.448207	0.999921
UGAGGUAGUAGUUUAUGCUGUU	ssa-let-7i-5p	0.449937	2.59726	3.42463	0.758408	0.448207	0.999921
UGGCAAUUCCGGACUACGUGGC	NA	0.449937	2.59726	3.42463	0.758408	0.448207	0.999921
UGGUUAGUAGACCAGCGACGU	NA	0.449937	2.59726	3.42463	0.758408	0.448207	0.999921
UGUAAACAUCCUACACUCUCA	ssa-miR-30a-5p	0.449937	2.59726	3.42463	0.758408	0.448207	0.999921
UUCCUAUGCAUAUACCUCUCC	ssa-miR-202-3p	0.449937	2.59726	3.42463	0.758408	0.448207	0.999921
UUGAAUGUCUGAGGCUGCUGUCCUU	NA	0.449937	2.59726	3.42463	0.758408	0.448207	0.999921
UUGGAUGUUAUUUGGGAGAAGUUUC	NA	0.449937	2.59726	3.42463	0.758408	0.448207	0.999921
UUUCCUAUGCAUAUACCUCUUUA	ssa-miR-202-3p	0.449937	2.59726	3.42463	0.758408	0.448207	0.999921
UGGUCCCCUUCAACCAGCUGU	ssa-miR-133a-3p	9.76559	-1.83484	2.42776	-0.755772	0.449786	0.999921
CGAGAACUGAAUUCCAUAGAUGG	ssa-miR-146a-5p	2.21812	1.68477	2.23604	0.753465	0.451171	0.999921
UGUUGUCUAUGUAUUUACUUCCGUG	NA	2.53692	1.61435	2.15288	0.749857	0.453341	0.999921
UGAGGUAGUAGAUCGAAUAGUU	ssa-let-7e-5p	3.98954	1.57303	2.09876	0.749505	0.453553	0.999921
AACAUUCAUUGCUGUCGGC	ssa-miR-181c-5p	0.484925	-2.59342	3.46316	-0.748858	0.453943	0.999921
UCGUACCGUGAGUAAUAGUGCA	ssa-miR-126-3p	0.484925	-2.59342	3.46316	-0.748858	0.453943	0.999921
UGAGGUAGUAGGUCGUAUAGU	ssa-let-7a-5p	0.484925	-2.59342	3.46316	-0.748858	0.453943	0.999921
UGAGGUAGUAGUUUGUGCUGAA	ssa-let-7i-5p	0.484925	-2.59342	3.46316	-0.748858	0.453943	0.999921
UAGCUUAUCAGGCUGGUGUUGG	ssa-miR-21b-5p	3.36824	1.5946	2.13245	0.747779	0.454594	0.999921
ACAGUAGUCUGCACAUU	ssa-miR-199a-3p	0.493493	-2.57075	3.46385	-0.742167	0.457986	0.999921
AGCAGCAUUGUACAGGGCUAUGU	ssa-miR-103-3p	0.493493	-2.57075	3.46385	-0.742167	0.457986	0.999921
AUGACCCGCCGGGCAGCGUC	NA	0.493493	-2.57075	3.46385	-0.742167	0.457986	0.999921
AUGACCUAUGAAUUGACAGCCG	ssa-miR-192a-5p	0.493493	-2.57075	3.46385	-0.742167	0.457986	0.999921
CACCCUGUAGAACCGAAUUUGUGC	ssa-miR-10d-5p	0.493493	-2.57075	3.46385	-0.742167	0.457986	0.999921
CCGGGUUAGGGAGGGCG	NA	0.493493	-2.57075	3.46385	-0.742167	0.457986	0.999921
GAUUGAUUGUGAGGCGACCCGCAGC	NA	0.493493	-2.57075	3.46385	-0.742167	0.457986	0.999921
GGGGAAUUAGCUCAAAUGGUA	NA	0.493493	-2.57075	3.46385	-0.742167	0.457986	0.999921
UACCCUGUAGAACCGAAUUUGUU	ssa-miR-10b-5p	0.493493	-2.57075	3.46385	-0.742167	0.457986	0.999921
UACCCUGUAGAUCCGGAUUUGG	ssa-miR-10a-5p	0.493493	-2.57075	3.46385	-0.742167	0.457986	0.999921
UACCCUGUAGGACCGAAUUUGU	ssa-miR-10b-5p	0.493493	-2.57075	3.46385	-0.742167	0.457986	0.999921
UAGAAUGUUGAGGCAAUGUCCUGGG	NA	0.493493	-2.57075	3.46385	-0.742167	0.457986	0.999921
UAGCAGCGCAUCAUGGUUUGG	ssa-miR-15c-5p	0.493493	-2.57075	3.46385	-0.742167	0.457986	0.999921
UAGCUUAUCGGACUGGUGUUGA	ssa-miR-21a-5p	0.493493	-2.57075	3.46385	-0.742167	0.457986	0.999921
UAUCAAACCUUGCUGUGCCUCUCUU	NA	0.493493	-2.57075	3.46385	-0.742167	0.457986	0.999921
UAUCGUAAGCAGACUGGUCAAUU	NA	0.493493	-2.57075	3.46385	-0.742167	0.457986	0.999921
UAUUGCACUUGUCCCGGCCUGUAAU	ssa-miR-92a-3p	0.493493	-2.57075	3.46385	-0.742167	0.457986	0.999921
UAUUUACUUCGGCUGUCUCCUGAGU	NA	0.493493	-2.57075	3.46385	-0.742167	0.457986	0.999921
UCAGUAACUGGAAUCUGUCCCUG	ssa-miR-8159-5p	0.493493	-2.57075	3.46385	-0.742167	0.457986	0.999921
UCAUAGCUCUUUGAAUGGUACUG	ssa-miR-458-3p	0.493493	-2.57075	3.46385	-0.742167	0.457986	0.999921
UCCCUGAGACCCUAACUUGUGAC	ssa-miR-125a-5p	0.493493	-2.57075	3.46385	-0.742167	0.457986	0.999921
UCCGGAAGACGUGCUGCACA	NA	0.493493	-2.57075	3.46385	-0.742167	0.457986	0.999921
UCGAGUAAACGUUGGAGCUGCUCC	NA	0.493493	-2.57075	3.46385	-0.742167	0.457986	0.999921
UCUCUGAUUGUCCUCACGAUG	NA	0.493493	-2.57075	3.46385	-0.742167	0.457986	0.999921
UCUUGCAGGUCUUGACUCAUGGU	NA	0.493493	-2.57075	3.46385	-0.742167	0.457986	0.999921
UGAAGAUAAUGGGAGGCUGAUU	NA	0.493493	-2.57075	3.46385	-0.742167	0.457986	0.999921
UGAAGUGUGAACUGGAGUUUUCUUG	NA	0.493493	-2.57075	3.46385	-0.742167	0.457986	0.999921
UGAAUCGAGUGGAACAGUGUCCAGA	NA	0.493493	-2.57075	3.46385	-0.742167	0.457986	0.999921
UGAGAAUCUCGUCGACGAAGGAUU	NA	0.493493	-2.57075	3.46385	-0.742167	0.457986	0.999921
UGAGAUGAAGCACUGUAGCCU	ssa-miR-143-3p	0.493493	-2.57075	3.46385	-0.742167	0.457986	0.999921
UGAGAUGAAGCGCUGUAGCUC	ssa-miR-143-3p	0.493493	-2.57075	3.46385	-0.742167	0.457986	0.999921
UGAGGUAGUAGGUUGUGUGGUG	ssa-let-7b-5p	0.493493	-2.57075	3.46385	-0.742167	0.457986	0.999921
UGAGGUAGUAGUUUGUAG	ssa-let-7g-5p	0.493493	-2.57075	3.46385	-0.742167	0.457986	0.999921
UGAGGUAGUAGUUUGUGUAGUU	ssa-let-7g-5p	0.493493	-2.57075	3.46385	-0.742167	0.457986	0.999921
UGAGGUAGUUGGUUGUAUGGUG	ssa-let-7d-5p	0.493493	-2.57075	3.46385	-0.742167	0.457986	0.999921
UGAGUAGUUGUUCUUUGGACAGAGA	NA	0.493493	-2.57075	3.46385	-0.742167	0.457986	0.999921
UGUAAACAUCCCCGACUGGAAGG	ssa-miR-30b-5p	0.493493	-2.57075	3.46385	-0.742167	0.457986	0.999921
UGUAAACAUCCUUGACUGAAAGCUC	ssa-miR-30d-5p	0.493493	-2.57075	3.46385	-0.742167	0.457986	0.999921
UGUAACAGCAACUCCAUGU	ssa-miR-194a-5p	0.493493	-2.57075	3.46385	-0.742167	0.457986	0.999921
UGUCUUAGUUAACUGCUGCU	NA	0.493493	-2.57075	3.46385	-0.742167	0.457986	0.999921
UGUGCAAACCCAAGCAAAACUGU	ssa-miR-19d-3p	0.493493	-2.57075	3.46385	-0.742167	0.457986	0.999921
UUGAGAAGUAUGUGGGAACCCCUGU	NA	0.493493	-2.57075	3.46385	-0.742167	0.457986	0.999921
UUUAUUCUGUGGAGCUAGCCUGCU	NA	0.493493	-2.57075	3.46385	-0.742167	0.457986	0.999921
UUUUUGGGGCUGACUCCCGGGCUUU	NA	0.493493	-2.57075	3.46385	-0.742167	0.457986	0.999921
UCAGUGCAUAACAGAACUUUA	ssa-miR-152-3p	3.87456	1.35147	1.83515	0.736437	0.461465	0.999921
ACCCUGUAGAACCGAAUUUGU	ssa-miR-10b-5p	30.3872	-1.28235	1.74679	-0.734119	0.462876	0.999921
AUCACAUUGCCAGGGAUUACCACC	ssa-miR-23b-3p	2.85703	-2.01722	2.75644	-0.73182	0.464278	0.999921
UGAGGUAGUAAGUUGUAUUGU	ssa-let-7h-5p	2.85703	-2.01722	2.75644	-0.73182	0.464278	0.999921
AAGCUGCCAGCUGAAGAAAUGU	ssa-miR-22a-3p	0.457985	-2.5296	3.46513	-0.730016	0.46538	0.999921
AAGCUGCCAGCUGCAGAACUGU	ssa-miR-22a-3p	0.457985	-2.5296	3.46513	-0.730016	0.46538	0.999921
UAUACAUCUUGCCACUGUGCUCUU	NA	0.457985	-2.5296	3.46513	-0.730016	0.46538	0.999921
UCCAUCCGGAUCGCUCUGCGCCUCG	NA	0.457985	-2.5296	3.46513	-0.730016	0.46538	0.999921
UCCGGAUGAAGACGGUGGAACUCC	NA	0.457985	-2.5296	3.46513	-0.730016	0.46538	0.999921
UCCUAUGCAUAUACCUCUUUG	ssa-miR-202-3p	0.457985	-2.5296	3.46513	-0.730016	0.46538	0.999921
UCUGACGUGUGAAGAUCUAUCAUGG	NA	0.457985	-2.5296	3.46513	-0.730016	0.46538	0.999921
UGAGCUUUAGAAGUGGAUCUGCAGC	NA	0.457985	-2.5296	3.46513	-0.730016	0.46538	0.999921
UGGUAAAUCAGAAGAGAUGGGAGUG	NA	0.457985	-2.5296	3.46513	-0.730016	0.46538	0.999921
UGUAAACAUCCUACACUCUCAG	ssa-miR-30a-5p	0.457985	-2.5296	3.46513	-0.730016	0.46538	0.999921
UCAGUGCAUUACAGAACUUUG	ssa-miR-148a-3p	89.7822	0.850151	1.16767	0.728076	0.466567	0.999921
AACGUGAAGUUUCUGUACUGUGGC	NA	0.407532	2.49231	3.42664	0.727333	0.467022	0.999921
AAGGUCCAACCUCACAUGUCCUA	ssa-miR-2188-5p	0.407532	2.49231	3.42664	0.727333	0.467022	0.999921
ACCACAGGGUAGAACCACGGACA	ssa-miR-140-3p	0.407532	2.49231	3.42664	0.727333	0.467022	0.999921
AUAGCUCUUUGAAUGGUACA	ssa-miR-458-3p	0.407532	2.49231	3.42664	0.727333	0.467022	0.999921
AUCCGGCUCGAAGGAUUGUACUUUU	NA	0.407532	2.49231	3.42664	0.727333	0.467022	0.999921
AUGACCUAUGAAUUGACAGCCU	ssa-miR-192a-5p	0.407532	2.49231	3.42664	0.727333	0.467022	0.999921
CAAAGUGCUGUUCGUGCAGGUAG	ssa-miR-93a-5p	0.407532	2.49231	3.42664	0.727333	0.467022	0.999921
CAGCUCACGCUACAGCUGCCCUCU	NA	0.407532	2.49231	3.42664	0.727333	0.467022	0.999921
CAGGCUGGUUAGAUGGUUGUCCA	ssa-miR-456-3p	0.407532	2.49231	3.42664	0.727333	0.467022	0.999921
CGGAAUGUAAGGAAGUGUGUGA	ssa-miR-206-3p	0.407532	2.49231	3.42664	0.727333	0.467022	0.999921
CGUAAACAUCCCCGACUGGAAGC	ssa-miR-30b-5p	0.407532	2.49231	3.42664	0.727333	0.467022	0.999921
CGUACCGUGAGUAAUAAUGU	ssa-miR-126-3p	0.407532	2.49231	3.42664	0.727333	0.467022	0.999921
CUUACACUGACUGGGAUCCUCCCUA	NA	0.407532	2.49231	3.42664	0.727333	0.467022	0.999921
GCUGUGUGAGGUCGGACCUGUC	ssa-miR-2188-3p	0.407532	2.49231	3.42664	0.727333	0.467022	0.999921
GGAGGUAGUAGGUUGUAUAGUU	ssa-let-7a-5p	0.407532	2.49231	3.42664	0.727333	0.467022	0.999921
GGUAAACAUCCUUGACUGAAAGCU	ssa-miR-30d-5p	0.407532	2.49231	3.42664	0.727333	0.467022	0.999921
GUUCCUAUGCAUAUACCUCUUU	ssa-miR-202-3p	0.407532	2.49231	3.42664	0.727333	0.467022	0.999921
UACAGUACUGUGAUAACUGAAGA	ssa-miR-101a-3p	0.407532	2.49231	3.42664	0.727333	0.467022	0.999921
UACAGUAGUCUGCACAUUGGUA	ssa-miR-199a-3p	0.407532	2.49231	3.42664	0.727333	0.467022	0.999921
UACCCUAUGUAGUGCACUUCU	NA	0.407532	2.49231	3.42664	0.727333	0.467022	0.999921
UACCCUGUGGAACCGAAUUUGU	ssa-miR-10b-5p	0.407532	2.49231	3.42664	0.727333	0.467022	0.999921
UAGCAAAUCACUGUAGCCAUA	NA	0.407532	2.49231	3.42664	0.727333	0.467022	0.999921
UAGCUUAUCAGACUGGAGUUGGC	ssa-miR-21b-5p	0.407532	2.49231	3.42664	0.727333	0.467022	0.999921
UAUUCCCUAUGUAGAGCACUAU	NA	0.407532	2.49231	3.42664	0.727333	0.467022	0.999921
UAUUUUCCUUCACCAGUGCCAGA	NA	0.407532	2.49231	3.42664	0.727333	0.467022	0.999921
UCGGUCAUUCUGUCACAAGUGUAGA	NA	0.407532	2.49231	3.42664	0.727333	0.467022	0.999921
UCGUACCGUGAGUAGUAAUGCA	ssa-miR-126-3p	0.407532	2.49231	3.42664	0.727333	0.467022	0.999921
UCUGGGAGCAGGCACAGAACUCACC	NA	0.407532	2.49231	3.42664	0.727333	0.467022	0.999921
UGAAGAUUAGGAACACCGGU	NA	0.407532	2.49231	3.42664	0.727333	0.467022	0.999921
UGACUGAUGUUCUUGAGGCUGCCCU	NA	0.407532	2.49231	3.42664	0.727333	0.467022	0.999921
UGAGGUAGUAGGUUGUGUGU	ssa-let-7b-5p	0.407532	2.49231	3.42664	0.727333	0.467022	0.999921
UGGAGUGUGACAAUGGUGUUA	ssa-miR-122-5p	0.407532	2.49231	3.42664	0.727333	0.467022	0.999921
UGGUCUACUCUGUGGUCUACUCUGU	NA	0.407532	2.49231	3.42664	0.727333	0.467022	0.999921
UGUAAACAUCCUCGACUGGAAGCUU	ssa-miR-30b-5p	0.407532	2.49231	3.42664	0.727333	0.467022	0.999921
UGUUAUGGUUGUCUCAUGUGCUGUG	NA	0.407532	2.49231	3.42664	0.727333	0.467022	0.999921
UUACUAAUCUGAUCAGCUUUGA	NA	0.407532	2.49231	3.42664	0.727333	0.467022	0.999921
UUCAAGUAAUCCAGGACAGGCU	ssa-miR-26a-5p	0.407532	2.49231	3.42664	0.727333	0.467022	0.999921
UUCGUAAGGAUGUUAGAGACGGU	NA	0.407532	2.49231	3.42664	0.727333	0.467022	0.999921
UUGAGAACUGAAUUCCAAGGGU	ssa-miR-146d-5p	0.407532	2.49231	3.42664	0.727333	0.467022	0.999921
UUGGAAAACUGAUGGAGCAUUCAUU	NA	0.407532	2.49231	3.42664	0.727333	0.467022	0.999921
UUUGGUCCCCUUCAACCAGCUAU	ssa-miR-133b-3p	0.407532	2.49231	3.42664	0.727333	0.467022	0.999921
UGAGGUAGUUGGUUGUAUGGUA	ssa-let-7d-5p	3.58435	1.53444	2.11232	0.726422	0.46758	0.999921
UAACGGAACCCAUAAUGCAGCC	ssa-miR-462a-5p	6.88275	-1.31363	1.81656	-0.72314	0.469594	0.999921
AAAGCUGCCAGCUGAAGAACC	ssa-miR-22a-3p	2.13117	1.61893	2.25007	0.719505	0.47183	0.999921
AACCCGUAGAUCCGAUCUUGUA	ssa-miR-99-5p	4.34344	1.29011	1.79839	0.71737	0.473146	0.999921
UUCCUAUGCAUAUACCUCUUA	ssa-miR-202-3p	137.77	1.12998	1.57682	0.716619	0.473609	0.999921
UUUGGUCCCCUUCAACCAGCUGUA	ssa-miR-133a-3p	9.38983	-1.73434	2.42425	-0.715412	0.474354	0.999921
UGUAAACAUCCUACACUCUC	ssa-miR-30a-5p	3.57742	1.52873	2.13967	0.714471	0.474936	0.999921
UGAGAUGAAGCACUGUAGCUCGU	ssa-miR-143-3p	6.52983	-1.90914	2.67431	-0.713882	0.4753	0.999921
CUAUACAGUCUAUUGCCUUCCU	ssa-let-7a-4-3p	14.8163	1.23585	1.73318	0.713051	0.475814	0.999921
AACGUGAAGUUUCUGUACUGUGGCU	NA	0.431045	-2.46222	3.46729	-0.710127	0.477626	0.999921
AAGCUGCCAGCUGGAGAACU	ssa-miR-22a-3p	0.431045	-2.46222	3.46729	-0.710127	0.477626	0.999921
AGGACUGUGACGAGCUCAAGGCGU	NA	0.431045	-2.46222	3.46729	-0.710127	0.477626	0.999921
CCCUGAGACCCUUAACCUGU	ssa-miR-125b-5p	0.431045	-2.46222	3.46729	-0.710127	0.477626	0.999921
GAGGUAGUAGAUUGAAUAGUUGU	ssa-let-7e-5p	0.431045	-2.46222	3.46729	-0.710127	0.477626	0.999921
GGAUGGGAGACUGCCUGGGAAUACC	NA	0.431045	-2.46222	3.46729	-0.710127	0.477626	0.999921
UGCGCCAAACCGUUGUGGGCUCACC	NA	0.431045	-2.46222	3.46729	-0.710127	0.477626	0.999921
UAACGGAACCCAUAAUGCAGC	ssa-miR-462a-5p	13.7917	-1.10476	1.55626	-0.709881	0.477778	0.999921
AAGCUGCCAGCUGAAGAACUGAG	ssa-miR-22a-3p	0.38566	2.42721	3.42796	0.708061	0.478907	0.999921
AAGCUGCCAGCUGAAGAACUGUGC	ssa-miR-22a-3p	0.38566	2.42721	3.42796	0.708061	0.478907	0.999921
AAGCUGCCAGCUGAAGAACUGUUGU	ssa-miR-22a-3p	0.38566	2.42721	3.42796	0.708061	0.478907	0.999921
AAGGACAAUCUGACAACGCUCU	NA	0.38566	2.42721	3.42796	0.708061	0.478907	0.999921
AUCUGUAUGUGCUUCAUGACAAC	NA	0.38566	2.42721	3.42796	0.708061	0.478907	0.999921
AUGAUAGUUGGUGAUGUGGACA	NA	0.38566	2.42721	3.42796	0.708061	0.478907	0.999921
GUGAAAUGUUUAGGACCACUUA	ssa-miR-203a-3p	0.38566	2.42721	3.42796	0.708061	0.478907	0.999921
GUUCUAUACUGGUCAUCUCUCU	NA	0.38566	2.42721	3.42796	0.708061	0.478907	0.999921
UAGCUUAUCGGACUGGUGUUG	ssa-miR-21b-5p	0.38566	2.42721	3.42796	0.708061	0.478907	0.999921
UCAGUGCAUUACAGAGCUUUGU	ssa-miR-148a-3p	0.38566	2.42721	3.42796	0.708061	0.478907	0.999921
UCGGUCUGGACGUCUGCCUGUAGC	NA	0.38566	2.42721	3.42796	0.708061	0.478907	0.999921
UGAAAGAGAGGACCGAAAUGCAGC	NA	0.38566	2.42721	3.42796	0.708061	0.478907	0.999921
UGAAAGGACAUGGAUCUCUGAUGG	NA	0.38566	2.42721	3.42796	0.708061	0.478907	0.999921
UGAACGUAGAAACAUAACCACC	NA	0.38566	2.42721	3.42796	0.708061	0.478907	0.999921
UGAAUGAUGCAUUUGGGG	NA	0.38566	2.42721	3.42796	0.708061	0.478907	0.999921
UGAGAACUGAAUUCCAUAGAUGGUU	ssa-miR-146a-5p	0.38566	2.42721	3.42796	0.708061	0.478907	0.999921
UGAGAUUGUAGGCACUCCACAGGUC	NA	0.38566	2.42721	3.42796	0.708061	0.478907	0.999921
UGAGGUAGGAGAUUGAAUAGUU	ssa-let-7e-5p	0.38566	2.42721	3.42796	0.708061	0.478907	0.999921
UGAGGUAGUAGAUUGAAUUGUU	ssa-let-7f-5p	0.38566	2.42721	3.42796	0.708061	0.478907	0.999921
UGAGGUAGUAGGCUGUAUAGU	ssa-let-7a-5p	0.38566	2.42721	3.42796	0.708061	0.478907	0.999921
UGAGGUAGUUGUUUGUGCUGUU	ssa-let-7i-5p	0.38566	2.42721	3.42796	0.708061	0.478907	0.999921
UGGCAAAGAUGUGCUCUCUAUCA	NA	0.38566	2.42721	3.42796	0.708061	0.478907	0.999921
UUCACAGUGGCUAAGUUCAGUU	ssa-miR-27c-3p	0.38566	2.42721	3.42796	0.708061	0.478907	0.999921
UUCCUAUGCAUAUACCCCUUUG	ssa-miR-202-3p	0.38566	2.42721	3.42796	0.708061	0.478907	0.999921
UUCCUAUGCAUAUACCUCUGA	ssa-miR-202-3p	0.38566	2.42721	3.42796	0.708061	0.478907	0.999921
UUGGACAUGCAUGCAAGUUUGG	NA	0.38566	2.42721	3.42796	0.708061	0.478907	0.999921
UUUCUCUUUCUUGAACCGAGC	NA	0.38566	2.42721	3.42796	0.708061	0.478907	0.999921
UUUGAGAUCUUUCUGAGU	NA	0.38566	2.42721	3.42796	0.708061	0.478907	0.999921
AGGCAGUGUCUUGUUAGCUGA	ssa-miR-449b-5p	2.62394	1.69435	2.40771	0.703718	0.481609	0.999921
UGGAAGACUAGUGAUUUUGU	ssa-miR-7a-5p	2.66094	1.53273	2.18572	0.701247	0.483149	0.999921
UCCCUGAGACCCUAACUUGU	ssa-miR-125a-5p	29.981	-1.22865	1.75846	-0.698709	0.484734	0.999921
ACAGUAGUCUGCACAUUGGUA	ssa-miR-199a-3p	6.61913	-1.15074	1.64762	-0.698424	0.484912	0.999921
UGAGGUAGUUGUUUGUAU	ssa-let-7g-5p	19.0005	1.07071	1.53384	0.69806	0.48514	0.999921
UGGCUCAGUUCAGCAGGAAC	ssa-miR-24a-3p	32.0839	-1.1788	1.6922	-0.696608	0.486048	0.999921
UCAGUGCAUUACAGAACUUUGC	ssa-miR-148a-3p	81.8269	1.22261	1.76869	0.69125	0.489408	0.999921
UGAGGUAGUAGAUUGUAUAGUUA	ssa-let-7f-5p	6.06337	-1.84828	2.67738	-0.690331	0.489986	0.999921
AAGCUGCCAGCUGAAGCACUGU	ssa-miR-22a-3p	0.404104	-2.39083	3.46968	-0.689064	0.490783	0.999921
GCUGUGUGAGGUCGGACCUAC	ssa-miR-2188-3p	0.404104	-2.39083	3.46968	-0.689064	0.490783	0.999921
UAGCAGCACAGAAUGGUUUG	ssa-miR-15d-5p	0.404104	-2.39083	3.46968	-0.689064	0.490783	0.999921
UAUGAGAAGCCAGAGCAGAAACC	NA	0.404104	-2.39083	3.46968	-0.689064	0.490783	0.999921
UGAGAACUGAAUUCCAAGGGA	ssa-miR-146d-5p	0.404104	-2.39083	3.46968	-0.689064	0.490783	0.999921
UGAGGUAGUUGGUUGUAUA	ssa-let-7a-5p	0.404104	-2.39083	3.46968	-0.689064	0.490783	0.999921
UGAUUCUGUAACGGUUCUCUUGCG	NA	0.404104	-2.39083	3.46968	-0.689064	0.490783	0.999921
UGUUAUGUAUUGGACAGUGAUGGUC	NA	0.404104	-2.39083	3.46968	-0.689064	0.490783	0.999921
UUCAAGUAAUUCAGGAUAGGCU	ssa-miR-26a-5p	0.404104	-2.39083	3.46968	-0.689064	0.490783	0.999921
UUGAGGCGAGUUGAAGACUAA	ssa-miR-727-3p	0.404104	-2.39083	3.46968	-0.689064	0.490783	0.999921
UUUUAUGAUGAGUGCUGAUAACC	NA	0.404104	-2.39083	3.46968	-0.689064	0.490783	0.999921
UGUAAACAUCCUCGACUGGAAGU	ssa-miR-30b-5p	5.53868	-1.84321	2.68124	-0.687444	0.491803	0.999921
UUCCUAUGCAUAUACCGCUUU	ssa-miR-202-3p	54.9295	1.06611	1.55112	0.687315	0.491884	0.999921
UUUUUGAACUCUCUAACUGUG	NA	1.47607	1.80041	2.62247	0.686532	0.492378	0.999921
AGCAGCAUUGUACAGGGCUAUGA	ssa-miR-103-3p	31.8836	-1.19695	1.74665	-0.685282	0.493166	0.999921
UAGCUUAUCAGACUGGUGCUGGC	ssa-miR-21b-5p	2.46845	1.66159	2.42605	0.684895	0.49341	0.999921
UGAGGUAGUUGGUUGUAUGA	ssa-let-7d-5p	3.43623	1.45667	2.12944	0.68406	0.493937	0.999921
UCAGUGCAUUACGGAACUUUGU	ssa-miR-148a-3p	1.87653	1.73054	2.53016	0.683966	0.493997	0.999921
UUCAAGUAAUCCAGGAUGGGCU	ssa-miR-26a-5p	5.14617	-1.46195	2.14337	-0.68208	0.495188	0.999921
UGUAAACAUCCUUGACUGAAAGCG	ssa-miR-30d-5p	12.4696	-1.08345	1.58895	-0.681865	0.495324	0.999921
AAGCUGCCAGUUGAAGAACC	ssa-miR-22a-3p	4.48931	-1.83793	2.69561	-0.681824	0.49535	0.999921
UCAGUGCAUUACAGGACUUUGU	ssa-miR-148a-3p	1.16237	1.86426	2.73838	0.68079	0.496005	0.999921
CUGUACAACCUACUGCCUUC	ssa-let-7b-3p	6.62292	1.396	2.05119	0.680581	0.496137	0.999921
UGAGAACUGAAUUCCGUAGAUGG	ssa-miR-146a-5p	6.09804	-1.313	1.93084	-0.680014	0.496496	0.999921
UGGAAUGUAAGGAAGUGUA	ssa-miR-206-3p	2.91525	-1.86834	2.75511	-0.678135	0.497686	0.999921
UGGAAUGUGAGGAAGUGUGUGA	ssa-miR-206-3p	2.91525	-1.86834	2.75511	-0.678135	0.497686	0.999921
UGAGGUAGUAGGUUGUAUGGUA	ssa-let-7c-5p	3.43993	-1.84846	2.72693	-0.677855	0.497863	0.999921
AACCCGUAGAUCCGGUCUUGU	ssa-miR-99-5p	0.349313	2.32398	3.43018	0.677508	0.498083	0.999921
AACCCGUAGAUCUGAUCUUGU	ssa-miR-99-5p	0.349313	2.32398	3.43018	0.677508	0.498083	0.999921
AAGCUGCCAGCCGAAGAACUGUU	ssa-miR-22a-3p	0.349313	2.32398	3.43018	0.677508	0.498083	0.999921
AAGCUGCCAGCUGAAGAACGGU	ssa-miR-22a-3p	0.349313	2.32398	3.43018	0.677508	0.498083	0.999921
AAGGUCCAACCUCACAUGUCCA	ssa-miR-2188-5p	0.349313	2.32398	3.43018	0.677508	0.498083	0.999921
AAUCCUAACUGAAUAUGGCUCU	NA	0.349313	2.32398	3.43018	0.677508	0.498083	0.999921
AGCUACAUUGUCUGCUGGGUUUCC	ssa-miR-221-5p	0.349313	2.32398	3.43018	0.677508	0.498083	0.999921
AUAGCUCUUUGAAUGGUACUGA	ssa-miR-458-3p	0.349313	2.32398	3.43018	0.677508	0.498083	0.999921
AUAGCUCUUUGAAUGGUACUGCC	ssa-miR-458-3p	0.349313	2.32398	3.43018	0.677508	0.498083	0.999921
AUCACAUUGCCAGGGAUUACCACA	ssa-miR-23a-3p	0.349313	2.32398	3.43018	0.677508	0.498083	0.999921
CAGAUCUGUUUGGGCUCUCCGCC	NA	0.349313	2.32398	3.43018	0.677508	0.498083	0.999921
CAGUAGUCUGCACAUUGGUA	ssa-miR-199a-3p	0.349313	2.32398	3.43018	0.677508	0.498083	0.999921
CAUUGCACUUGUCUCGGUCUGAG	ssa-miR-25-3p	0.349313	2.32398	3.43018	0.677508	0.498083	0.999921
CAUUGCACUUGUCUCGGUCUGAUU	ssa-miR-25-3p	0.349313	2.32398	3.43018	0.677508	0.498083	0.999921
CAUUGCACUUGUCUCGGUCUU	ssa-miR-25-3p	0.349313	2.32398	3.43018	0.677508	0.498083	0.999921
GAGCUUAUCAGACUGGUGUUGGU	ssa-miR-21b-5p	0.349313	2.32398	3.43018	0.677508	0.498083	0.999921
GCUGUAUGACGAUAAAUGAGUGAU	NA	0.349313	2.32398	3.43018	0.677508	0.498083	0.999921
GCUGUGUGAGGUCGGACCUA	ssa-miR-2188-3p	0.349313	2.32398	3.43018	0.677508	0.498083	0.999921
GUCCUAUGCAUAUACCUCUU	ssa-miR-202-3p	0.349313	2.32398	3.43018	0.677508	0.498083	0.999921
UAAACUCGCGAGAACAGGAUGGU	NA	0.349313	2.32398	3.43018	0.677508	0.498083	0.999921
UAACGGAACCCAUAAAGCAGCA	ssa-miR-462b-5p	0.349313	2.32398	3.43018	0.677508	0.498083	0.999921
UAAGCUCGCGAGAUCAGAACGA	NA	0.349313	2.32398	3.43018	0.677508	0.498083	0.999921
UAGCAGCACGUAAAUAUUGGCA	ssa-miR-16c-5p	0.349313	2.32398	3.43018	0.677508	0.498083	0.999921
UAGCUUAUCAGACCGGUGUUG	ssa-miR-21b-5p	0.349313	2.32398	3.43018	0.677508	0.498083	0.999921
UAGCUUAUCAGACUGAUGUUGU	ssa-miR-21b-5p	0.349313	2.32398	3.43018	0.677508	0.498083	0.999921
UAGCUUAUCAGACUGGUGUUC	ssa-miR-21b-5p	0.349313	2.32398	3.43018	0.677508	0.498083	0.999921
UAGCUUAUCAGACUGGUGUUGGUUU	ssa-miR-21b-5p	0.349313	2.32398	3.43018	0.677508	0.498083	0.999921
UAUGACGUUCUGCUCCUGAACAAGG	NA	0.349313	2.32398	3.43018	0.677508	0.498083	0.999921
UAUUCUGAUAUACUCUGCUACACGC	NA	0.349313	2.32398	3.43018	0.677508	0.498083	0.999921
UAUUGCACUUGUCCCGGCCUGUAA	ssa-miR-92a-3p	0.349313	2.32398	3.43018	0.677508	0.498083	0.999921
UCACAGUGAACCGGUCUCC	ssa-miR-128-3p	0.349313	2.32398	3.43018	0.677508	0.498083	0.999921
UCACAGUGAACCGGUCUCUUAAU	ssa-miR-128-3p	0.349313	2.32398	3.43018	0.677508	0.498083	0.999921
UCACAGUGAACCGGUCUCUUUAG	ssa-miR-128-3p	0.349313	2.32398	3.43018	0.677508	0.498083	0.999921
UCACAGUGAACCGGUCUCUUUUA	ssa-miR-128-3p	0.349313	2.32398	3.43018	0.677508	0.498083	0.999921
UCAGUAGUAGCCUCCGUGAUGG	NA	0.349313	2.32398	3.43018	0.677508	0.498083	0.999921
UCUACAGUGCAUGUGUCUCCAGU	ssa-miR-139-5p	0.349313	2.32398	3.43018	0.677508	0.498083	0.999921
UCUGUAACGUUCUGAGUGUAGUGGG	NA	0.349313	2.32398	3.43018	0.677508	0.498083	0.999921
UCUGUCAGCGUGUGGGUUAGAGU	NA	0.349313	2.32398	3.43018	0.677508	0.498083	0.999921
UGAGAACCGAAUUCCAUAGAUG	ssa-miR-146a-5p	0.349313	2.32398	3.43018	0.677508	0.498083	0.999921
UGAGAACUGAAUUCCACAGAUGG	ssa-miR-146a-5p	0.349313	2.32398	3.43018	0.677508	0.498083	0.999921
UGAGAACUGAAUUCCAUAGAA	ssa-miR-146a-5p	0.349313	2.32398	3.43018	0.677508	0.498083	0.999921
UGAGAACUGGAUUCCAUAGAUG	ssa-miR-146a-5p	0.349313	2.32398	3.43018	0.677508	0.498083	0.999921
UGAGGUAGUAGUUUGUAA	ssa-let-7g-5p	0.349313	2.32398	3.43018	0.677508	0.498083	0.999921
UGAGGUAGUGGUUUGUACAGUU	ssa-let-7g-5p	0.349313	2.32398	3.43018	0.677508	0.498083	0.999921
UGAGGUAGUUGUUUGUACAA	ssa-let-7g-5p	0.349313	2.32398	3.43018	0.677508	0.498083	0.999921
UGGAAGACUAGUGAUUUUGUA	ssa-miR-7a-5p	0.349313	2.32398	3.43018	0.677508	0.498083	0.999921
UGGAAUGUAAGGAAGUAUGUGA	ssa-miR-206-3p	0.349313	2.32398	3.43018	0.677508	0.498083	0.999921
UGUAAACACCCCCGACUGGAAGCU	ssa-miR-30b-5p	0.349313	2.32398	3.43018	0.677508	0.498083	0.999921
UGUAAACAUCCCCGACUGGAGGC	ssa-miR-30b-5p	0.349313	2.32398	3.43018	0.677508	0.498083	0.999921
UGUAAACAUCCUCGACUGGAAGCG	ssa-miR-30b-5p	0.349313	2.32398	3.43018	0.677508	0.498083	0.999921
UGUGAGACCUCUGGAAGCAUGAUCC	NA	0.349313	2.32398	3.43018	0.677508	0.498083	0.999921
UGUGCAAAUCCAUGCAAAACUCU	ssa-miR-19c-3p	0.349313	2.32398	3.43018	0.677508	0.498083	0.999921
UGUGCAAAUCUAUGUAAAACUGU	ssa-miR-19a-3p	0.349313	2.32398	3.43018	0.677508	0.498083	0.999921
UGUGUGAUUGCUAGCUCUGCUGACG	NA	0.349313	2.32398	3.43018	0.677508	0.498083	0.999921
UGUUGGUUGUUGGACGCAGGGAGUG	NA	0.349313	2.32398	3.43018	0.677508	0.498083	0.999921
UGUUUUGUGUAGGUUUGGAU	NA	0.349313	2.32398	3.43018	0.677508	0.498083	0.999921
UUCAAGUAAUCCAAGAUAGGCU	ssa-miR-26a-5p	0.349313	2.32398	3.43018	0.677508	0.498083	0.999921
UUCAAGUAAUCCAGGAUAGGCUG	ssa-miR-26a-5p	0.349313	2.32398	3.43018	0.677508	0.498083	0.999921
UUCGUACUCAGUGGUUCAGAUGG	NA	0.349313	2.32398	3.43018	0.677508	0.498083	0.999921
UUGGUCCCCUUCAACCAGCUGUAU	ssa-miR-133a-3p	0.349313	2.32398	3.43018	0.677508	0.498083	0.999921
UUGUCUGUGACGACCGGUCUCA	NA	0.349313	2.32398	3.43018	0.677508	0.498083	0.999921
UUUAUCUGUUCACUCUCUAGG	NA	0.349313	2.32398	3.43018	0.677508	0.498083	0.999921
UUUCUGACUUGCUAAUUGGUUGUA	NA	0.349313	2.32398	3.43018	0.677508	0.498083	0.999921
UUUGGUCCCCUUCAACCAGCCGU	ssa-miR-133a-3p	0.349313	2.32398	3.43018	0.677508	0.498083	0.999921
UUUGGUCCCCUUCAACCGGCUGU	ssa-miR-133a-3p	0.349313	2.32398	3.43018	0.677508	0.498083	0.999921
UUUGGUCUCCUUCAACCAGCUGU	ssa-miR-133b-3p	0.349313	2.32398	3.43018	0.677508	0.498083	0.999921
UCAGUGCACUACAGAACUUUGA	ssa-miR-148a-3p	20.0804	-1.34801	1.9902	-0.677325	0.4982	0.999921
CAUUGCACUUGUCUCGGUCU	ssa-miR-25-3p	22.3086	1.04957	1.54961	0.677311	0.498209	0.999921
UGAGGUAGUAGGUUGUAUAGUC	ssa-let-7a-5p	168.013	-1.22043	1.80233	-0.677138	0.498318	0.999921
UUCCUAUGCAUAUACCUCUG	ssa-miR-202-3p	6.6174	-1.08553	1.60439	-0.6766	0.49866	0.999921
UGGAAGACUAGUGAUUUUGUC	ssa-miR-7a-5p	4.36728	1.23194	1.82638	0.674522	0.499979	0.999921
UGAGGUAGUAGGCUGUAUAGUU	ssa-let-7a-5p	1.64333	1.73378	2.58809	0.669906	0.502918	0.999921
AACCCGUAGAUCCGAUCUUGUGU	ssa-miR-99-5p	2.93486	-1.84439	2.76344	-0.667423	0.504502	0.999921
AAGCUGCCAGCGGAAGAACUGU	ssa-miR-22a-3p	0.377164	-2.31493	3.47234	-0.666678	0.504978	0.999921
AAGCUGCCGGCUGAAGAACUGUU	ssa-miR-22a-3p	0.377164	-2.31493	3.47234	-0.666678	0.504978	0.999921
ACAGGGCUGGGAGGGAUCCCC	NA	0.377164	-2.31493	3.47234	-0.666678	0.504978	0.999921
AUAGCACUCUUGAUGAUCAACU	NA	0.377164	-2.31493	3.47234	-0.666678	0.504978	0.999921
CAAGCUGCCAGCUGAAGAACUGU	ssa-miR-22a-3p	0.377164	-2.31493	3.47234	-0.666678	0.504978	0.999921
GCCCCUUUUGUAUUGUACU	ssa-miR-130b-5p	0.377164	-2.31493	3.47234	-0.666678	0.504978	0.999921
UAGCUUAUCAGACUGGCGUUG	ssa-miR-21b-5p	0.377164	-2.31493	3.47234	-0.666678	0.504978	0.999921
UAGCUUAUCAGACUGGUGCU	ssa-miR-21b-5p	0.377164	-2.31493	3.47234	-0.666678	0.504978	0.999921
UAGCUUAUCAGGCUGGUGUUG	ssa-miR-21b-5p	0.377164	-2.31493	3.47234	-0.666678	0.504978	0.999921
UAUUGCACUCGUCCCGGCCUCA	ssa-miR-92b-3p	0.377164	-2.31493	3.47234	-0.666678	0.504978	0.999921
UAUUGCACUUGUCCCGGCCUA	ssa-miR-92a-3p	0.377164	-2.31493	3.47234	-0.666678	0.504978	0.999921
UGAGGUAGUAAUUUGUGCUGUU	ssa-let-7i-5p	0.377164	-2.31493	3.47234	-0.666678	0.504978	0.999921
UGAGGUAGUAGUUUGUGUCG	ssa-let-7g-5p	0.377164	-2.31493	3.47234	-0.666678	0.504978	0.999921
UUUCCUAUGCAUAUACCGCUC	ssa-miR-202-3p	0.377164	-2.31493	3.47234	-0.666678	0.504978	0.999921
UGAGGUAGUAGGUUGUAUAGUUUU	ssa-let-7a-5p	5.027	-1.43919	2.16026	-0.666209	0.505277	0.999921
UGCAUUCGUAGUCACUCCUUGAUU	NA	11.3697	-1.62302	2.4388	-0.6655	0.505731	0.999921
UAACGGUACUUUGUGGUGAUUUC	NA	6.98402	-1.05467	1.59157	-0.662662	0.507547	0.999921
UGAGGUAGUAGGUUGUAUA	ssa-let-7a-5p	40.884	-0.873378	1.31869	-0.662308	0.507774	0.999921
UCUCCUAUGCAUAUACCUCUUU	ssa-miR-202-3p	2.91678	1.40004	2.11398	0.662276	0.507794	0.999921
AAACCCGUAGAUCCGAUCUUGU	ssa-miR-99-5p	4.64209	-1.62005	2.44672	-0.662131	0.507887	0.999921
UGUAAACAUCCUACACUCUCAGA	ssa-miR-30a-5p	15.2739	-0.906283	1.37667	-0.658315	0.510336	0.999921
UUAAGACUUGCAGUGAUGUUU	ssa-miR-499a-5p	16.5386	-1.04889	1.60065	-0.655292	0.51228	0.999921
UGAGGUAGUGGGUUGUAUAGUU	ssa-let-7a-5p	4.47167	-1.43013	2.19448	-0.651694	0.514598	0.999921
UCCCUGAGACCCUUAACCUGU	ssa-miR-125b-5p	33.8304	0.99271	1.52596	0.650546	0.51534	0.999921
UACCCUGUAGAUCCGGAUUUGUA	ssa-miR-10a-5p	3.04236	1.40662	2.16293	0.65033	0.515479	0.999921
UACCCUGUAGAACCGAAUUUGUGU	ssa-miR-10b-5p	6.76157	-1.42006	2.18844	-0.648892	0.516408	0.999921
UCAGUGCAUUACAGAACUUUGU	ssa-miR-148a-3p	527.997	1.05371	1.62476	0.648534	0.51664	0.999921
UUCCUAUGCAUAUACCGCUUUGA	ssa-miR-202-3p	4.43892	1.35766	2.10021	0.646439	0.517995	0.999921
AACCCGUAGAUCCGAACUUGUGA	ssa-miR-100a-5p	23.2454	-1.10434	1.70885	-0.646248	0.518119	0.999921
AACCCGUAGAUCCGAGCUUGU	ssa-miR-100a-5p	0.350224	-2.24407	3.47357	-0.646043	0.518251	0.999921
AAGCUGCCAGCUGAGGAACUGUU	ssa-miR-22a-3p	0.350224	-2.24407	3.47357	-0.646043	0.518251	0.999921
ACUUGUUUGUGGUUCUU	NA	0.350224	-2.24407	3.47357	-0.646043	0.518251	0.999921
AUUAUUUGAAUCGGGUGUGUUAG	NA	0.350224	-2.24407	3.47357	-0.646043	0.518251	0.999921
CAGUGGUUUUACCCUAUGGUAG	ssa-miR-140-5p	0.350224	-2.24407	3.47357	-0.646043	0.518251	0.999921
CUCCUAUGCAUAUACCUCUU	ssa-miR-202-3p	0.350224	-2.24407	3.47357	-0.646043	0.518251	0.999921
GAGGUAGUAGGUUGUAUAGUU	ssa-let-7a-5p	0.350224	-2.24407	3.47357	-0.646043	0.518251	0.999921
UACCACAGGGUAGAACCACGA	ssa-miR-140-3p	0.350224	-2.24407	3.47357	-0.646043	0.518251	0.999921
UAGCACCAUAUGAAAUCAGUG	ssa-miR-29a-3p	0.350224	-2.24407	3.47357	-0.646043	0.518251	0.999921
UAGCUGCCAGCUGAAGAACUGC	ssa-miR-22a-3p	0.350224	-2.24407	3.47357	-0.646043	0.518251	0.999921
UAUUGUGUGACUAGCUGAAGGCUGU	NA	0.350224	-2.24407	3.47357	-0.646043	0.518251	0.999921
UCUCAGAUCUGUUUCGUGCUGUG	NA	0.350224	-2.24407	3.47357	-0.646043	0.518251	0.999921
UCUCCUAGUGGUCCGUCGAGUGU	NA	0.350224	-2.24407	3.47357	-0.646043	0.518251	0.999921
UCUUUCAGUUGGAGUAGUCAUCUU	NA	0.350224	-2.24407	3.47357	-0.646043	0.518251	0.999921
UGAGGUAGCAGAUUGAAUAGU	ssa-let-7e-5p	0.350224	-2.24407	3.47357	-0.646043	0.518251	0.999921
UGAGGUAGUAAGUUGUGUC	ssa-let-7h-5p	0.350224	-2.24407	3.47357	-0.646043	0.518251	0.999921
UGAGGUAGUAGGUUGUAUAUU	ssa-let-7a-5p	0.350224	-2.24407	3.47357	-0.646043	0.518251	0.999921
UGAGGUAGUGGUUUGUGCUGU	ssa-let-7i-5p	0.350224	-2.24407	3.47357	-0.646043	0.518251	0.999921
UGAGGUAGUUGAUUGAAUAGUU	ssa-let-7e-5p	0.350224	-2.24407	3.47357	-0.646043	0.518251	0.999921
UGGACAUGUCAAUUAGCUCAUC	NA	0.350224	-2.24407	3.47357	-0.646043	0.518251	0.999921
UUCCUAUGCAUAUACCUCGCU	ssa-miR-202-3p	0.350224	-2.24407	3.47357	-0.646043	0.518251	0.999921
UUGGAUUUGUGCUGAAA	NA	0.350224	-2.24407	3.47357	-0.646043	0.518251	0.999921
UUGGGAUCCCUCUAGCACACAGCC	NA	0.350224	-2.24407	3.47357	-0.646043	0.518251	0.999921
UAACGGAACCCAUAAUGCAGCU	ssa-miR-462a-5p	43.7379	-1.0215	1.59097	-0.642064	0.520832	0.999921
ACCCUGUAGAACCGAAUUUGC	ssa-miR-10b-5p	5.42382	-1.39199	2.17267	-0.640679	0.521731	0.999921
UAGCUUAUCAGACUGGUGUUA	ssa-miR-21b-5p	51.3399	0.983211	1.53494	0.640555	0.521812	0.999921
UGUAAACAUCCCCGACUGG	ssa-miR-30b-5p	22.7205	-0.872549	1.36395	-0.639721	0.522354	0.999921
UUCCUAUGCAUAUACCGCUUUU	ssa-miR-202-3p	1.96146	1.60894	2.51515	0.639699	0.522368	0.999921
UGUGGAGGGAACGCCAUUUCUGGAG	NA	3.5777	1.5353	2.4006	0.639547	0.522467	0.999921
UUUGGUCCCCUUCAACCAGC	ssa-miR-133b-3p	3.5049	-1.74641	2.73541	-0.638445	0.523184	0.999921
AAAGCUGCCAGCUGAAGAACUC	ssa-miR-22a-3p	2.46738	1.40938	2.2119	0.637181	0.524007	0.999921
UCCCUGAGACCCUUAACCUG	ssa-miR-125b-5p	18.115	0.99288	1.56122	0.635965	0.524799	0.999921
UAACGGAACCCAUAAAGCAGC	ssa-miR-462b-5p	4.32792	-1.17977	1.85634	-0.635536	0.525079	0.999921
UCGUACCGUGAGUAAUAAUGCC	ssa-miR-126-3p	3.93487	-1.40029	2.20713	-0.634441	0.525793	0.999921
UUCCUAUGCAUAUACCUCUUC	ssa-miR-202-3p	1788.94	1.05619	1.66662	0.633731	0.526256	0.999921
UGUAUUCUUGAAUGAACAGU	NA	1.30823	1.89486	2.99215	0.633277	0.526553	0.999921
UACAGUACUGUGAUAACUGAAGU	ssa-miR-101a-3p	2.9865	1.37045	2.16492	0.633028	0.526715	0.999921
UGAGAUGAAGCACCGUAGCUC	ssa-miR-143-3p	1.45771	1.66472	2.63343	0.632148	0.52729	0.999921
UAGCUUAUCAGACUGGUGUUGGG	ssa-miR-21b-5p	11.3384	-1.19333	1.89156	-0.63087	0.528125	0.999921
UGAAAUGUUUAGGACCACUUGA	ssa-miR-203b-3p	5.27316	1.11707	1.781	0.627213	0.53052	0.999921
UACUUGUAGUGACCAGACAUCGUGC	NA	2.619	-1.50274	2.3989	-0.626431	0.531033	0.999921
AGUGUAGUUUUCAGUCUGGUGUA	NA	12.9092	-1.223	1.95392	-0.625921	0.531367	0.999921
CUCAAUCUGUACUUCAAUG	NA	0.323284	-2.17012	3.47463	-0.62456	0.53226	0.999921
CUCCUAUGCAUAUACCUCUUUG	ssa-miR-202-3p	0.323284	-2.17012	3.47463	-0.62456	0.53226	0.999921
GUGAAAUGUUUAGGACCACUUGC	ssa-miR-203a-3p	0.323284	-2.17012	3.47463	-0.62456	0.53226	0.999921
UAUUGCACUUGUCCCGGCC	ssa-miR-92a-3p	0.323284	-2.17012	3.47463	-0.62456	0.53226	0.999921
UCCUAUGCAUAUACCUCUUUGU	ssa-miR-202-3p	0.323284	-2.17012	3.47463	-0.62456	0.53226	0.999921
UCGUACCGUGAGUGAUAAUGCA	ssa-miR-126-3p	0.323284	-2.17012	3.47463	-0.62456	0.53226	0.999921
UCUGUGGGAUUCGGAUGAGACUAU	NA	0.323284	-2.17012	3.47463	-0.62456	0.53226	0.999921
UGAGGUAGUAGACUGAAUAGU	ssa-let-7e-5p	0.323284	-2.17012	3.47463	-0.62456	0.53226	0.999921
UGAGGUAGUAGAUUGAAUU	ssa-let-7f-5p	0.323284	-2.17012	3.47463	-0.62456	0.53226	0.999921
UGAGGUAGUAGGUUGUAUGG	ssa-let-7c-5p	0.323284	-2.17012	3.47463	-0.62456	0.53226	0.999921
UGAGGUAGUAGUUUGUGCG	ssa-let-7i-5p	0.323284	-2.17012	3.47463	-0.62456	0.53226	0.999921
UGCUCAGUAGUCAGUGUAGAUC	ssa-miR-222a-5p	0.323284	-2.17012	3.47463	-0.62456	0.53226	0.999921
UUCAAGUAAUCCAGGAUAGACU	ssa-miR-26a-5p	0.323284	-2.17012	3.47463	-0.62456	0.53226	0.999921
UUCCCCAUUCUGUCAUAUCUCUG	NA	0.323284	-2.17012	3.47463	-0.62456	0.53226	0.999921
UUCCUGUUAUCUGACAUGUGUGGC	NA	0.323284	-2.17012	3.47463	-0.62456	0.53226	0.999921
UUCUGUAACGGUUUUCUUGAUGA	NA	0.323284	-2.17012	3.47463	-0.62456	0.53226	0.999921
UUGGACAUGCAUGCAAGUUUGGAGA	NA	0.323284	-2.17012	3.47463	-0.62456	0.53226	0.999921
UUGGAGGUAAAUUAGCAGAGU	NA	0.323284	-2.17012	3.47463	-0.62456	0.53226	0.999921
UUUCCUAUGCAUAUACCACUUU	ssa-miR-202-3p	0.323284	-2.17012	3.47463	-0.62456	0.53226	0.999921
UAGCUUAUCAGGCUGGUGUUGGC	ssa-miR-21b-5p	3.4995	1.32873	2.12895	0.624122	0.532547	0.999921
UAUUGCACUUGUCCCGGCCUG	ssa-miR-92a-3p	8.22676	-0.966744	1.55213	-0.622849	0.533384	0.999921
UUUGGUCCCCUUCAACCAGCUA	ssa-miR-133b-3p	4.72893	-1.52705	2.45238	-0.622681	0.533494	0.999921
UAGCUUAUCAGACUGGCGUUGG	ssa-miR-21b-5p	4.03524	1.30711	2.1007	0.622225	0.533794	0.999921
UCACAGUGAACCGGUCUCUUUA	ssa-miR-128-3p	58.377	-0.723201	1.16299	-0.621849	0.534041	0.999921
AUUGCACUUGUCCCGGCCUGUU	ssa-miR-92a-3p	1.88849	1.42489	2.29153	0.621807	0.534069	0.999921
UAGUGAUUUGGGGAUAAUGACCUU	NA	3.42224	1.29919	2.09043	0.621494	0.534275	0.999921
UAAAAUUAGGAGUAGAGGCAGA	NA	14.3104	-0.994934	1.60301	-0.620665	0.53482	0.999921
UGUAAACAUCCCCGACUGGAA	ssa-miR-30b-5p	53.017	-0.846061	1.36584	-0.619443	0.535625	0.999921
UGAGGUAGUAAGUUGUAUUGUU	ssa-let-7h-5p	5.87206	-1.50244	2.43705	-0.616502	0.537563	0.999921
CCUGCAUUGUACACACUGUGC	ssa-miR-460-5p	2.33886	1.52946	2.49001	0.614239	0.539057	0.999921
UGUGCAAAUCCAUGCAAAACUG	ssa-miR-19c-3p	3.95408	1.10644	1.80236	0.613884	0.539292	0.999921
UAACCGUUACCAUUACUGAGU	NA	384.101	-0.944187	1.53847	-0.613719	0.539401	0.999921
UGAGGUAGUUGUUUGUAC	ssa-let-7g-5p	165.239	0.68505	1.11706	0.61326	0.539705	0.999921
AAGCUGCCAGCUGAAGAAC	ssa-miR-22a-3p	45.9622	0.948086	1.55169	0.611001	0.541199	0.999921
UGGCUCAGUUCAGCAGGAACAGU	ssa-miR-24a-3p	9.8018	-1.20444	1.97709	-0.609198	0.542393	0.999921
UUUCCUAUGCAUAUACCUC	ssa-miR-202-3p	3.62556	1.25805	2.07932	0.60503	0.545159	0.999921
UGAGGUAGUAGGUUGUAUAGGU	ssa-let-7a-5p	13.9238	-1.01891	1.68432	-0.60494	0.545219	0.999921
UUCAAGUAAUUCAGGAUAGGU	ssa-miR-26b-5p	8.17489	-1.45936	2.42549	-0.601673	0.547392	0.999921
UUCAAGUAAUCCAGGAUAGGCUUC	ssa-miR-26a-5p	3.55637	-1.63991	2.72587	-0.60161	0.547434	0.999921
AACAUUCAACGCUGUCGGC	ssa-miR-181a-5p	0.296343	-2.09069	3.47583	-0.601493	0.547512	0.999921
AAGCUGCCAGCUGAAUAACUG	ssa-miR-22a-3p	0.296343	-2.09069	3.47583	-0.601493	0.547512	0.999921
AAGCUGCCAGCUUAAGAACUGU	ssa-miR-22a-3p	0.296343	-2.09069	3.47583	-0.601493	0.547512	0.999921
ACUAUGAGCACAAACUGAUCU	NA	0.296343	-2.09069	3.47583	-0.601493	0.547512	0.999921
ACUUAGAAUGAAUAGAACGGGU	NA	0.296343	-2.09069	3.47583	-0.601493	0.547512	0.999921
AGAGGCAUAGGGCAUGGGAAA	ssa-miR-202-5p	0.296343	-2.09069	3.47583	-0.601493	0.547512	0.999921
AGCUACAUCUGGCUACUGGGA	ssa-miR-222b-3p	0.296343	-2.09069	3.47583	-0.601493	0.547512	0.999921
AUGACCUAUGAAUUGACAGU	ssa-miR-192a-5p	0.296343	-2.09069	3.47583	-0.601493	0.547512	0.999921
CAUUGCACUUGUCCCGGCCUGU	ssa-miR-92a-3p	0.296343	-2.09069	3.47583	-0.601493	0.547512	0.999921
CGACAACAGUCUGUAGGCUGU	ssa-miR-21b-3p	0.296343	-2.09069	3.47583	-0.601493	0.547512	0.999921
CGAGGUAGUAGGUUGUAUAGU	ssa-let-7a-5p	0.296343	-2.09069	3.47583	-0.601493	0.547512	0.999921
CUCACAGUGAACCGGUCUCUU	ssa-miR-128-3p	0.296343	-2.09069	3.47583	-0.601493	0.547512	0.999921
UACAGCAGGCACAGACAGGC	ssa-miR-214-3p	0.296343	-2.09069	3.47583	-0.601493	0.547512	0.999921
UACGGACGGUUAUGGCAUUGAGUC	NA	0.296343	-2.09069	3.47583	-0.601493	0.547512	0.999921
UCGUACCGUGAGUAAUAACGCA	ssa-miR-126-3p	0.296343	-2.09069	3.47583	-0.601493	0.547512	0.999921
UGAGGUAGUAGUUCGUAUAGUU	ssa-let-7g-5p	0.296343	-2.09069	3.47583	-0.601493	0.547512	0.999921
UGAGGUAGUAGUUUGCGCUGU	ssa-let-7i-5p	0.296343	-2.09069	3.47583	-0.601493	0.547512	0.999921
UGAGGUAGUGGUUUGUAUAGUU	ssa-let-7g-5p	0.296343	-2.09069	3.47583	-0.601493	0.547512	0.999921
UGCAUGAACCGAAUAUUGACG	NA	0.296343	-2.09069	3.47583	-0.601493	0.547512	0.999921
UGGUCGUACAUGGGGCACAUG	NA	0.296343	-2.09069	3.47583	-0.601493	0.547512	0.999921
UGUAAACAUCCCCGACUGC	ssa-miR-30b-5p	0.296343	-2.09069	3.47583	-0.601493	0.547512	0.999921
UGUGAACUUGGCCAAAUGUG	NA	0.296343	-2.09069	3.47583	-0.601493	0.547512	0.999921
UUAUGACGUCUGGAUUGGCCCUC	NA	0.296343	-2.09069	3.47583	-0.601493	0.547512	0.999921
UUCCUAUGCAUAUACCCCUC	ssa-miR-202-3p	0.296343	-2.09069	3.47583	-0.601493	0.547512	0.999921
UUCUGUAACGGUUUUCUUCAUCUGA	NA	0.296343	-2.09069	3.47583	-0.601493	0.547512	0.999921
UUUUUUCAGGUCGUCUG	NA	0.296343	-2.09069	3.47583	-0.601493	0.547512	0.999921
UAACGGAACCCAUAAUGCAG	ssa-miR-462a-5p	2.08492	-1.47847	2.46088	-0.600788	0.547982	0.999921
UCAGUGCAUUACAGAACUUUA	ssa-miR-148b-3p	6.86276	1.05192	1.75444	0.599574	0.54879	0.999921
CUCGUACCGUGAGUAAUAAUGCG	ssa-miR-126-3p	5.62995	-1.30943	2.19534	-0.596455	0.550871	0.999921
UUAAGACUUGUAGUGAUGUUA	ssa-miR-499a-5p	4.10816	1.24091	2.08492	0.595183	0.551721	0.999921
UGAGAACUGAAUUCCAAGGGC	ssa-miR-146d-5p	1.8246	1.50222	2.52563	0.594789	0.551984	0.999921
UAAGUGACUGUAUAAGUGGAAGC	NA	9.64819	-0.986095	1.66005	-0.594017	0.552501	0.999921
UGAGGUAGUAGUUUGUAUAGG	ssa-let-7g-5p	2.57043	-1.62655	2.74344	-0.592886	0.553257	0.999921
AAGCUGCCAGCUGAAGUACUGU	ssa-miR-22a-3p	1.99505	1.5083	2.55068	0.591334	0.554297	0.999921
UUAAGACUUGCAGUGAUGUUUA	ssa-miR-499b-5p	2.79018	1.25416	2.13285	0.58802	0.556519	0.999921
UGUGGAAACUGGACAUCUGAGCAGC	NA	2.26857	1.43578	2.45201	0.585551	0.558178	0.999921
UAGCUUAUCAGACUGGCGUUGGC	ssa-miR-21b-5p	3.10042	1.25981	2.15208	0.585392	0.558284	0.999921
UUCCUAUGCAUAUACCUCAUUA	ssa-miR-202-3p	1.26898	1.57787	2.6989	0.584636	0.558792	0.999921
CACCCUGUAGAACCGAAUUUGU	ssa-miR-10d-5p	45.5457	-0.771481	1.32784	-0.581003	0.561239	0.999921
UCAGUGCAUUACAGAACUUUGG	ssa-miR-148a-3p	13.0182	-1.09707	1.89378	-0.579304	0.562384	0.999921
CAGGCUGGUUAGAUGGUUGUC	ssa-miR-456-3p	4.7719	-1.08304	1.87314	-0.578193	0.563134	0.999921
UUCCUAUGCAUAUACCUCUCU	ssa-miR-202-3p	11.1426	1.06391	1.84096	0.577912	0.563324	0.999921
UUCCUAUGCAUAUACCUCUUU	ssa-miR-202-3p	15712.1	1.01001	1.74887	0.577522	0.563587	0.999921
AAAGAGGCAUAGGGCAUGG	ssa-miR-202-5p	0.269403	-2.00488	3.4772	-0.576579	0.564224	0.999921
AACCCGUAGAUCCGAUCU	ssa-miR-99-5p	0.269403	-2.00488	3.4772	-0.576579	0.564224	0.999921
AACCCGUGGAUCCGAUCUUGU	ssa-miR-99-5p	0.269403	-2.00488	3.4772	-0.576579	0.564224	0.999921
AAGCUGCCAGAUGAAGAACUGU	ssa-miR-22a-3p	0.269403	-2.00488	3.4772	-0.576579	0.564224	0.999921
AAGCUGCCAGCUGAAAAACUG	ssa-miR-22a-3p	0.269403	-2.00488	3.4772	-0.576579	0.564224	0.999921
AAUGAGUAUAACAGCGAUUCUGAUC	NA	0.269403	-2.00488	3.4772	-0.576579	0.564224	0.999921
ACCGUGGCUUUAGAUUGUUACU	ssa-miR-132-5p	0.269403	-2.00488	3.4772	-0.576579	0.564224	0.999921
ACUAUGUAGGGAAUGGGGUGCU	NA	0.269403	-2.00488	3.4772	-0.576579	0.564224	0.999921
ACUCAACUCUGCUCAAACGUUU	NA	0.269403	-2.00488	3.4772	-0.576579	0.564224	0.999921
ACUCCGGUCGUCAGUCGAACU	NA	0.269403	-2.00488	3.4772	-0.576579	0.564224	0.999921
ACUGACGCCUGUUCCUCUCGCUGCU	NA	0.269403	-2.00488	3.4772	-0.576579	0.564224	0.999921
AUGACCUAUGAAUUGACAGA	ssa-miR-192a-5p	0.269403	-2.00488	3.4772	-0.576579	0.564224	0.999921
AUGAGGUCUUCAAGUUUCACUGA	NA	0.269403	-2.00488	3.4772	-0.576579	0.564224	0.999921
AUGCAUUCAUCUGAUAGACCUG	NA	0.269403	-2.00488	3.4772	-0.576579	0.564224	0.999921
AUUGAGAAGGUGAGCCC	NA	0.269403	-2.00488	3.4772	-0.576579	0.564224	0.999921
CACGUGACUUGGAUCUGCUCUG	NA	0.269403	-2.00488	3.4772	-0.576579	0.564224	0.999921
CCGGGAGUGGGAUGUUUGCGCU	ssa-miR-30a-3p	0.269403	-2.00488	3.4772	-0.576579	0.564224	0.999921
GGCUACCGGUUGGAGAUCCCUGU	NA	0.269403	-2.00488	3.4772	-0.576579	0.564224	0.999921
UAACACUGUCUGGUAACGAU	ssa-miR-200b-3p	0.269403	-2.00488	3.4772	-0.576579	0.564224	0.999921
UAACACUGUCUGGUAACGAUGUU	ssa-miR-200b-3p	0.269403	-2.00488	3.4772	-0.576579	0.564224	0.999921
UAAGACUGAUCGAGACCCCAGACGU	NA	0.269403	-2.00488	3.4772	-0.576579	0.564224	0.999921
UAAGAUCCCAGCCAGAACUGUG	NA	0.269403	-2.00488	3.4772	-0.576579	0.564224	0.999921
UAGUGAUUCUGUUUCUAUGGAC	NA	0.269403	-2.00488	3.4772	-0.576579	0.564224	0.999921
UAUUCCAUAUAUACUGCACU	NA	0.269403	-2.00488	3.4772	-0.576579	0.564224	0.999921
UCAACUGAGGCUGCACGAGACA	NA	0.269403	-2.00488	3.4772	-0.576579	0.564224	0.999921
UCACCCCAGGGAUCUGUCUUCU	NA	0.269403	-2.00488	3.4772	-0.576579	0.564224	0.999921
UCAGUGCAUUACAGAACCUUGU	ssa-miR-148a-3p	0.269403	-2.00488	3.4772	-0.576579	0.564224	0.999921
UCAUCUGGCAGUUCCCUUGUGGCGU	NA	0.269403	-2.00488	3.4772	-0.576579	0.564224	0.999921
UCGUACCGUGAGUAACAAUGCA	ssa-miR-126-3p	0.269403	-2.00488	3.4772	-0.576579	0.564224	0.999921
UGAGGUAGUAGUUAGUGCUGUU	ssa-let-7i-5p	0.269403	-2.00488	3.4772	-0.576579	0.564224	0.999921
UGAGGUAGUAGUUUGAGCUGUU	ssa-let-7i-5p	0.269403	-2.00488	3.4772	-0.576579	0.564224	0.999921
UGAGGUAGUAGUUUGUGCUGAU	ssa-let-7i-5p	0.269403	-2.00488	3.4772	-0.576579	0.564224	0.999921
UGCAGUUGGCGUACGACCCGGAGC	NA	0.269403	-2.00488	3.4772	-0.576579	0.564224	0.999921
UGGAAAUGAGGACAAUAAAGC	NA	0.269403	-2.00488	3.4772	-0.576579	0.564224	0.999921
UGGAGUGUGACAAUGGUGUC	ssa-miR-122-5p	0.269403	-2.00488	3.4772	-0.576579	0.564224	0.999921
UGUCGUGUUGUUAUCUGUUUCUGUU	NA	0.269403	-2.00488	3.4772	-0.576579	0.564224	0.999921
UGUGAAGGGAUGAUACUGGGC	NA	0.269403	-2.00488	3.4772	-0.576579	0.564224	0.999921
UGUGGAUGAUUAGACAUUGACCAUA	NA	0.269403	-2.00488	3.4772	-0.576579	0.564224	0.999921
UGUGUUUUGGAGUUGCCUUUCUGCU	NA	0.269403	-2.00488	3.4772	-0.576579	0.564224	0.999921
UUCACAGUGGCUAAGUUCAGA	ssa-miR-27c-3p	0.269403	-2.00488	3.4772	-0.576579	0.564224	0.999921
UUCCUAUGCAUAUACCUCUCUGA	ssa-miR-202-3p	0.269403	-2.00488	3.4772	-0.576579	0.564224	0.999921
UUCGUGGCGUUGGACAGUCUCC	NA	0.269403	-2.00488	3.4772	-0.576579	0.564224	0.999921
UUGGAGGACUGAGAAGGUUU	NA	0.269403	-2.00488	3.4772	-0.576579	0.564224	0.999921
UUGUUCUUUCUAACUGUGCCAACU	NA	0.269403	-2.00488	3.4772	-0.576579	0.564224	0.999921
UUUCCUAUGCAUAUACCUCA	ssa-miR-202-3p	0.269403	-2.00488	3.4772	-0.576579	0.564224	0.999921
UUUUGGAUGCUCUUAGAUG	NA	0.269403	-2.00488	3.4772	-0.576579	0.564224	0.999921
UGAGGUAGUAGUUCGUGCUGUU	ssa-let-7i-5p	6.62329	1.07367	1.86543	0.575559	0.564913	0.999921
UCAGUGCAUUACAGAACUUU	ssa-miR-148a-3p	6.2228	1.18696	2.06421	0.575019	0.565279	0.999921
UUUCAAUUCGAUUAACUGCAAC	NA	2.54201	1.26197	2.20261	0.572943	0.566683	0.999921
UAACACUGUCUGGUAACGAUG	ssa-miR-200b-3p	21.5981	1.06738	1.86327	0.572853	0.566744	0.999921
UGAGGUAGUUGUUUGUACAGGU	ssa-let-7g-5p	5.88104	1.00525	1.75583	0.572523	0.566968	0.999921
GCCCCUUUUGUAUUGUACUACC	ssa-miR-130b-5p	2.79817	1.24512	2.17577	0.572265	0.567142	0.999921
UGAGAACUGGAUUCCAUAGAUGG	ssa-miR-146a-5p	3.61459	-1.54766	2.72519	-0.567908	0.570097	0.999921
UGGAAGACUAGUGAUUUUGUUGUC	ssa-miR-7a-5p	4.40697	1.34888	2.37612	0.567679	0.570253	0.999921
UACAGUACUGUGAUAACUGAAA	ssa-miR-101a-3p	4.14381	-1.37167	2.42128	-0.566507	0.571049	0.999921
UCAGUGCACUACAGAACUUUGG	ssa-miR-148a-3p	10.9959	-1.1014	1.95085	-0.564574	0.572363	0.999921
UUCCUAUGCAUAUACCACUUU	ssa-miR-202-3p	6.61481	1.0473	1.85637	0.564167	0.57264	0.999921
UGAUUUUGCGAUCUCUGCUGCCACU	NA	5.08488	-1.20951	2.15266	-0.561867	0.574206	0.999921
UGUAAACAUCCUUGACUGAAAGA	ssa-miR-30d-5p	6.84887	0.976124	1.74022	0.560919	0.574853	0.999921
UUCACAGUGGCUAAGUUCCG	ssa-miR-27a-3p	5.50575	-1.09797	1.96636	-0.558374	0.576589	0.999921
CUAUACAACUUACUGCCUUCCU	ssa-let-7h-3p	4.03428	1.17156	2.10601	0.556293	0.57801	0.999921
CUCGUACCGUGAGUAAUAAUGA	ssa-miR-126-3p	1.99947	1.26601	2.27582	0.556288	0.578014	0.999921
UGAGAUGAAGCACUGUAGCC	ssa-miR-143-3p	25.4135	-0.781317	1.40645	-0.555524	0.578536	0.999921
UCAGUGCAUAACAGAACUUUGC	ssa-miR-152-3p	7.48334	0.97462	1.75953	0.55391	0.579641	0.999921
AACCCGUAGAUCCGAACUUGUU	ssa-miR-100a-5p	7.41999	0.978438	1.76874	0.553185	0.580137	0.999921
UGGCUCAGUUCAGCAGGAACA	ssa-miR-24a-3p	6.84682	-1.07673	1.94854	-0.552583	0.580549	0.999921
UGGAAGACUAGUGAUUUUGUU	ssa-miR-7a-5p	57.4451	0.667836	1.21232	0.550875	0.581719	0.999921
UGAGGUAGUAGGUUGUAUAGUA	ssa-let-7a-5p	32.5611	-0.939977	1.70747	-0.55051	0.581969	0.999921
AUCACAUUGCCAGGGAUUUCA	ssa-miR-23a-3p	1.90179	1.38842	2.52322	0.550258	0.582142	0.999921
AAAGAGGCAUAGGGCAUGGGAU	ssa-miR-202-5p	0.242463	-1.91154	3.47877	-0.549487	0.582671	0.999921
AAAGAGGCAUAGGGCAUGGGU	ssa-miR-202-5p	0.242463	-1.91154	3.47877	-0.549487	0.582671	0.999921
AACAUUCAACGCUGUCGGUU	ssa-miR-181a-5p	0.242463	-1.91154	3.47877	-0.549487	0.582671	0.999921
ACCACAGGGUAGAACCACG	ssa-miR-140-3p	0.242463	-1.91154	3.47877	-0.549487	0.582671	0.999921
ACCCUAACAAAAGCAUUGACA	ssa-miR-430c-5p	0.242463	-1.91154	3.47877	-0.549487	0.582671	0.999921
AGAGAUGAAGCACUGUAGCUC	ssa-miR-143-3p	0.242463	-1.91154	3.47877	-0.549487	0.582671	0.999921
AGCUCAGGGAGGACAGA	NA	0.242463	-1.91154	3.47877	-0.549487	0.582671	0.999921
AGCUGCCAGCUGAAGAACUG	ssa-miR-22a-3p	0.242463	-1.91154	3.47877	-0.549487	0.582671	0.999921
AGGCAUGGACGAAUUCUGUGUU	NA	0.242463	-1.91154	3.47877	-0.549487	0.582671	0.999921
AUGACCCGCCGGGCAGCGU	NA	0.242463	-1.91154	3.47877	-0.549487	0.582671	0.999921
CACAUAGGGAAUAGGGUGCUGU	NA	0.242463	-1.91154	3.47877	-0.549487	0.582671	0.999921
CUAGCACCAUUUUAAAUCAGUU	ssa-miR-29a-3p	0.242463	-1.91154	3.47877	-0.549487	0.582671	0.999921
CUCUCGCUCUGUUUUCUCUCC	NA	0.242463	-1.91154	3.47877	-0.549487	0.582671	0.999921
CUGCGCAAACUACUGCCUUGCC	ssa-let-7i-2-3p	0.242463	-1.91154	3.47877	-0.549487	0.582671	0.999921
GCAACGUUUGGUAACAGAAUGA	NA	0.242463	-1.91154	3.47877	-0.549487	0.582671	0.999921
UACGCACUUCAGCCUCCUGGA	NA	0.242463	-1.91154	3.47877	-0.549487	0.582671	0.999921
UAGCUUAUCAGACUGGUGUCG	ssa-miR-21b-5p	0.242463	-1.91154	3.47877	-0.549487	0.582671	0.999921
UAUUGCACUUGUCCCGACCUGU	ssa-miR-92a-3p	0.242463	-1.91154	3.47877	-0.549487	0.582671	0.999921
UCACUUUAGAAGAUCUGUGGA	NA	0.242463	-1.91154	3.47877	-0.549487	0.582671	0.999921
UCAGUCUUCAAUUCCUCCCAGC	ssa-miR-727-5p	0.242463	-1.91154	3.47877	-0.549487	0.582671	0.999921
UCGGAUGUGUUGCUAAA	NA	0.242463	-1.91154	3.47877	-0.549487	0.582671	0.999921
UCGUUGUAGCAACUCUGUAUGAGGC	NA	0.242463	-1.91154	3.47877	-0.549487	0.582671	0.999921
UCUGCUGGGUUCAUCUGUUUGGC	NA	0.242463	-1.91154	3.47877	-0.549487	0.582671	0.999921
UGAGAACUGAAUUCCAUAGA	ssa-miR-146a-5p	0.242463	-1.91154	3.47877	-0.549487	0.582671	0.999921
UGAGGUAGUAGAUUGAACAGU	ssa-let-7e-5p	0.242463	-1.91154	3.47877	-0.549487	0.582671	0.999921
UGAGGUAGUAGCUUGUGCUGUC	ssa-let-7i-5p	0.242463	-1.91154	3.47877	-0.549487	0.582671	0.999921
UGAGGUAGUAGUUUGUGCAA	ssa-let-7i-5p	0.242463	-1.91154	3.47877	-0.549487	0.582671	0.999921
UGAGGUAGUAGUUUGUGCCGU	ssa-let-7i-5p	0.242463	-1.91154	3.47877	-0.549487	0.582671	0.999921
UGAGGUAGUAGUUUGUGCUAUU	ssa-let-7i-5p	0.242463	-1.91154	3.47877	-0.549487	0.582671	0.999921
UGAGGUAGUAGUUUGUGCUC	ssa-let-7i-5p	0.242463	-1.91154	3.47877	-0.549487	0.582671	0.999921
UGCGCACGGGGCCACGCUCUGC	NA	0.242463	-1.91154	3.47877	-0.549487	0.582671	0.999921
UGUGCUAUUGUGUCAACUCCUU	NA	0.242463	-1.91154	3.47877	-0.549487	0.582671	0.999921
UUCCCUUUGUCAUCCUAUGCC	ssa-miR-204-5p	0.242463	-1.91154	3.47877	-0.549487	0.582671	0.999921
UUUCCUAUGCAUAUACCUCUGC	ssa-miR-202-3p	0.242463	-1.91154	3.47877	-0.549487	0.582671	0.999921
UGAGGUAGUAGUUUGUACAGGU	ssa-let-7g-5p	3.0899	-1.50758	2.75051	-0.548111	0.583616	0.999921
AAAGAGGCAUAGGGCAUGGGA	ssa-miR-202-5p	18.2779	-0.742822	1.35579	-0.547888	0.583769	0.999921
UGAGGUAGUAGAUUGAAUAGC	ssa-let-7e-5p	115.911	0.858723	1.5682	0.547587	0.583976	0.999921
UGAGGUAGUAGGUUGUAUGGU	ssa-let-7c-5p	5.91949	0.958678	1.75536	0.546144	0.584967	0.999921
ACCCUGUAGAUCCGGAUUUGUG	ssa-miR-10a-5p	5.01349	1.13511	2.08533	0.544332	0.586213	0.999921
GUGAAAUGUUUAGGACCACU	ssa-miR-203b-3p	1.1154	1.6702	3.08032	0.542216	0.58767	0.999921
UGAGAUGAAGCACUGUAGCUCA	ssa-miR-143-3p	38.4257	-0.937861	1.73235	-0.54138	0.588245	0.999921
UCACAGUGAACCGGUCUCUUUAU	ssa-miR-128-3p	21.1033	-0.906783	1.6832	-0.538726	0.590076	0.999921
UGUAAACAUCCUUGACUGAAAGCA	ssa-miR-30d-5p	36.3156	0.740876	1.37568	0.538552	0.590196	0.999921
AUUGCACUUGUCCCGGCCUGU	ssa-miR-92a-3p	4.30857	-0.997242	1.85897	-0.536448	0.591649	0.999921
UGGAAUGUAAGGAAGUGUGC	ssa-miR-206-3p	5.2981	-1.17578	2.19267	-0.53623	0.591799	0.999921
UAAAGUGCUUAUAGUGCAGGUAG	ssa-miR-20a-5p	6.56645	-1.15569	2.15687	-0.535817	0.592085	0.999921
UGAGGUAGUAGGUUGUAUGGUU	ssa-let-7c-5p	61.4481	-0.864736	1.61714	-0.534731	0.592836	0.999921
AAGCUGCCAGCUGAGGAACUGA	ssa-miR-22a-3p	1.59651	1.38496	2.59504	0.533694	0.593553	0.999921
UGUAAACAUCCCCGACUGGAAUA	ssa-miR-30b-5p	1.10536	1.64885	3.09276	0.533133	0.593942	0.999921
UAUUGCACUUGUCCCGGCCUGUUU	ssa-miR-92a-3p	4.87752	-1.00267	1.88073	-0.53313	0.593944	0.999921
UACAGUAGUCUGCACAUUGGU	ssa-miR-199a-3p	4.31477	-1.1571	2.17149	-0.532858	0.594132	0.999921
UUCCUAUGCAUAUACCUCCUC	ssa-miR-202-3p	2.46038	1.14779	2.16701	0.529667	0.596343	0.999921
UCACAGUGAACCGGUCUCUGU	ssa-miR-128-3p	2.43163	1.17486	2.21922	0.529401	0.596527	0.999921
UGAGGUAGUAGGUUGUGUGGUU	ssa-let-7b-5p	120.293	-0.857873	1.62152	-0.529055	0.596767	0.999921
UAGCAGCACGUAAAUAUUGGAU	ssa-miR-16a-5p	1.93519	1.20992	2.28898	0.528585	0.597094	0.999921
UUCCUAUGCAUAUACCUCUUG	ssa-miR-202-3p	92.6492	-0.865552	1.64071	-0.527546	0.597815	0.999921
UCAGUGCAUAACAGAACUUUGUU	ssa-miR-152-3p	2.07044	1.32347	2.53353	0.522382	0.601405	0.999921
AAGCUGCCAGCUGAAGAACUGUG	ssa-miR-22a-3p	11.5544	-0.986144	1.89456	-0.520513	0.602706	0.999921
AACACGCGCUACUGAACCUACUGCC	NA	0.215522	-1.80915	3.48061	-0.51978	0.603217	0.999921
AACCCGUAGAUCCGAACC	ssa-miR-100a-5p	0.215522	-1.80915	3.48061	-0.51978	0.603217	0.999921
AACCCGUAGAUCCGAACUCGU	ssa-miR-100a-5p	0.215522	-1.80915	3.48061	-0.51978	0.603217	0.999921
AACCCGUAGAUCCGGACUUGU	ssa-miR-100a-5p	0.215522	-1.80915	3.48061	-0.51978	0.603217	0.999921
AAGCUGCCAGCGGAAGAACUGC	ssa-miR-22a-3p	0.215522	-1.80915	3.48061	-0.51978	0.603217	0.999921
AAGCUUAUCAGACUGGUGUUGG	ssa-miR-21b-5p	0.215522	-1.80915	3.48061	-0.51978	0.603217	0.999921
AAUGGAAUGGCAGCAAACACAUG	NA	0.215522	-1.80915	3.48061	-0.51978	0.603217	0.999921
ACGACCGGUCUCUAUAGCCAGU	NA	0.215522	-1.80915	3.48061	-0.51978	0.603217	0.999921
ACUGAUUUCCUCUGGUGUUU	ssa-miR-29b-1-5p	0.215522	-1.80915	3.48061	-0.51978	0.603217	0.999921
AGAGGUAGUAGGUUGUAUAGU	ssa-let-7a-5p	0.215522	-1.80915	3.48061	-0.51978	0.603217	0.999921
AGGACGAGUUUGACAAC	NA	0.215522	-1.80915	3.48061	-0.51978	0.603217	0.999921
AUAUUCCCUACAGAGUGCGCUACU	NA	0.215522	-1.80915	3.48061	-0.51978	0.603217	0.999921
CAGCAGCACGUAAAUAUUGGAG	ssa-miR-16a-5p	0.215522	-1.80915	3.48061	-0.51978	0.603217	0.999921
CAGCUUAUCAGACUGGUGUUGA	ssa-miR-21a-5p	0.215522	-1.80915	3.48061	-0.51978	0.603217	0.999921
CCCUGAGACCCUUAACCUGUA	ssa-miR-125b-5p	0.215522	-1.80915	3.48061	-0.51978	0.603217	0.999921
CGAGGUAGUAGUUUGUAUAGUU	ssa-let-7g-5p	0.215522	-1.80915	3.48061	-0.51978	0.603217	0.999921
CUGUACAACCUACUGCCUUCA	ssa-let-7b-3p	0.215522	-1.80915	3.48061	-0.51978	0.603217	0.999921
GAGAACUCGGGAGAAGG	NA	0.215522	-1.80915	3.48061	-0.51978	0.603217	0.999921
GUGCUCACCACCUCCAUU	NA	0.215522	-1.80915	3.48061	-0.51978	0.603217	0.999921
UAACCGAGGAAGGACGUCGUGUGGG	NA	0.215522	-1.80915	3.48061	-0.51978	0.603217	0.999921
UAACGGAACCCAUAAAGCAGU	ssa-miR-462b-5p	0.215522	-1.80915	3.48061	-0.51978	0.603217	0.999921
UAAUCACAGAUCUAGGAUCAGA	NA	0.215522	-1.80915	3.48061	-0.51978	0.603217	0.999921
UAAUGUCAGUCUGCCAUC	NA	0.215522	-1.80915	3.48061	-0.51978	0.603217	0.999921
UAAUUGCUGCAGAUGUA	NA	0.215522	-1.80915	3.48061	-0.51978	0.603217	0.999921
UACAGCAGGCACAGACAGGCA	ssa-miR-214-3p	0.215522	-1.80915	3.48061	-0.51978	0.603217	0.999921
UACAGCAGGCACAGACAGGCAGU	ssa-miR-214-3p	0.215522	-1.80915	3.48061	-0.51978	0.603217	0.999921
UACUCAGUGGUUCAGAUGGCAAG	NA	0.215522	-1.80915	3.48061	-0.51978	0.603217	0.999921
UACUCAGUGGUUCAGAUGGCAAGA	NA	0.215522	-1.80915	3.48061	-0.51978	0.603217	0.999921
UAGCUUAUCAGACUGGCGUU	ssa-miR-21b-5p	0.215522	-1.80915	3.48061	-0.51978	0.603217	0.999921
UAGGACUAUGAACAAGAGCAGAC	NA	0.215522	-1.80915	3.48061	-0.51978	0.603217	0.999921
UAUACCGUUGCAUGAAUCCCA	NA	0.215522	-1.80915	3.48061	-0.51978	0.603217	0.999921
UAUGACUCUUCUCUCUAUUGCUCU	NA	0.215522	-1.80915	3.48061	-0.51978	0.603217	0.999921
UAUGUGCCCUUGGACUACAUCG	ssa-miR-455-5p	0.215522	-1.80915	3.48061	-0.51978	0.603217	0.999921
UAUUCCCUAUGUAGAGCACC	NA	0.215522	-1.80915	3.48061	-0.51978	0.603217	0.999921
UCAAAUUGUAGGCACUCCGCAGGUC	NA	0.215522	-1.80915	3.48061	-0.51978	0.603217	0.999921
UCACAGUGAACCGGUCUCCUU	ssa-miR-128-3p	0.215522	-1.80915	3.48061	-0.51978	0.603217	0.999921
UCAGUUAUCACUGUGCUGAUG	ssa-miR-101a-5p	0.215522	-1.80915	3.48061	-0.51978	0.603217	0.999921
UGAGAUGAAGCACCGUAGCUCU	ssa-miR-143-3p	0.215522	-1.80915	3.48061	-0.51978	0.603217	0.999921
UGAGAUGAAGCACUGUAGCCC	ssa-miR-143-3p	0.215522	-1.80915	3.48061	-0.51978	0.603217	0.999921
UGAGGUAGAAGAUUGAAUAGUU	ssa-let-7e-5p	0.215522	-1.80915	3.48061	-0.51978	0.603217	0.999921
UGAGGUAGUAAAUUGAAUAGUU	ssa-let-7e-5p	0.215522	-1.80915	3.48061	-0.51978	0.603217	0.999921
UGAGGUAGUAGAUUGAAA	ssa-let-7e-5p	0.215522	-1.80915	3.48061	-0.51978	0.603217	0.999921
UGAGGUAGUAGAUUGAAUAAUU	ssa-let-7e-5p	0.215522	-1.80915	3.48061	-0.51978	0.603217	0.999921
UGAGGUAGUAGGUUGUAUAAU	ssa-let-7a-5p	0.215522	-1.80915	3.48061	-0.51978	0.603217	0.999921
UGAGGUAGUAGUUUGUGAAU	ssa-let-7i-5p	0.215522	-1.80915	3.48061	-0.51978	0.603217	0.999921
UGAGGUAGUAGUUUGUGCCG	ssa-let-7i-5p	0.215522	-1.80915	3.48061	-0.51978	0.603217	0.999921
UGGACAUGUCGAUUAGUUCAUCGAG	NA	0.215522	-1.80915	3.48061	-0.51978	0.603217	0.999921
UGGACGGAGAACUGAUAAGGGC	NAdme-miR-184-3p	0.215522	-1.80915	3.48061	-0.51978	0.603217	0.999921
UGGAGACCAGCUGCGUAGAACCGGC	NA	0.215522	-1.80915	3.48061	-0.51978	0.603217	0.999921
UGGCUCAGUUCAGCAGAAACCG	ssa-miR-24b-3p	0.215522	-1.80915	3.48061	-0.51978	0.603217	0.999921
UGGCUUGUGUUGUAUAACUAAC	NA	0.215522	-1.80915	3.48061	-0.51978	0.603217	0.999921
UGGGAAACAAUGUUGUAGUGUACUG	NA	0.215522	-1.80915	3.48061	-0.51978	0.603217	0.999921
UGGGGGUCUGGUUGGUG	NA	0.215522	-1.80915	3.48061	-0.51978	0.603217	0.999921
UGUAAACAUCCCCGACUGGAG	ssa-miR-30b-5p	0.215522	-1.80915	3.48061	-0.51978	0.603217	0.999921
UUAGUGUUGAGGGAACCUGGUCUG	NA	0.215522	-1.80915	3.48061	-0.51978	0.603217	0.999921
UUCAAGUAAUCCAGGAUAGGUC	ssa-miR-26b-5p	0.215522	-1.80915	3.48061	-0.51978	0.603217	0.999921
UUCCUAUGCAUAUACCGC	ssa-miR-202-3p	0.215522	-1.80915	3.48061	-0.51978	0.603217	0.999921
UUCCUAUGCAUAUACCUCUUUAG	ssa-miR-202-3p	0.215522	-1.80915	3.48061	-0.51978	0.603217	0.999921
UUCCUAUGCAUAUACCUCUUUUC	ssa-miR-202-3p	0.215522	-1.80915	3.48061	-0.51978	0.603217	0.999921
UUGGCUCGCUAUGACUGACCGUU	NA	0.215522	-1.80915	3.48061	-0.51978	0.603217	0.999921
UUUCAAGACGGGGCUGAGA	NA	0.215522	-1.80915	3.48061	-0.51978	0.603217	0.999921
UUUUUAUAACCCGGCUACUGUUGU	NA	0.215522	-1.80915	3.48061	-0.51978	0.603217	0.999921
CCCCAGAUCUGUGUGUUGUCU	NA	11.7515	-0.835686	1.60806	-0.519686	0.603282	0.999921
UGAGGUAGUAGAUUGAAU	ssa-let-7e-5p	133.143	0.591615	1.14229	0.517922	0.604513	0.999921
UAUUCAUAGUGACCAGUAGGCGUGU	NA	35.9365	0.729581	1.40877	0.517884	0.604539	0.999921
UCAGUGCAUAACAGAACUUUGU	ssa-miR-152-3p	9.25858	0.900543	1.74042	0.517428	0.604857	0.999921
UCAGUGCAUUACAGAACUUUGA	ssa-miR-148a-3p	18.0521	0.966597	1.87077	0.516684	0.605377	0.999921
UGAGGCGUUUAGAACAAGUUC	ssa-miR-7132b-3p	1.63177	1.3276	2.57523	0.515526	0.606185	0.999921
GUAAACAUCCUUGACUGAAAGCC	ssa-miR-30d-5p	8.40437	0.950025	1.84362	0.515303	0.606341	0.999921
UGGAAUGUAAGGAAGUGCGUGA	ssa-miR-206-3p	3.14812	-1.40774	2.74883	-0.512125	0.608564	0.999921
UGUAAACAUCCUCGACUGGAA	ssa-miR-30b-5p	3.14812	-1.40774	2.74883	-0.512125	0.608564	0.999921
UUCCUAUGCAUAUACCUCUUUAU	ssa-miR-202-3p	6.01345	0.907321	1.77208	0.51201	0.608644	0.999921
UGAGGUAGUAGAUUGAAUAGU	ssa-let-7e-5p	830.879	0.844815	1.65025	0.511931	0.608699	0.999921
UAGCUUAUCAGACUGAUGUUGAU	ssa-miR-21a-5p	12.3513	-0.885235	1.73123	-0.511334	0.609117	0.999921
AAGCUGCCAGCUGAAGAACUGUGCU	ssa-miR-22a-3p	3.08164	-1.21501	2.38804	-0.508788	0.610901	0.999921
AGCUACAUUGUCUGCUGGG	ssa-miR-221-5p	1.04171	1.42181	2.79464	0.508764	0.610918	0.999921
UGAACGUAGAAACAUAACCACCGUG	NA	5.23728	-0.939618	1.84782	-0.508501	0.611102	0.999921
CUUUUUGCGGUCUGGGCUUGC	ssa-miR-129-5p	50.5662	0.816519	1.60831	0.507689	0.611672	0.999921
CUUUCAGUCGGAUGUUUGCAG	ssa-miR-30c-3p	15.2744	-0.677325	1.33852	-0.506025	0.612839	0.999921
UUAAGACUUGUAGUGAUGUUC	ssa-miR-499a-5p	35.0074	0.699455	1.39039	0.503063	0.61492	0.999921
CGUACCGUGAGUAAUAAUGC	ssa-miR-126-3p	4.42667	-1.22724	2.44741	-0.501445	0.616058	0.999921
UGUGCAAAUCUAUGCAAAACUGC	ssa-miR-19a-3p	6.322	0.881846	1.76069	0.500852	0.616476	0.999921
AAGCUGCCAGCUGAAGAACUC	ssa-miR-22a-3p	70.6998	0.793326	1.58703	0.499882	0.617158	0.999921
AAGCUGCCAGCUAAAGAACUGU	ssa-miR-22a-3p	4.76359	0.907122	1.81606	0.499501	0.617427	0.999921
GAGGUAGUAGAUUGAAUAGUU	ssa-let-7e-5p	25.6896	0.8595	1.72279	0.4989	0.61785	0.999921
AACAUUCAACGCUGUCGGUGAGA	ssa-miR-181a-5p	12.2248	-0.966915	1.93908	-0.498645	0.618029	0.999921
UAAGAUUGUAGGCACUCCGCAGG	NA	1.52345	-1.28646	2.5832	-0.49801	0.618477	0.999921
AAGCUGCCAGCUGAAUAACUGU	ssa-miR-22a-3p	1.42141	1.31115	2.63345	0.497883	0.618567	0.999921
GACAUGACUGGAUAGGUGAAAGC	NA	1.51781	1.30262	2.61974	0.497233	0.619025	0.999921
UGAGGUAGUAGUUUGUAUAGUC	ssa-let-7g-5p	62.6098	-0.680493	1.36868	-0.49719	0.619055	0.999921
UUCCUAUGCAUAUACCUCUUUA	ssa-miR-202-3p	74.4091	0.780702	1.57171	0.496721	0.619386	0.999921
ACCCGUAGAUCCGAACUUGUG	ssa-miR-100a-5p	3.31564	1.06581	2.14583	0.49669	0.619407	0.999921
UCCGGAAGACGUGCUGCAUCAUG	NA	2.43417	-1.20122	2.42036	-0.496298	0.619684	0.999921
UGAGAACUGAAUUCCAUAGAC	ssa-miR-146a-5p	4.77468	1.03679	2.09069	0.495909	0.619959	0.999921
GUUUCUCUGUUCACGCUCUGGGA	NA	1.87807	-1.2351	2.49392	-0.495242	0.620429	0.999921
AGCUACAUCUGGCUACUGGGUCUA	ssa-miR-222b-3p	4.04995	1.04889	2.1181	0.495202	0.620458	0.999921
AUCACAUUGCCAGGGAUUUCC	ssa-miR-23a-3p	34.6855	-0.655809	1.32484	-0.49501	0.620593	0.999921
AAGCUGCCAGCUGAAGAGCUG	ssa-miR-22a-3p	15.4201	0.776297	1.57684	0.492313	0.622498	0.999921
UGCGUUAGUCGAUUCGGUGGGAUCC	NA	5.88563	-0.905258	1.84093	-0.491739	0.622904	0.999921
AAGCUGCCAGCUGAAGGACUGU	ssa-miR-22a-3p	44.592	-0.656897	1.33595	-0.491708	0.622926	0.999921
UAGCUUAUCAGACUGAUGUUGACU	ssa-miR-21a-5p	8.73405	-0.963831	1.96317	-0.490956	0.623458	0.999921
CGUACCGUGAGUAAUAAUGCAU	ssa-miR-126-3p	2.81665	0.925725	1.89005	0.48979	0.624283	0.999921
UCGUACCGUGAGUAAUAAUA	ssa-miR-126-3p	1.49433	1.28041	2.61792	0.489095	0.624775	0.999921
AAAGAGGCAUAGGGCAUGGA	ssa-miR-202-5p	0.188582	-1.69569	3.48278	-0.486879	0.626344	0.999921
AAAGAUGGGAUAUUGUGCUCA	NA	0.188582	-1.69569	3.48278	-0.486879	0.626344	0.999921
AAAGCUGCCAGCUGGAGAACUG	ssa-miR-22a-3p	0.188582	-1.69569	3.48278	-0.486879	0.626344	0.999921
AACCCGUAGAUCUGAACUUGU	ssa-miR-100a-5p	0.188582	-1.69569	3.48278	-0.486879	0.626344	0.999921
AACGAAGGAUGGUCACCAGCU	NA	0.188582	-1.69569	3.48278	-0.486879	0.626344	0.999921
AAGCUGCCAACUGAAGAACU	ssa-miR-22a-3p	0.188582	-1.69569	3.48278	-0.486879	0.626344	0.999921
AAGCUGCCAGCAGAAGAACUGC	ssa-miR-22a-3p	0.188582	-1.69569	3.48278	-0.486879	0.626344	0.999921
AAGCUGCCAGCCGAAGAACUA	ssa-miR-22a-3p	0.188582	-1.69569	3.48278	-0.486879	0.626344	0.999921
AAGCUGCCAGCUGGAGAACUGUU	ssa-miR-22a-3p	0.188582	-1.69569	3.48278	-0.486879	0.626344	0.999921
AAGCUGCCGGCUGAAGAACU	ssa-miR-22a-3p	0.188582	-1.69569	3.48278	-0.486879	0.626344	0.999921
ACAGCAGGCACAGACAGGCAGA	ssa-miR-214-3p	0.188582	-1.69569	3.48278	-0.486879	0.626344	0.999921
ACAGUAGUCUGCACAUUGGGU	ssa-miR-199a-3p	0.188582	-1.69569	3.48278	-0.486879	0.626344	0.999921
ACAGUCUCUGCAAAGCAAUAGC	NA	0.188582	-1.69569	3.48278	-0.486879	0.626344	0.999921
ACCCUAUUUCCUAGAGCCCUGGU	NA	0.188582	-1.69569	3.48278	-0.486879	0.626344	0.999921
ACUAUGUAGGGAAUGGGGUGCA	NA	0.188582	-1.69569	3.48278	-0.486879	0.626344	0.999921
AGAGGACACAAACAGAUCUGGG	NA	0.188582	-1.69569	3.48278	-0.486879	0.626344	0.999921
AGGAGUAAAGACAGAUCUAUC	NA	0.188582	-1.69569	3.48278	-0.486879	0.626344	0.999921
AGGCAGUGUCUUGUUAGCUGAU	ssa-miR-449b-5p	0.188582	-1.69569	3.48278	-0.486879	0.626344	0.999921
AUGCUGUAGAUCCGAUAUGAUUC	NA	0.188582	-1.69569	3.48278	-0.486879	0.626344	0.999921
AUUAGUUUGUGCUGUCUUACCA	NA	0.188582	-1.69569	3.48278	-0.486879	0.626344	0.999921
AUUAUACCAAGGCUAAGGGCUG	NA	0.188582	-1.69569	3.48278	-0.486879	0.626344	0.999921
AUUCCCACUGCUAAACACU	NA	0.188582	-1.69569	3.48278	-0.486879	0.626344	0.999921
CAAAAUAUCAGAAUCUGGCUGC	NA	0.188582	-1.69569	3.48278	-0.486879	0.626344	0.999921
CAGCUGCCAGCUGAAGAACUGC	ssa-miR-22a-3p	0.188582	-1.69569	3.48278	-0.486879	0.626344	0.999921
CAGUUACUGGACCAACGCUCA	NA	0.188582	-1.69569	3.48278	-0.486879	0.626344	0.999921
CAUUGCACUUGUCUCGGUU	ssa-miR-25-3p	0.188582	-1.69569	3.48278	-0.486879	0.626344	0.999921
CCCCCUAUUCCCUAGAUAGUGU	NA	0.188582	-1.69569	3.48278	-0.486879	0.626344	0.999921
CGUGUGCACAGGGCUAUGCAAA	NA	0.188582	-1.69569	3.48278	-0.486879	0.626344	0.999921
CUCCCCUCUCCCGGCCUGUGUC	NA	0.188582	-1.69569	3.48278	-0.486879	0.626344	0.999921
CUGAGAUGAAGCACUGUAGCU	ssa-miR-143-3p	0.188582	-1.69569	3.48278	-0.486879	0.626344	0.999921
CUGGUGGGCUGACGGUCUCAU	NA	0.188582	-1.69569	3.48278	-0.486879	0.626344	0.999921
GAGGAGAGGGGAUGUGAGGAUUC	NA	0.188582	-1.69569	3.48278	-0.486879	0.626344	0.999921
GUGCACUGUAUUAGGGAAUAGG	NA	0.188582	-1.69569	3.48278	-0.486879	0.626344	0.999921
UAAGAAUAUGGUGAUUGACAGAGC	NA	0.188582	-1.69569	3.48278	-0.486879	0.626344	0.999921
UAAUAAUCACAGGCAGAACAGC	NA	0.188582	-1.69569	3.48278	-0.486879	0.626344	0.999921
UAAUUUCUGUUGGCUGUUCUAC	NA	0.188582	-1.69569	3.48278	-0.486879	0.626344	0.999921
UACCACAGGGUAGAACCACGU	ssa-miR-140-3p	0.188582	-1.69569	3.48278	-0.486879	0.626344	0.999921
UACUUGGAGUGACUAUGGCGCCG	NA	0.188582	-1.69569	3.48278	-0.486879	0.626344	0.999921
UAGGAGUGAAACGGUUUGUC	NA	0.188582	-1.69569	3.48278	-0.486879	0.626344	0.999921
UAUUGCACUUGUCCCGGAAU	ssa-miR-92a-3p	0.188582	-1.69569	3.48278	-0.486879	0.626344	0.999921
UCACAGUGAACCGGUCUCUUGU	ssa-miR-128-3p	0.188582	-1.69569	3.48278	-0.486879	0.626344	0.999921
UCACCGAUAAUGUUGACUUGUAGUU	NA	0.188582	-1.69569	3.48278	-0.486879	0.626344	0.999921
UCCCAGAAAGGUGAUAGUAGAGCGG	NA	0.188582	-1.69569	3.48278	-0.486879	0.626344	0.999921
UCCCUGACUCUUUUAGACCUC	NA	0.188582	-1.69569	3.48278	-0.486879	0.626344	0.999921
UCCGAAACUCCAGGGCGAACUCCUG	NA	0.188582	-1.69569	3.48278	-0.486879	0.626344	0.999921
UCGAGAUGACGGUAGCCGAUGAAA	NA	0.188582	-1.69569	3.48278	-0.486879	0.626344	0.999921
UCGGACCAAAAUGCGGCGUA	NA	0.188582	-1.69569	3.48278	-0.486879	0.626344	0.999921
UCGUUGAAGGUUCCGGACUGUGUC	NA	0.188582	-1.69569	3.48278	-0.486879	0.626344	0.999921
UCUGAAAGGGCACAGACCACUCUUC	NA	0.188582	-1.69569	3.48278	-0.486879	0.626344	0.999921
UCUGUAUGUGAAUCUCUGUCUGU	NA	0.188582	-1.69569	3.48278	-0.486879	0.626344	0.999921
UGAAAUGUUUAGGACCACUAGU	ssa-miR-203b-3p	0.188582	-1.69569	3.48278	-0.486879	0.626344	0.999921
UGAAUUCAGCUGUAGGU	NA	0.188582	-1.69569	3.48278	-0.486879	0.626344	0.999921
UGAGGUAGAAGUUUGUGCUGUU	ssa-let-7i-5p	0.188582	-1.69569	3.48278	-0.486879	0.626344	0.999921
UGAGGUAGUAGAUUGAAUAGCA	ssa-let-7e-5p	0.188582	-1.69569	3.48278	-0.486879	0.626344	0.999921
UGAGGUAGUAGGUUGUGUA	ssa-let-7a-5p	0.188582	-1.69569	3.48278	-0.486879	0.626344	0.999921
UGAGGUAGUAGUUUGUGAAA	ssa-let-7i-5p	0.188582	-1.69569	3.48278	-0.486879	0.626344	0.999921
UGAGGUAGUAGUUUGUGCCGUC	ssa-let-7i-5p	0.188582	-1.69569	3.48278	-0.486879	0.626344	0.999921
UGAGGUAGUAGUUUGUGCUGAAA	ssa-let-7i-5p	0.188582	-1.69569	3.48278	-0.486879	0.626344	0.999921
UGAGGUAGUAGUUUGUGCUGCA	ssa-let-7i-5p	0.188582	-1.69569	3.48278	-0.486879	0.626344	0.999921
UGAGGUAGUAGUUUGUGCUGUGU	ssa-let-7i-5p	0.188582	-1.69569	3.48278	-0.486879	0.626344	0.999921
UGAGGUAGUAGUUUGUGUCGUA	ssa-let-7g-5p	0.188582	-1.69569	3.48278	-0.486879	0.626344	0.999921
UGAGGUAGUGGAUUGAAUAGUC	ssa-let-7e-5p	0.188582	-1.69569	3.48278	-0.486879	0.626344	0.999921
UGAGUGUAGUGGAAGGCU	NA	0.188582	-1.69569	3.48278	-0.486879	0.626344	0.999921
UGAUUCUGUCACGAUCGUCCUCCUC	NA	0.188582	-1.69569	3.48278	-0.486879	0.626344	0.999921
UGGAGGGAACGCCAUUUCUGGAGA	NA	0.188582	-1.69569	3.48278	-0.486879	0.626344	0.999921
UGGGAAUGGCAAAAUGGGCUCU	NA	0.188582	-1.69569	3.48278	-0.486879	0.626344	0.999921
UGGUGAUUUUAGUGGAGACAUUG	NA	0.188582	-1.69569	3.48278	-0.486879	0.626344	0.999921
UGGUUUGGUUUCUGAUUCUCAUCUG	NA	0.188582	-1.69569	3.48278	-0.486879	0.626344	0.999921
UGUAAACAUCCCCGACUGGGAG	ssa-miR-30b-5p	0.188582	-1.69569	3.48278	-0.486879	0.626344	0.999921
UGUGUCUCUGGGUUCAGU	NA	0.188582	-1.69569	3.48278	-0.486879	0.626344	0.999921
UGUUCUUGGACCCCGGCCGGUAGGU	NA	0.188582	-1.69569	3.48278	-0.486879	0.626344	0.999921
UUCCUAUGCACAUACCGCUUU	ssa-miR-202-3p	0.188582	-1.69569	3.48278	-0.486879	0.626344	0.999921
UUCCUAUGCAUAUACCGCUA	ssa-miR-202-3p	0.188582	-1.69569	3.48278	-0.486879	0.626344	0.999921
UUCCUAUGCAUAUACCUCUUUGCU	ssa-miR-202-3p	0.188582	-1.69569	3.48278	-0.486879	0.626344	0.999921
UUCGAGCUGCAUCAGGGCUACCCUC	NA	0.188582	-1.69569	3.48278	-0.486879	0.626344	0.999921
UUCUGAGUCAGAAGGGUACCAGC	NA	0.188582	-1.69569	3.48278	-0.486879	0.626344	0.999921
UUCUGAUGGACGGUUCCUC	NA	0.188582	-1.69569	3.48278	-0.486879	0.626344	0.999921
UUGACCAUGUAAUUGUAACCAGA	NA	0.188582	-1.69569	3.48278	-0.486879	0.626344	0.999921
UUGAUUAUUUGAGUCGGCUGUGU	NA	0.188582	-1.69569	3.48278	-0.486879	0.626344	0.999921
UUGGCUGUGGGUUUGGUUGCCUGC	NA	0.188582	-1.69569	3.48278	-0.486879	0.626344	0.999921
UUGUCAGUCUUAGUAGUUCAUU	NA	0.188582	-1.69569	3.48278	-0.486879	0.626344	0.999921
UUUCCUAUGCAUAUACCCCUUC	ssa-miR-202-3p	0.188582	-1.69569	3.48278	-0.486879	0.626344	0.999921
UUUGAAUCUCUGCCAUGG	NA	0.188582	-1.69569	3.48278	-0.486879	0.626344	0.999921
UUUGAGAUCUUUCUGAGUGGG	NA	0.188582	-1.69569	3.48278	-0.486879	0.626344	0.999921
UGAGGUAGUAGUUUGCGCUGUU	ssa-let-7i-5p	5.35734	0.86547	1.77861	0.4866	0.626542	0.999921
AAGCUGCCAGCUGAAGAGCUGU	ssa-miR-22a-3p	31.4852	0.746161	1.53608	0.485755	0.627141	0.999921
UUCCUAUGCAUAUACCGCUUUA	ssa-miR-202-3p	2.3522	1.06468	2.19626	0.484772	0.627838	0.999921
UGAGGUAGUAGAUUGAAUAGG	ssa-let-7e-5p	10.8469	-0.913855	1.88669	-0.484369	0.628124	0.999921
UAACACUGUCUGGUAACGAUGU	ssa-miR-200b-3p	2.81705	1.03132	2.1327	0.483576	0.628687	0.999921
AAGCUGCCAGCCGAAGAACUG	ssa-miR-22a-3p	11.964	-0.652722	1.35274	-0.482519	0.629438	0.999921
AACAUUCAACGCUGUCGGUGAG	ssa-miR-181a-5p	16.8802	-0.824015	1.71969	-0.479165	0.631821	0.999921
ACCACAGGGUAGAACCACGGACU	ssa-miR-140-3p	3.20634	-1.31548	2.7473	-0.478825	0.632063	0.999921
ACCCUGUAGAACCGAAUUUGUGU	ssa-miR-10b-5p	53.6646	-0.599164	1.25161	-0.478715	0.632141	0.999921
ACUAUAAAGGAAAUGGGGAGCC	NA	23.5613	0.902226	1.88475	0.478697	0.632154	0.999921
UGAGGUAGUAGUUUGUAUAGUUA	ssa-let-7g-5p	7.54251	-0.758934	1.5914	-0.476898	0.633435	0.999921
UAAGGUGCAUCUAGUGUAGUUAG	ssa-miR-18a-5p	2.08943	1.34564	2.82282	0.476702	0.633574	0.999921
UUCCUAUGCAUAUACCUCUUUUU	ssa-miR-202-3p	6.14233	0.845254	1.77479	0.476256	0.633892	0.999921
AACAUUCAACGCUGUCGGUG	ssa-miR-181a-5p	16.912	-0.73899	1.55224	-0.476079	0.634018	0.999921
UGAGGUAGUAAGUUGUGUUGC	ssa-let-7h-5p	4.44581	0.997995	2.10697	0.473664	0.63574	0.999921
CUAUACAGUCUAUUGCCUUCC	ssa-let-7a-4-3p	1.6881	1.23441	2.61161	0.472663	0.636453	0.999921
UCUCCCAAUCCUUGUACCAGUGU	ssa-miR-150-5p	2.76548	1.03595	2.19423	0.472126	0.636837	0.999921
GUCCUAUGCAUAUACCUCUUC	ssa-miR-202-3p	1.46672	-1.2227	2.59144	-0.471822	0.637054	0.999921
GAAAGACCAUGACUGGAAGACA	NA	7.076	0.975788	2.0689	0.471646	0.637179	0.999921
AACCCGUAGAUCCGAACUUA	ssa-miR-100a-5p	4.30932	0.841302	1.79306	0.4692	0.638927	0.999921
UAGCUUAUCGGACUGGUGUUGGU	ssa-miR-21b-5p	1.05753	1.45657	3.10944	0.468434	0.639474	0.999921
UGAGGUAGUAGUUUGUAUAGUUC	ssa-let-7g-5p	10.1607	-0.733125	1.56989	-0.466992	0.640506	0.999921
AACCCGUAGAUCCGAACUUGA	ssa-miR-100a-5p	9.61235	0.862395	1.84752	0.466785	0.640654	0.999921
UGAGGUAGUUGUUUGUACAGA	ssa-let-7g-5p	5.86375	0.827326	1.78237	0.464171	0.642525	0.999921
UGAUUUGGCACUAGACUGACGGCU	NA	0.808795	1.52861	3.30212	0.462917	0.643424	0.999921
UGAGGUAGUAGUCUGUGCUGUU	ssa-let-7i-5p	6.73236	0.865699	1.87406	0.461937	0.644127	0.999921
ACCCGUAGAUCCGAACUUGUGU	ssa-miR-100a-5p	16.699	-0.702615	1.52473	-0.460813	0.644933	0.999921
UUCGGAAGUGUGCCUUUGGGGCAGU	NA	2.45597	-1.28484	2.78864	-0.460741	0.644984	0.999921
UGAGGUAGUAGGUUGUAUU	ssa-let-7c-5p	4.43828	0.831946	1.80749	0.460277	0.645317	0.999921
UGAGGUAGUAGGUUGUGUGGUA	ssa-let-7b-5p	7.89377	-0.889914	1.93571	-0.459735	0.645706	0.999921
AACCCGUAGAUCCGAACUUGUGC	ssa-miR-100a-5p	23.4812	-0.778944	1.69457	-0.45967	0.645753	0.999921
UGAGGUAGUUGUUUGUACAGUUU	ssa-let-7g-5p	4.14812	0.975694	2.12327	0.459525	0.645857	0.999921
UUCACAGUGGCUAAGUUCAGU	ssa-miR-27c-3p	22.6393	-0.71942	1.56579	-0.459462	0.645902	0.999921
UCACAGUGAACCGGUCUCUUUUC	ssa-miR-128-3p	2.82017	-1.13752	2.47634	-0.459357	0.645978	0.999921
AAGCUGCCGGCUGAAGAACUGU	ssa-miR-22a-3p	34.4275	-0.61658	1.34318	-0.459047	0.646201	0.999921
UUGAUGUAGAUUUUUUGGUGAUGGA	NA	34.8702	0.636018	1.38579	0.458958	0.646264	0.999921
UGAGGUAGUAGUUUGUGU	ssa-let-7g-5p	5.31252	0.816753	1.78095	0.458605	0.646518	0.999921
UUAUCUCUGAAGGACUUGGCGAUG	NA	2.53076	-1.11834	2.44121	-0.458109	0.646874	0.999921
UGUGCAAAUCUAUGCAAAACUGU	ssa-miR-19a-3p	53.6816	0.63963	1.39693	0.457884	0.647036	0.999921
AAGCUGCCAGCUGAAGAACUU	ssa-miR-22a-3p	60.3375	0.70973	1.55185	0.457343	0.647424	0.999921
UAGCUUAUCAGACUGGGGUUGGC	ssa-miR-21b-5p	3.45265	0.836259	1.83406	0.455962	0.648418	0.999921
UGAGGUAGUAGGUUGUAUAGUU	ssa-let-7a-5p	988.073	-0.758078	1.66637	-0.454928	0.649161	0.999921
UUUCCUAUGCAUAUACCUCUUUU	ssa-miR-202-3p	7.51885	0.854914	1.87932	0.454907	0.649176	0.999921
AUGACCUAUGAAUUGACAGC	ssa-miR-192a-5p	3.82048	0.825659	1.82574	0.452233	0.651101	0.999921
UGGAAGACUAGUGAUUUUGUUGUA	ssa-miR-7a-5p	1.87617	1.16005	2.56769	0.451786	0.651423	0.999921
UUCUGAAGUAACGGACACCGCUGG	NA	15.5637	0.837527	1.85566	0.451335	0.651748	0.999921
AACCCGUGGAUCCGAACUUGU	ssa-miR-100a-5p	0.161642	-1.56836	3.48542	-0.449978	0.652726	0.999921
AACCCUAACAAAAGCAUUGACU	ssa-miR-430c-5p	0.161642	-1.56836	3.48542	-0.449978	0.652726	0.999921
AACGCCAUUUUCACACUAAAU	ssa-miR-122-2-3p	0.161642	-1.56836	3.48542	-0.449978	0.652726	0.999921
AACGGUGUGUAGCCUAGCCUGC	NA	0.161642	-1.56836	3.48542	-0.449978	0.652726	0.999921
AAGCUGCCAGCUAAAGAACUGC	ssa-miR-22a-3p	0.161642	-1.56836	3.48542	-0.449978	0.652726	0.999921
AAGCUGCCAGCUGAAGAACUGUGCC	ssa-miR-22a-3p	0.161642	-1.56836	3.48542	-0.449978	0.652726	0.999921
AAGCUGCCAGCUGAAUAACUGC	ssa-miR-22a-3p	0.161642	-1.56836	3.48542	-0.449978	0.652726	0.999921
AAGUGACUGACUGACCUGACAGGUG	NA	0.161642	-1.56836	3.48542	-0.449978	0.652726	0.999921
AAUCUGUUUGUGCGGUCUUUGCC	NA	0.161642	-1.56836	3.48542	-0.449978	0.652726	0.999921
ACAGUAGUCUGCACAUUGGC	ssa-miR-199a-3p	0.161642	-1.56836	3.48542	-0.449978	0.652726	0.999921
ACCACAGGGUAGAACCACGG	ssa-miR-140-3p	0.161642	-1.56836	3.48542	-0.449978	0.652726	0.999921
ACCUUGGCUCUAGACUGCUUACU	ssa-miR-212b-5p	0.161642	-1.56836	3.48542	-0.449978	0.652726	0.999921
AGAAUAAUGCCAGCAGUCGG	NA	0.161642	-1.56836	3.48542	-0.449978	0.652726	0.999921
AGAGAAUAGUGGGAGGGUGCUGACA	NA	0.161642	-1.56836	3.48542	-0.449978	0.652726	0.999921
AGCUACAUCUGGCUACUGGA	ssa-miR-222b-3p	0.161642	-1.56836	3.48542	-0.449978	0.652726	0.999921
AGUUCUUCACUGGCAAGCUUUAU	ssa-miR-22a-5p	0.161642	-1.56836	3.48542	-0.449978	0.652726	0.999921
AUAUAGGGAAUAGGUUGCCUU	NA	0.161642	-1.56836	3.48542	-0.449978	0.652726	0.999921
AUCACAUUGCCAGGGAUUACU	ssa-miR-23a-3p	0.161642	-1.56836	3.48542	-0.449978	0.652726	0.999921
AUCCCACUUCUGACACCAC	NA	0.161642	-1.56836	3.48542	-0.449978	0.652726	0.999921
AUUGCACUUGUCCCGGCCUGC	ssa-miR-92a-3p	0.161642	-1.56836	3.48542	-0.449978	0.652726	0.999921
AUUUCCGUUGACCCUCUGAAUU	NA	0.161642	-1.56836	3.48542	-0.449978	0.652726	0.999921
CACAGUCUCCUCCCUGCCACAAGC	NA	0.161642	-1.56836	3.48542	-0.449978	0.652726	0.999921
CAGGCUGGUUAGAUGGUUGUCCU	ssa-miR-456-3p	0.161642	-1.56836	3.48542	-0.449978	0.652726	0.999921
CAUGCUGAGGCCCAGGGACUAGA	NA	0.161642	-1.56836	3.48542	-0.449978	0.652726	0.999921
CCCAGUUCUGAACUUUGUCCACU	NA	0.161642	-1.56836	3.48542	-0.449978	0.652726	0.999921
CGAGAUGAAGCACUGUAGCUCU	ssa-miR-143-3p	0.161642	-1.56836	3.48542	-0.449978	0.652726	0.999921
CUAUACAAUCUACUGUCUUUC	ssa-let-7e-3p	0.161642	-1.56836	3.48542	-0.449978	0.652726	0.999921
CUCAAGUAAUCCAGGAUAGGCC	ssa-miR-26a-5p	0.161642	-1.56836	3.48542	-0.449978	0.652726	0.999921
CUCACUGUCGGCUGCCUAGACU	NA	0.161642	-1.56836	3.48542	-0.449978	0.652726	0.999921
CUGCGGAAGGAUCAUUU	NA	0.161642	-1.56836	3.48542	-0.449978	0.652726	0.999921
GAACUAUUCUGCAACAUUUGUU	ssa-miR-734-5p	0.161642	-1.56836	3.48542	-0.449978	0.652726	0.999921
GGAUAUCAUCAUAUACUGUA	ssa-miR-144-5p	0.161642	-1.56836	3.48542	-0.449978	0.652726	0.999921
GUACAGUACUGUGAUAACUGAC	ssa-miR-101a-3p	0.161642	-1.56836	3.48542	-0.449978	0.652726	0.999921
GUGGAAGUGUAAUUGUGCUCU	NA	0.161642	-1.56836	3.48542	-0.449978	0.652726	0.999921
UAACAGGCCGUCUAGUGUGUUGCU	NA	0.161642	-1.56836	3.48542	-0.449978	0.652726	0.999921
UAACAUCUUGGCAUUUGGACAUCA	NA	0.161642	-1.56836	3.48542	-0.449978	0.652726	0.999921
UAACGAGUUUGGUCCAGCAACA	NA	0.161642	-1.56836	3.48542	-0.449978	0.652726	0.999921
UACAGAUUGAAUCCAGCCCUGA	NA	0.161642	-1.56836	3.48542	-0.449978	0.652726	0.999921
UACAGCAGGCACAGACAGA	ssa-miR-214-3p	0.161642	-1.56836	3.48542	-0.449978	0.652726	0.999921
UACAGCAGGCACAGACAGG	ssa-miR-214-3p	0.161642	-1.56836	3.48542	-0.449978	0.652726	0.999921
UACCCUGUAGAACCGAAUC	ssa-miR-10b-5p	0.161642	-1.56836	3.48542	-0.449978	0.652726	0.999921
UACUCAGUGGUUCAGAUGGCAA	NA	0.161642	-1.56836	3.48542	-0.449978	0.652726	0.999921
UACUGAUAGGAUUUUGGCAAUGGU	NA	0.161642	-1.56836	3.48542	-0.449978	0.652726	0.999921
UACUGGAGAGCCUGAGAGCAGG	NA	0.161642	-1.56836	3.48542	-0.449978	0.652726	0.999921
UAGCACCAUUUGAAAUCAGC	ssa-miR-29a-3p	0.161642	-1.56836	3.48542	-0.449978	0.652726	0.999921
UAGCAGCACGUAAAUAUU	ssa-miR-16a-5p	0.161642	-1.56836	3.48542	-0.449978	0.652726	0.999921
UAGCAGCGCAUCAUGGUU	ssa-miR-15c-5p	0.161642	-1.56836	3.48542	-0.449978	0.652726	0.999921
UAGCAGCGCAUCAUGGUUU	ssa-miR-15c-5p	0.161642	-1.56836	3.48542	-0.449978	0.652726	0.999921
UAGCAGCGCAUCAUGGUUUGU	ssa-miR-15c-5p	0.161642	-1.56836	3.48542	-0.449978	0.652726	0.999921
UAGCAGCGCGUAAAUAUUGGAG	ssa-miR-16a-5p	0.161642	-1.56836	3.48542	-0.449978	0.652726	0.999921
UAGCUGUGUUACCCUUACU	NA	0.161642	-1.56836	3.48542	-0.449978	0.652726	0.999921
UAGCUUAACAGACUGGUGUUGG	ssa-miR-21b-5p	0.161642	-1.56836	3.48542	-0.449978	0.652726	0.999921
UAGCUUAUCAGACCGGUGUU	ssa-miR-21b-5p	0.161642	-1.56836	3.48542	-0.449978	0.652726	0.999921
UAGCUUAUCAGACUGAUGUUGGC	ssa-miR-21b-5p	0.161642	-1.56836	3.48542	-0.449978	0.652726	0.999921
UAGCUUAUCAGGCUGGUGUU	ssa-miR-21b-5p	0.161642	-1.56836	3.48542	-0.449978	0.652726	0.999921
UAUGUCUUUGGCAGGAACCCAGG	NA	0.161642	-1.56836	3.48542	-0.449978	0.652726	0.999921
UAUUCCAUCUCAUCCUUGUUGCCUG	NA	0.161642	-1.56836	3.48542	-0.449978	0.652726	0.999921
UAUUGCACUCGUCCCGGCCUU	ssa-miR-92b-3p	0.161642	-1.56836	3.48542	-0.449978	0.652726	0.999921
UAUUGCACUUGUCCCGGCCC	ssa-miR-92a-3p	0.161642	-1.56836	3.48542	-0.449978	0.652726	0.999921
UAUUGCACUUGUCCCGGCU	ssa-miR-92a-3p	0.161642	-1.56836	3.48542	-0.449978	0.652726	0.999921
UAUUGCACUUGUCUCGGCCUGU	ssa-miR-92a-3p	0.161642	-1.56836	3.48542	-0.449978	0.652726	0.999921
UAUUUUCCUUCACCAGUGCCAGAG	NA	0.161642	-1.56836	3.48542	-0.449978	0.652726	0.999921
UCAACACUGAACUAUACCACUACA	NA	0.161642	-1.56836	3.48542	-0.449978	0.652726	0.999921
UCAAUCCGGUGGAGGACAAGAUGUG	NA	0.161642	-1.56836	3.48542	-0.449978	0.652726	0.999921
UCACAGUGAACCGGUCUCUAAA	ssa-miR-128-3p	0.161642	-1.56836	3.48542	-0.449978	0.652726	0.999921
UCACUGUUUAGGGAUAGGUCAUAGC	NA	0.161642	-1.56836	3.48542	-0.449978	0.652726	0.999921
UCAGAACGUGACAGCCAU	NA	0.161642	-1.56836	3.48542	-0.449978	0.652726	0.999921
UCAGCAAGGACUGGAAGGCAGGUGC	NA	0.161642	-1.56836	3.48542	-0.449978	0.652726	0.999921
UCAUUUGGUACGGGGAACUGCAUC	NA	0.161642	-1.56836	3.48542	-0.449978	0.652726	0.999921
UCCUAUCAUUUCACAACUCUGUU	NA	0.161642	-1.56836	3.48542	-0.449978	0.652726	0.999921
UCGAUUGUAGAAUACCUGGUUUCC	NA	0.161642	-1.56836	3.48542	-0.449978	0.652726	0.999921
UCUAAGGUCAGUGUAGCGUCUCCUC	NA	0.161642	-1.56836	3.48542	-0.449978	0.652726	0.999921
UCUGAUCAGAGGAGGAAUGUUGAG	NA	0.161642	-1.56836	3.48542	-0.449978	0.652726	0.999921
UCUGGUUAGGACACAUCAUGGACC	NA	0.161642	-1.56836	3.48542	-0.449978	0.652726	0.999921
UCUGUAACGUUCUGAGUGUAGU	NA	0.161642	-1.56836	3.48542	-0.449978	0.652726	0.999921
UCUUGGUUGGCUCACUCUGACUU	NA	0.161642	-1.56836	3.48542	-0.449978	0.652726	0.999921
UCUUUUUCCCAUGGCUACACCUUU	NA	0.161642	-1.56836	3.48542	-0.449978	0.652726	0.999921
UGACUUAGCCAAACUCCUCGUGUGC	NA	0.161642	-1.56836	3.48542	-0.449978	0.652726	0.999921
UGAGGAAACCGUGGCACGUCCUG	NA	0.161642	-1.56836	3.48542	-0.449978	0.652726	0.999921
UGAGGUAGUAGAUUGAAUAGGA	ssa-let-7e-5p	0.161642	-1.56836	3.48542	-0.449978	0.652726	0.999921
UGAGGUAGUAGAUUGAUUAGUU	ssa-let-7e-5p	0.161642	-1.56836	3.48542	-0.449978	0.652726	0.999921
UGAGGUAGUAGGUUGUAUGU	ssa-let-7c-5p	0.161642	-1.56836	3.48542	-0.449978	0.652726	0.999921
UGAGGUAGUAGGUUGUAUUUU	ssa-let-7f-5p	0.161642	-1.56836	3.48542	-0.449978	0.652726	0.999921
UGAGGUAGUAGUCUGUAUAGU	ssa-let-7g-5p	0.161642	-1.56836	3.48542	-0.449978	0.652726	0.999921
UGAGGUAGUAUAUUGAAUAGUU	ssa-let-7e-5p	0.161642	-1.56836	3.48542	-0.449978	0.652726	0.999921
UGAGGUAGUCGAUUGAAUAGUU	ssa-let-7e-5p	0.161642	-1.56836	3.48542	-0.449978	0.652726	0.999921
UGAGGUAGUUGCUUGUACAGUU	ssa-let-7d-5p	0.161642	-1.56836	3.48542	-0.449978	0.652726	0.999921
UGCUGUACCUGAGGAAUU	NA	0.161642	-1.56836	3.48542	-0.449978	0.652726	0.999921
UGCUUGAACUGUGGCAGCGGCCUG	NA	0.161642	-1.56836	3.48542	-0.449978	0.652726	0.999921
UGGAAUAGAGCGCACCGGACUAG	NA	0.161642	-1.56836	3.48542	-0.449978	0.652726	0.999921
UGGAAUGUACCGCACCGGA	NA	0.161642	-1.56836	3.48542	-0.449978	0.652726	0.999921
UGGAAUUGAAAAUGUUGGAUGUGUU	NA	0.161642	-1.56836	3.48542	-0.449978	0.652726	0.999921
UGGAAUUGUACGGGUUAGCA	NA	0.161642	-1.56836	3.48542	-0.449978	0.652726	0.999921
UGGACUUGAGUUCCCCGAAUAUU	NA	0.161642	-1.56836	3.48542	-0.449978	0.652726	0.999921
UGGAGACCAGCUGCGUAGAACC	NA	0.161642	-1.56836	3.48542	-0.449978	0.652726	0.999921
UGGAGUGUGACAAUGGU	ssa-miR-122-5p	0.161642	-1.56836	3.48542	-0.449978	0.652726	0.999921
UGGAGUGUGACGAUGGUGUUU	ssa-miR-122-5p	0.161642	-1.56836	3.48542	-0.449978	0.652726	0.999921
UGGGAGGCUUUGAAGUC	NA	0.161642	-1.56836	3.48542	-0.449978	0.652726	0.999921
UGGGCUGUGCAGACACACCGGAGA	NA	0.161642	-1.56836	3.48542	-0.449978	0.652726	0.999921
UGGGGACCAGAUGCGUAGAGCU	NA	0.161642	-1.56836	3.48542	-0.449978	0.652726	0.999921
UGGUCCUUACUGUCUCUGAUGGU	NA	0.161642	-1.56836	3.48542	-0.449978	0.652726	0.999921
UGGUGAAUUCAGGUUCUGCAUGGCU	NA	0.161642	-1.56836	3.48542	-0.449978	0.652726	0.999921
UGUAAACACCCCCGACUGGAAGC	ssa-miR-30b-5p	0.161642	-1.56836	3.48542	-0.449978	0.652726	0.999921
UGUAAACAUCCCCGACUGGAC	ssa-miR-30b-5p	0.161642	-1.56836	3.48542	-0.449978	0.652726	0.999921
UGUAAACAUCCUUGACCGAAAGCU	ssa-miR-30d-5p	0.161642	-1.56836	3.48542	-0.449978	0.652726	0.999921
UGUAAACAUCCUUGACUGAAG	ssa-miR-30d-5p	0.161642	-1.56836	3.48542	-0.449978	0.652726	0.999921
UGUAACAGCAACUCCAUG	ssa-miR-194a-5p	0.161642	-1.56836	3.48542	-0.449978	0.652726	0.999921
UGUAUGCCUGAAUUUGUUUGUCA	NA	0.161642	-1.56836	3.48542	-0.449978	0.652726	0.999921
UGUCUGUUAGCUUAAGCCUGUAUU	NA	0.161642	-1.56836	3.48542	-0.449978	0.652726	0.999921
UGUGCGCUCUGAAUUUACGAA	NA	0.161642	-1.56836	3.48542	-0.449978	0.652726	0.999921
UGUGUUGCUGAGAAUUCUGGUA	NA	0.161642	-1.56836	3.48542	-0.449978	0.652726	0.999921
UGUUUCUGGAAUAGGACGGAUGA	NA	0.161642	-1.56836	3.48542	-0.449978	0.652726	0.999921
UGUUUUCUGAUGGCUGGGUUUAGGC	NA	0.161642	-1.56836	3.48542	-0.449978	0.652726	0.999921
UUAAAGGAGGAUGGAGACGG	NA	0.161642	-1.56836	3.48542	-0.449978	0.652726	0.999921
UUAGCACUUGCACCGCUCCUCUUGG	NA	0.161642	-1.56836	3.48542	-0.449978	0.652726	0.999921
UUAGUCCACGACUAGGCUUGAU	NA	0.161642	-1.56836	3.48542	-0.449978	0.652726	0.999921
UUAUAUCCUGGAAAACCUCAUU	NA	0.161642	-1.56836	3.48542	-0.449978	0.652726	0.999921
UUAUGACGAUGUUGGAUGCUGCA	NA	0.161642	-1.56836	3.48542	-0.449978	0.652726	0.999921
UUCAAGUAAUCCAGGAUAGGCGU	ssa-miR-26a-5p	0.161642	-1.56836	3.48542	-0.449978	0.652726	0.999921
UUCAAGUGAUCCAGGAUAGGCU	ssa-miR-26a-5p	0.161642	-1.56836	3.48542	-0.449978	0.652726	0.999921
UUCACAGUGGCUAAGUUCA	ssa-miR-27c-3p	0.161642	-1.56836	3.48542	-0.449978	0.652726	0.999921
UUCAUUACCUCGUAGGGCCCCCUC	NA	0.161642	-1.56836	3.48542	-0.449978	0.652726	0.999921
UUCAUUUCUGCUUUGCUCUGUA	NA	0.161642	-1.56836	3.48542	-0.449978	0.652726	0.999921
UUCCUAUGCAUAUACCUCCUA	ssa-miR-202-3p	0.161642	-1.56836	3.48542	-0.449978	0.652726	0.999921
UUCGUGAACUUCCUGUGACUUGG	NA	0.161642	-1.56836	3.48542	-0.449978	0.652726	0.999921
UUCUGUUACCAAGCUUUGCAUC	NA	0.161642	-1.56836	3.48542	-0.449978	0.652726	0.999921
UUGACAGCACAAACCGAUCUGA	NA	0.161642	-1.56836	3.48542	-0.449978	0.652726	0.999921
UUGAUAGGUAUGAGAAACAUGG	NA	0.161642	-1.56836	3.48542	-0.449978	0.652726	0.999921
UUGGUCACCAGUUAACUCUUGA	NA	0.161642	-1.56836	3.48542	-0.449978	0.652726	0.999921
UUGUUGAAGCGGUACCCCUAGAACA	NA	0.161642	-1.56836	3.48542	-0.449978	0.652726	0.999921
UUUCCUAUGCAUAUACCUCUG	ssa-miR-202-3p	0.161642	-1.56836	3.48542	-0.449978	0.652726	0.999921
UUUCUAUGGGGUCUAUUCUAUU	NA	0.161642	-1.56836	3.48542	-0.449978	0.652726	0.999921
UUUGCAGUACUCAUUCA	NA	0.161642	-1.56836	3.48542	-0.449978	0.652726	0.999921
UUUGUCCAGACAGAGAACCAGC	NA	0.161642	-1.56836	3.48542	-0.449978	0.652726	0.999921
UUUUCAUCCAGAGCCAAGUCUGACA	NA	0.161642	-1.56836	3.48542	-0.449978	0.652726	0.999921
UCUUACAAUGGGCUGAGCAGUACUC	NA	1.60718	-1.14967	2.55781	-0.449474	0.65309	0.999921
UGAGGUAGCAGAUUGAAUAGUU	ssa-let-7e-5p	6.35143	-0.709369	1.58136	-0.448582	0.653733	0.999921
UGUACUGACUAACUACUCUAUC	NA	27.7272	-0.825859	1.84181	-0.448395	0.653868	0.999921
UUAAGACUUGUAGUGAUGUUUA	ssa-miR-499a-5p	104.389	0.513348	1.14509	0.448304	0.653934	0.999921
AAGCUGCCAGCUGAAGAGCUGC	ssa-miR-22a-3p	3.88156	0.960401	2.15697	0.445255	0.656136	0.999921
UGUAAACAUCCCCGACUGGAAGA	ssa-miR-30b-5p	24.0115	-0.60206	1.35412	-0.444614	0.656599	0.999921
AAGCUGCCAGCUGAAGAACUAU	ssa-miR-22a-3p	9.1319	-0.771906	1.73912	-0.443849	0.657151	0.999921
UAGCUUAUCGGACUGGUGUUGGC	ssa-miR-21b-5p	5.12563	-0.824133	1.86397	-0.442139	0.658389	0.999921
UAUUGCACUCGUCCCGGCCUCU	ssa-miR-92b-3p	4.00626	-0.920249	2.08466	-0.441438	0.658896	0.999921
UGAGGUAGUAGUUUGUAUAGUU	ssa-let-7g-5p	455.413	-0.510531	1.16454	-0.438398	0.661098	0.999921
UGAGGUAGUAGUUUGUGCUGUUA	ssa-let-7i-5p	67.4109	-0.49847	1.14036	-0.437115	0.662028	0.999921
UCUGGCAUUUUAGAGACCCUGGUGU	NA	1.72351	-1.25237	2.86916	-0.436493	0.662479	0.999921
UAAUACUGCCUGGUAAUGAUA	ssa-miR-200a-3p	1.5899	1.14131	2.61869	0.435833	0.662958	0.999921
ACUAUAUAUGGAGUAGGCUGUC	NA	6.16101	0.885757	2.04188	0.433794	0.664438	0.999921
UGAAAUGUUUAGGACCACUUG	ssa-miR-203b-3p	5.76189	0.765637	1.76498	0.433794	0.664438	0.999921
UCCAUGUAGGCUGGGCAUCUGUUCC	NA	9.58607	-0.683898	1.57763	-0.433497	0.664653	0.999921
UGAGAUGAAGCACUGUAGCA	ssa-miR-143-3p	20.7802	-0.604396	1.399	-0.432021	0.665726	0.999921
UCCCUGAGACCCUUAACCUGUGU	ssa-miR-125b-5p	8.38661	0.804786	1.86867	0.430673	0.666706	0.999921
UGAGGUAGUAGGUUGUGUGGU	ssa-let-7b-5p	28.4995	-0.737478	1.71593	-0.429784	0.667353	0.999921
UACUUGGUCUACGGGAAUAUGUU	NA	5.41418	-1.03498	2.41608	-0.428373	0.668379	0.999921
CUUUUCACGCUGCAGCUUUUGUGC	NA	15.2143	-0.573724	1.33961	-0.428278	0.668449	0.999921
AGGACUGUCCAACUUGAGAAU	ssa-miR-1338-5p	2.77852	1.04789	2.44782	0.428089	0.668586	0.999921
UAACGGAACCCAUAAAGCAGCUG	ssa-miR-462b-5p	28.3295	-0.727153	1.69927	-0.427921	0.668709	0.999921
UGGAAUGUAAGGAAGUGU	ssa-miR-206-3p	5.87135	-1.04002	2.43688	-0.426785	0.669536	0.999921
UGGAAGACUAGUGAUUUUGUUA	ssa-miR-7a-5p	5.17098	0.895554	2.09977	0.4265	0.669744	0.999921
UACCCUGUAGAACCGAACUUGU	ssa-miR-10b-5p	0.743831	1.42303	3.35964	0.423566	0.671882	0.999921
UAUUUUACUCUGAGCGGAUUGCCUC	NA	1.80508	1.09099	2.57907	0.423018	0.672282	0.999921
UGUAAACAUCCUACACUCUCAGC	ssa-miR-30a-5p	163.39	-0.475744	1.12515	-0.422829	0.67242	0.999921
UGAGGUAGUAGUUUGUGA	ssa-let-7i-5p	2.21424	1.04797	2.48305	0.422051	0.672988	0.999921
UGAGGUAGUAGUUUGUAUAGUUU	ssa-let-7g-5p	9.96742	-0.659827	1.56522	-0.421557	0.673348	0.999921
GUAAACAUCCUUGACUGAAAGCU	ssa-miR-30d-5p	67.7561	0.648936	1.54118	0.421063	0.673709	0.999921
UAGCUUAUCAGACUGGUGUUG	ssa-miR-21b-5p	381.318	0.679468	1.61478	0.420779	0.673916	0.999921
UGAGAUGAAGCACUGUAGCUCC	ssa-miR-143-3p	63.0373	-0.667206	1.58793	-0.420174	0.674358	0.999921
AGCUACAUUGUCUGCUGGGUUUU	ssa-miR-221-5p	2.84698	0.914954	2.17872	0.419951	0.674522	0.999921
UAGCAGCACGUAAAUAUUGGU	ssa-miR-16b-5p	15.4009	-0.639378	1.52804	-0.41843	0.675632	0.999921
UUGCUCUGUUCACUCUGGGAAC	NA	19.3333	-0.566674	1.3563	-0.41781	0.676086	0.999921
UGAGGUAGUAAGUUGUGUUGUC	ssa-let-7h-5p	3.51262	0.887577	2.13391	0.415939	0.677455	0.999921
ACCCUGUAGAACCGAAUUUGUG	ssa-miR-10b-5p	61.7433	-0.722157	1.73636	-0.415903	0.677481	0.999921
CCGUACCGUGAGUAAUAAUGCA	ssa-miR-126-3p	1.49011	1.08276	2.60894	0.415017	0.678129	0.999921
UCAGAACGUGACAAUGAGG	NA	1.34789	1.23406	2.98386	0.41358	0.679182	0.999921
UCCGAUUGGCUGUUGGCGAGGUACC	NA	5.36544	-1.10959	2.68892	-0.412652	0.679862	0.999921
AAGCUGCCAGCAGAAGAACUGU	ssa-miR-22a-3p	4.29607	-0.864007	2.11976	-0.407596	0.683571	0.999921
AAGCUGCCAGCUGAAGAACUGUC	ssa-miR-22a-3p	55.4257	0.63548	1.56256	0.406692	0.684234	0.999921
AAGCUGCCGGCUGAAGAACUGC	ssa-miR-22a-3p	5.61319	-0.656227	1.61365	-0.406672	0.684249	0.999921
UGAGGUAGUUGGUUGUAUUGU	ssa-let-7d-5p	1.62038	1.04055	2.57306	0.404404	0.685916	0.999921
UUCCUAUGCAUAUACCUCUUUGAU	ssa-miR-202-3p	1.78222	1.03011	2.54951	0.404041	0.686183	0.999921
UUAAGACUUGUAGUGAUGUUG	ssa-miR-499a-5p	2.00445	-1.13706	2.81798	-0.403502	0.686579	0.999921
UGUUUUAGUUUCUGUCUGUAGGU	NA	1.9811	1.02217	2.54906	0.400997	0.688422	0.999921
UGAGGUAGUAGGUUGUAC	ssa-let-7c-5p	16.4995	-0.679699	1.69675	-0.400589	0.688723	0.999921
CUGCGCAAACUACUGCCUUGCU	ssa-let-7i-2-3p	3.01037	0.956433	2.39612	0.399158	0.689776	0.999921
UCGUCUGAUCUCGGAAGC	NA	1.60827	1.02817	2.57662	0.39904	0.689864	0.999921
UGAGGUAGUAGUUUGUGUUGUU	ssa-let-7i-5p	1.52917	1.03179	2.59722	0.397269	0.691169	0.999921
UUCCUUCUACAGGCCCCUGGCAGCU	NA	14.4096	-0.726632	1.83013	-0.397038	0.69134	0.999921
UUCCUAUGCAUAUACCUCUUUU	ssa-miR-202-3p	138.751	0.632727	1.59821	0.395897	0.692181	0.999921
UGAGGUAGUAGUUUGUGCUGUUC	ssa-let-7i-5p	27.4876	-0.523978	1.32397	-0.395763	0.69228	0.999921
UUCAAGUAAUCCAGGAUAGGU	ssa-miR-26b-5p	12.5485	-0.670361	1.69486	-0.395526	0.692455	0.999921
UGAGGUAGUAGGUUGUAUAA	ssa-let-7a-5p	8.02133	-0.616632	1.56402	-0.39426	0.693389	0.999921
UAGACUAAGAAGCACUUUCAAU	NA	5.3697	0.696189	1.76819	0.39373	0.69378	0.999921
AAAGAGGCAUAGGGCAUGGGAA	ssa-miR-202-5p	6.67745	-0.626608	1.59251	-0.393473	0.69397	0.999921
UGACAAACUUGCCUGAUUCAAU	NA	10.2298	0.685001	1.74156	0.393325	0.694079	0.999921
CAGCUUAUCAGACUGGUGUUGG	ssa-miR-21b-5p	3.90586	0.713585	1.81545	0.393062	0.694274	0.999921
UACAGUACUGUGAUAACUGAAG	ssa-miR-101a-3p	23.1818	-0.530861	1.35121	-0.392877	0.69441	0.999921
UGAGGUAGUAGAUUGAAUAGA	ssa-let-7e-5p	10.3127	0.726344	1.84991	0.392638	0.694587	0.999921
UUGCAGUGAUGAUUGAUCAUU	NA	12.0415	-0.619354	1.58268	-0.391332	0.695552	0.999921
AAGCUGCCAGCUGGAGAACUGC	ssa-miR-22a-3p	7.45551	-0.619208	1.58689	-0.390203	0.696386	0.999921
UACCCUGUAGAUCCGGAUUUGC	ssa-miR-10a-5p	6.78498	0.813412	2.08728	0.389699	0.696759	0.999921
UAGCUUAUCAGACUGGUGUUGGCU	ssa-miR-21b-5p	2.41401	0.965102	2.49477	0.38685	0.698867	0.999921
UACUCGUAGUGACCAGACAUUGUGC	NA	0.685612	1.30542	3.39085	0.384982	0.700251	0.999921
UGGAAGACUAGUGAUUUUGUUGA	ssa-miR-7a-5p	0.685612	1.30542	3.39085	0.384982	0.700251	0.999921
UGUAAACAUCCCCGACUGGAAUCU	ssa-miR-30b-5p	64.1469	-0.519923	1.35143	-0.384721	0.700444	0.999921
UGGAGUGUGACAAUGGUGUUU	ssa-miR-122-5p	54.8895	0.598176	1.55753	0.384054	0.700938	0.999921
UGUAAACAUCCCCGACUGGAAUC	ssa-miR-30b-5p	76.1487	-0.440695	1.15059	-0.383016	0.701708	0.999921
UGAGGUAGUGGUUUGUGCUGUU	ssa-let-7i-5p	6.88076	-0.611139	1.60129	-0.381654	0.702718	0.999921
UACCACAGGGUAGAACCACGGACA	ssa-miR-140-3p	1.47346	1.00887	2.65199	0.380421	0.703633	0.999921
GCCCCUUUUAUAUUGUCCUACU	ssa-miR-130b-2-5p	6.42024	-0.719403	1.90155	-0.378325	0.705189	0.999921
UAGACUGUGAAACGUUGCCGGAAGC	NA	3.42022	-1.04009	2.75029	-0.378174	0.705301	0.999921
ACCCUGUAGAACCGAAUUUGUA	ssa-miR-10b-5p	14.7615	-0.64953	1.72015	-0.377601	0.705727	0.999921
UGAGGUAGUUGGUUGUAUGGC	ssa-let-7d-5p	4.42662	0.682648	1.80847	0.377473	0.705822	0.999921
AACCCGUAGAUCCGAACUUG	ssa-miR-100a-5p	48.2141	-0.498988	1.3239	-0.376906	0.706243	0.999921
UGAGAACUAGCGCACCAUUGGU	NA	6.22515	-0.598777	1.59322	-0.375828	0.707045	0.999921
GCUGUGUGAGGUCAGACCUAUC	ssa-miR-2188-3p	7.88262	-0.586439	1.56718	-0.374199	0.708256	0.999921
UGAGGUAGUAGGUUGUAUAGU	ssa-let-7a-5p	675.771	-0.411042	1.1047	-0.372084	0.70983	0.999921
UGUAAACAUCCCCGACUGGAAGC	ssa-miR-30b-5p	350.656	-0.412041	1.11187	-0.370583	0.710948	0.999921
AGGCAGUGUCUCGUUAGCUGA	ssa-miR-449b-5p	2.82442	0.902039	2.43693	0.370153	0.711268	0.999921
UGUAGAUUUUUCAGUGGGUUCUGUU	NA	5.39914	-0.791931	2.14473	-0.369245	0.711945	0.999921
AAGCUGCCUGCUGAAGAACUG	ssa-miR-22a-3p	1.84527	0.935469	2.53731	0.368686	0.712362	0.999921
AAGCUGCCAGCUGAAGAACCG	ssa-miR-22a-3p	10.1128	-0.690636	1.87639	-0.368066	0.712824	0.999921
UAGCUUAUCAGACUGGUGUUU	ssa-miR-21b-5p	9.01542	0.679395	1.85186	0.366872	0.713714	0.999921
ACAGUAGUCUGCACAUUGGUUA	ssa-miR-199a-3p	19.6976	-0.712333	1.9421	-0.366784	0.71378	0.999921
UCAGUGCGUUACAGAACUUUGU	ssa-miR-148a-3p	0.889616	1.18251	3.23301	0.36576	0.714544	0.999921
UCCGACUUCAACUGUACAUACUGA	NA	0.889616	1.18251	3.23301	0.36576	0.714544	0.999921
UUGAAUGUAAUCCUCCAUGGCCUGG	NA	0.889616	1.18251	3.23301	0.36576	0.714544	0.999921
UUCCUAUGCAUAUACCUCAUU	ssa-miR-202-3p	1.90545	0.917462	2.52962	0.362688	0.716838	0.999921
CUUUUUGCGGUCUGGGCUUGU	ssa-miR-129-5p	10.3937	0.686529	1.89433	0.362413	0.717044	0.999921
AGCUACAUCUGGCUACUGGGUCUCU	ssa-miR-222a-3p	51.2539	0.558445	1.54621	0.361169	0.717973	0.999921
CUUUCAGUCGGAUGUUUGCAGCU	ssa-miR-30c-3p	8.6167	-0.575879	1.59665	-0.36068	0.718339	0.999921
UGAGGUAGUAGGUUGUGUGGUUAU	ssa-let-7b-5p	3.51705	-0.894877	2.48203	-0.360543	0.718441	0.999921
UGAGAUUGUAGGCACUCCGCAGGU	NA	2.37572	-0.782391	2.18248	-0.358487	0.719979	0.999921
UGGACACACUGGUUCCCGCUCCUGC	NA	9.28232	-0.566434	1.58236	-0.357969	0.720367	0.999921
AAGCUGCCGGCUGAAGAACUG	ssa-miR-22a-3p	10.4525	-0.61232	1.71173	-0.35772	0.720553	0.999921
UGAGGUAGUUGUUUGUACA	ssa-let-7g-5p	2.31667	0.890631	2.49703	0.356676	0.721335	0.999921
CAUUGCACUUGUCUCGGUCUC	ssa-miR-25-3p	2.31431	0.890203	2.5024	0.355739	0.722036	0.999921
UCGUACCGUGAGUAAUAAUG	ssa-miR-126-3p	26.6265	-0.481138	1.35712	-0.354529	0.722943	0.999921
ACCCUAACAAAAGCAUUGACU	ssa-miR-430c-5p	7.65045	0.615458	1.74376	0.352949	0.724127	0.999921
UGAGGUAGUAGGUUGUGUGGC	ssa-let-7b-5p	5.1409	-0.695133	1.97132	-0.352623	0.724371	0.999921
AAGGUCCAACCUCACAUGUCCU	ssa-miR-2188-5p	14.0792	-0.663648	1.88209	-0.352612	0.724379	0.999921
ACCCUGUAGAACCGAAUUUGUGUU	ssa-miR-10b-5p	1.69948	-1.01328	2.87835	-0.352034	0.724813	0.999921
AAGCUGCCAGCUGAUGAACUGU	ssa-miR-22a-3p	3.81352	-0.861507	2.44736	-0.352015	0.724827	0.999921
UAGCUUAUCAGACUGGUGUUGACC	ssa-miR-21a-5p	14.261	-0.593108	1.68491	-0.352012	0.724829	0.999921
AAAGCUGCCAGCUGAAGAACU	ssa-miR-22a-3p	27.1661	0.55258	1.57039	0.351875	0.724932	0.999921
AUAGCUCUUUGAAUGGUACUGC	ssa-miR-458-3p	6.31991	0.730599	2.08091	0.351096	0.725517	0.999921
CUUUCAGUCGGAUGUUUGCAGC	ssa-miR-30c-3p	90.4285	0.54929	1.56629	0.350695	0.725817	0.999921
UGAGGUAGUAGGUUGUAUAG	ssa-let-7a-5p	71.4858	-0.404286	1.15449	-0.350185	0.7262	0.999921
UAGCUUAUCAGACUGGGGUUGG	ssa-miR-21b-5p	3.98773	0.725195	2.0714	0.350099	0.726264	0.999921
AUAGCUCUUUGAAUGGUACUG	ssa-miR-458-3p	10.3292	0.645399	1.85003	0.34886	0.727195	0.999921
UGUCUAUGUAUUUACUCCGUG	NA	2.35555	0.76362	2.19546	0.347818	0.727977	0.999921
UUCCUAUGCAUAUACCUCUUUG	ssa-miR-202-3p	491.72	0.56917	1.64111	0.34682	0.728727	0.999921
UGAGGUAGUAGAUUGUAUAGGU	ssa-let-7f-5p	4.86732	-0.845993	2.44385	-0.346172	0.729214	0.999921
AACCCGUAGAUCCGAACUUGGG	ssa-miR-100a-5p	0.627393	1.17426	3.39313	0.346069	0.729291	0.999921
UAUUGCACUCGUCCCGGCCUC	ssa-miR-92b-3p	1.24691	-0.924444	2.6717	-0.346014	0.729333	0.999921
AAGCUGCCAGCUGAAGAAUUGU	ssa-miR-22a-3p	19.1608	0.648592	1.8751	0.345897	0.72942	0.999921
UCAUAGCUCUUUGAAUGGUACU	ssa-miR-458-3p	3.36406	0.642029	1.8575	0.345642	0.729612	0.999921
AAGCUGCCAGCUGAAGAACUGA	ssa-miR-22a-3p	503.893	0.561335	1.62477	0.345486	0.729729	0.999921
UCGUACCGUGAGUAAUAAUGCA	ssa-miR-126-3p	648.301	0.564215	1.63343	0.345417	0.729781	0.999921
UCUGCGUACGUGUUUGGCUGGAGAC	NA	1.24977	-0.919276	2.67915	-0.343122	0.731507	0.999921
ACUCUUUCCCUGUUGCACUACU	ssa-miR-130a-5p	40.2721	-0.539289	1.57203	-0.343053	0.731559	0.999921
UGUAAACAUCCCCGACUGGAAGCUU	ssa-miR-30b-5p	2.51894	0.850813	2.48106	0.342923	0.731656	0.999921
UUCAGUCAUUGUUUCUGGUAG	ssa-miR-725-3p	0.781782	1.13626	3.32788	0.341436	0.732775	0.999921
UGAAUCGAGUGGGACAGUG	NA	1.3363	-1.01745	2.98431	-0.340932	0.733155	0.999921
AAGCUGCCAGCUGAAGAACUGUGU	ssa-miR-22a-3p	5.21319	-0.631555	1.85847	-0.339825	0.733989	0.999921
UGAGGUAGUAGUUUGUGCUGU	ssa-let-7i-5p	543.407	-0.379345	1.11917	-0.338952	0.734646	0.999921
AAGCUGCCGGCUGAAGAACUGA	ssa-miR-22a-3p	0.916557	1.08807	3.21201	0.338751	0.734798	0.999921
CUGUGUGAGGUCGGACCUAUC	ssa-miR-2188-3p	2.20319	-0.842835	2.48883	-0.338647	0.734876	0.999921
CAUUGCACUUGUCUCGGUCUA	ssa-miR-25-3p	7.01688	-0.641793	1.91338	-0.335423	0.737306	0.999921
AAGCUGCCAGCUGAAGGACUG	ssa-miR-22a-3p	11.4898	-0.574451	1.71404	-0.335144	0.737516	0.999921
UGACAUCAUAUGUACGGCUGCU	ssa-miR-489-3p	1.45764	0.991084	2.96665	0.334075	0.738323	0.999921
UGAGGUAGUAGGUUGUAUAGC	ssa-let-7a-5p	105.496	-0.374975	1.12309	-0.333879	0.738471	0.999921
CGAGGUAGUAGUUUGUGCUGU	ssa-let-7i-5p	0.611579	1.13181	3.39392	0.333481	0.738771	0.999921
CUAUACAACUUACUGCCUUCU	ssa-let-7h-3p	0.611579	1.13181	3.39392	0.333481	0.738771	0.999921
UCCCUGAGACCCUAACUUGUGU	ssa-miR-125a-5p	4.0043	-0.691164	2.07329	-0.333367	0.738857	0.999921
UGAGAACUGAAUUCCAUAGAUGC	ssa-miR-146a-5p	9.88239	0.613392	1.85027	0.331515	0.740255	0.999921
UAGCUUAUCAGACUGGUGUUGACU	ssa-miR-21a-5p	66.5523	0.517439	1.56432	0.330776	0.740814	0.999921
UGAGGUAGUAGUUUGUAUAG	ssa-let-7g-5p	10.8964	-0.589122	1.78543	-0.329961	0.741429	0.999921
UCUCUAACUCACACUCUGACCUAG	NA	3.03338	-0.804497	2.43841	-0.329927	0.741455	0.999921
UGAAAGCUGCCGGGCUGAGACUAGG	NA	9.95561	-0.700548	2.12574	-0.329554	0.741737	0.999921
UGAGGUAGUAGUUUGUAUAA	ssa-let-7g-5p	1.32151	0.876026	2.66657	0.328522	0.742517	0.999921
UGUGUGGUACGUGGCUAGCCGAGGA	NA	7.0992	-0.69442	2.1174	-0.327959	0.742942	0.999921
AAGCUGCCAGCUGAAGAACA	ssa-miR-22a-3p	34.9723	0.388895	1.1862	0.327848	0.743026	0.999921
UGGACACACUGGUUCCCGAUCCUGC	NA	27.8013	-0.508654	1.55202	-0.327738	0.74311	0.999921
UUUGGCAAUGGUAGAACUCACACU	ssa-miR-182-5p	1.88059	0.936235	2.85944	0.327419	0.743351	0.999921
UUCCCUUUGUCAUCCUAUGCCC	ssa-miR-204-5p	2.88474	-0.701792	2.14673	-0.326912	0.743734	0.999921
UCGCUGUGAUUCCCUGACACCCAUA	NA	3.06722	-0.781953	2.39252	-0.326832	0.743795	0.999921
UAUUGCACUUGUCCCGGCCUGUC	ssa-miR-92a-3p	4.90483	0.682599	2.09764	0.325412	0.744869	0.999921
CUCGUACCGUGAGUAAUAAUGC	ssa-miR-126-3p	48.2624	0.506401	1.5562	0.325409	0.744872	0.999921
UCACAGUGAACCGGUCUCUUUAA	ssa-miR-128-3p	2.69495	0.800047	2.46917	0.324014	0.745927	0.999921
UGGAAGACUAGUGAUUUUGUUGUU	ssa-miR-7a-5p	40.53	-0.46654	1.4428	-0.323356	0.746425	0.999921
AAGCUGCCAUCUGAAGAACUGU	ssa-miR-22a-3p	2.36516	0.709943	2.20343	0.322198	0.747303	0.999921
ACUCUUUCCCUGUUGCACUAU	ssa-miR-130a-5p	1.57221	0.84051	2.63836	0.318574	0.75005	0.999921
UCCGGAUGAAGACGGUGGAACUCCU	NA	1.56176	0.835325	2.63024	0.317586	0.750799	0.999921
GAGGUAGUAGAUUGAAUAGUUA	ssa-let-7e-5p	4.14676	-0.525201	1.6549	-0.317361	0.75097	0.999921
GCUUUGACGAUGUUGCACUACC	ssa-miR-301b-5p	1.61723	-0.916517	2.89961	-0.316083	0.751939	0.999921
UGAGAACUGAAUUCCAUAGAUG	ssa-miR-146a-5p	540.78	0.509563	1.61907	0.314726	0.75297	0.999921
UUUGCUGUUUUGAUGGAGUGGGU	NA	2.73384	-0.76163	2.41999	-0.314725	0.752971	0.999921
UAGCUUACCAGACUGGUGUUGG	ssa-miR-21b-5p	3.44471	0.658377	2.09731	0.313915	0.753586	0.999921
UUCACAGUGGUUAAGUUCUGC	ssa-miR-27d-3p	44.632	-0.49854	1.59219	-0.313115	0.754193	0.999921
UUCACAGUGGUUAAGUUCUGA	ssa-miR-27d-3p	5.12163	0.557206	1.77985	0.313064	0.754232	0.999921
ACUCUUUCCCUGUUGCACUACA	ssa-miR-130a-5p	3.0746	0.583136	1.86297	0.313015	0.754269	0.999921
UGAGGUAGUAGAUUGAAUAG	ssa-let-7e-5p	33.4419	0.445624	1.43401	0.310754	0.755988	0.999921
UCACAGUGAACCGGUCUCU	ssa-miR-128-3p	9.84365	-0.587511	1.89721	-0.309671	0.756811	0.999921
UGACAAGUAUCUCGAUCUCCUGCUG	NA	4.97098	-0.652106	2.11242	-0.3087	0.757549	0.999921
AACAUUCAUUGCUGUCGGUGG	ssa-miR-181c-5p	3.58861	0.66115	2.14387	0.30839	0.757785	0.999921
GAGCUGCCAGCUGAAGAACUG	ssa-miR-22a-3p	8.11132	0.575264	1.86674	0.308164	0.757957	0.999921
UUGGCUGAAGCAUAUACUGAUCU	NA	1.28469	-0.820575	2.66552	-0.307848	0.758198	0.999921
CAGGCUGGUUAGAUGGUUGUCCC	ssa-miR-456-3p	1.19589	-0.830892	2.70926	-0.306686	0.759083	0.999921
UACCCUGUAGAACCGAAUUUG	ssa-miR-10b-5p	12.2271	-0.584038	1.90669	-0.30631	0.759369	0.999921
UGAGGUAGUAGUUUGUGCUGC	ssa-let-7i-5p	81.6356	-0.347221	1.13711	-0.305355	0.760096	0.999921
GACCCGUAGAUCCGAUCUUGU	ssa-miR-99-5p	1.94691	0.771784	2.55713	0.301816	0.762792	0.999921
AAUGGCACCCUAUUCUUUGUAU	NA	1.77671	-0.761639	2.53062	-0.30097	0.763438	0.999921
CAUUGCACUUGUCUCGGUCUGC	ssa-miR-25-3p	5.40864	0.626668	2.09417	0.299244	0.764754	0.999921
UCAGUGCAUAACAGAACUUUGA	ssa-miR-152-3p	9.62639	0.455045	1.52588	0.298217	0.765538	0.999921
AGGAUUGUGACAAGCCUAAGGCGUG	NA	1.52686	0.787785	2.64753	0.297555	0.766043	0.999921
UAAUACUGCCUGGUAAUGAUGAU	ssa-miR-200a-3p	32.2314	0.517302	1.74107	0.297117	0.766377	0.999921
UAGCAGCACGUAAAUAUUGGAGA	ssa-miR-16a-5p	8.53058	0.549984	1.85222	0.296933	0.766518	0.999921
UUCCUAUGCAUAUACCUCC	ssa-miR-202-3p	16.565	0.534404	1.8016	0.296627	0.766751	0.999921
UAGCUUAUCAGACUGAUGUUGG	ssa-miR-21b-5p	1.25405	-0.895387	3.01882	-0.296601	0.766771	0.999921
AAGCUGCUAGCUGAAGAACUGU	ssa-miR-22a-3p	14.8945	-0.499181	1.68946	-0.295467	0.767637	0.999921
UCACAGUGAACCGGUCUCUA	ssa-miR-128-3p	3.2308	0.550674	1.86418	0.295397	0.76769	0.999921
UCCCUGAGACCCUUAACCUGUG	ssa-miR-125b-5p	153.885	-0.340504	1.15531	-0.294729	0.768201	0.999921
UGUAAACAUCCUACACUCUCAGU	ssa-miR-30a-5p	56.6348	-0.394029	1.34785	-0.29234	0.770027	0.999921
UGAAGAUUAGGAACACCGGUA	NA	1.72185	0.76071	2.60431	0.292096	0.770213	0.999921
UGAGGUAGUAGGUUGUGUGG	ssa-let-7b-5p	12.703	-0.491857	1.6856	-0.291799	0.770441	0.999921
UAUUGCACUUGUCCCGGCCU	ssa-miR-92a-3p	2.85334	-0.626078	2.14882	-0.291359	0.770777	0.999921
UUGUUGAACAAUGCACAGUGACACC	NA	1.25775	-0.777371	2.67817	-0.290262	0.771615	0.999921
CUGUACAACCUACUGCCUUCC	ssa-let-7b-3p	8.40591	-0.449024	1.54935	-0.289813	0.771959	0.999921
UGUAAACAUCCCCGACUGGAAU	ssa-miR-30b-5p	162.048	0.455562	1.5727	0.289669	0.77207	0.999921
AAGCUGCCAGCUGAAGAACUGUA	ssa-miR-22a-3p	54.8778	0.450881	1.55798	0.289402	0.772274	0.999921
AAGCUGCCAGCUGAGGAACUGU	ssa-miR-22a-3p	53.3112	-0.339676	1.17431	-0.289256	0.772385	0.999921
CUAGCACCAUUUGAAAUCGGUU	ssa-miR-29b-3p	3.50346	-0.621732	2.15319	-0.28875	0.772773	0.999921
CAGUAGUCUGCACAUUGGUC	ssa-miR-199a-3p	1.50355	0.763888	2.64824	0.288451	0.773001	0.999921
UCCAAAUCCGGCUUUGAACUUCUU	NA	0.766433	0.960771	3.33352	0.288215	0.773182	0.999921
AACCCGUAGAUCCGAACUUGU	ssa-miR-100a-5p	395.229	0.464102	1.61093	0.288095	0.773274	0.999921
UGAGGUAGUAGGUUGUAUAGA	ssa-let-7a-5p	19.3289	-0.441685	1.53329	-0.288063	0.773299	0.999921
CACCCUGUAGAACCGAAUUUGUGU	ssa-miR-10d-5p	3.52133	-0.68603	2.382	-0.288006	0.773342	0.999921
UGCUGCCGCUGAUAGAUCUGUUUUC	NA	3.23922	-0.61042	2.12012	-0.287918	0.77341	0.999921
UCUGAGUAUCUGUACUUAUUGGGC	NA	6.66626	-0.524789	1.83208	-0.286445	0.774538	0.999921
UGGUGUGAUGUAGAACCCUCUCUUC	NA	1.58915	0.743241	2.59587	0.286317	0.774636	0.999921
UCAGUGCAUAACAGAACUUUGG	ssa-miR-152-3p	0.835662	0.938371	3.27743	0.286313	0.774638	0.999921
UUCCUAUGCAUAUACCGCUC	ssa-miR-202-3p	0.835662	0.938371	3.27743	0.286313	0.774638	0.999921
UGGAAGACUAGUGAUUUUGUUG	ssa-miR-7a-5p	48.6024	0.445176	1.55944	0.285471	0.775283	0.999921
UAACGGAACCCAUAAAGCAGCU	ssa-miR-462b-5p	16.7323	-0.479312	1.68249	-0.284882	0.775735	0.999921
UUCCCUUUGUCAUCCUAUGCCU	ssa-miR-204-5p	20.3616	-0.439574	1.5477	-0.284017	0.776397	0.999921
AACAUUCAACGCUGUCGGUGU	ssa-miR-181a-5p	1.29274	0.770984	2.71509	0.283962	0.776439	0.999921
UUCCUAUGCAUAUACCUCGUU	ssa-miR-202-3p	1.51767	0.7422	2.61634	0.283679	0.776657	0.999921
UGGAGUGUGACAAUGGUGUUC	ssa-miR-122-5p	4.31925	0.601989	2.12406	0.283415	0.776859	0.999921
UGUGACUGUAACCCUGAUAUGGUA	NA	3.70837	-0.702172	2.47847	-0.283308	0.776941	0.999921
CUUUCAGUCGGAUGUUUGCAGCA	ssa-miR-30c-3p	4.64606	-0.587112	2.07408	-0.283071	0.777123	0.999921
UUAGAUCCUGAUAUUCCUCU	NA	1.07579	0.871354	3.09689	0.281364	0.778431	0.999921
UUCUGUAACGGUCUGAGUGUAGU	NA	1.71042	0.720932	2.5678	0.280759	0.778895	0.999921
UUCCUAUGCAUAUACCCCUUU	ssa-miR-202-3p	48.0294	0.482405	1.72198	0.280145	0.779366	0.999921
UUUCCUAUGCAUAUACCGCUU	ssa-miR-202-3p	6.48846	0.575166	2.05402	0.28002	0.779462	0.999921
UACCACAGGGUAGAACCACGGA	ssa-miR-140-3p	22.3343	0.433926	1.55252	0.279498	0.779862	0.999921
UCAGUGCACUACAGAACUUUG	ssa-miR-148a-3p	2.87795	0.603503	2.1614	0.279219	0.780077	0.999921
UGAGGUAGUAAGUUGUGUUG	ssa-let-7h-5p	10.3956	-0.500279	1.79465	-0.278762	0.780428	0.999921
GACCCGUAGAUCCGAACUUGU	ssa-miR-100a-5p	1.53499	-0.812639	2.92301	-0.278014	0.781001	0.999921
UGAGGUAGUUGUUUGUACAGUUC	ssa-let-7g-5p	1.53499	-0.812639	2.92301	-0.278014	0.781001	0.999921
UUCAAGUAAUCCAGGAUAGGC	ssa-miR-26a-5p	24.9039	-0.471733	1.69864	-0.277712	0.781233	0.999921
UGUAAACAUCCCCGACUGGAAUCC	ssa-miR-30b-5p	9.05155	-0.434087	1.56646	-0.277114	0.781693	0.999921
UCCCUGAGACCCUUAACCUGUGA	ssa-miR-125b-5p	4.87572	-0.528877	1.91558	-0.276092	0.782477	0.999921
UAGCUUACCAGACUGGUGUUGGU	ssa-miR-21b-5p	0.681274	0.93347	3.38819	0.275507	0.782927	0.999921
AAGCUGCCAACUGAAGAACUGU	ssa-miR-22a-3p	5.94035	0.520926	1.89596	0.274756	0.783504	0.999921
UAGCUUAUCAGACUGGUGUUGGU	ssa-miR-21b-5p	507.043	0.455149	1.65658	0.274753	0.783506	0.999921
UAGCUUAUCAGACUGGUGUC	ssa-miR-21b-5p	42.47	0.378094	1.37999	0.273984	0.784097	0.999921
UGAGGUAGUAGUUUGUGCUGUC	ssa-let-7i-5p	428.975	-0.301899	1.11257	-0.271353	0.786119	0.999921
UUUCCUAUGCAUAUACCCCUUU	ssa-miR-202-3p	5.04356	0.560014	2.06479	0.271221	0.786221	0.999921
UGAGAACUGAAUUCCAUAGAUA	ssa-miR-146a-5p	61.9567	0.469625	1.73446	0.270762	0.786574	0.999921
UGAAAUGUUUAGGACCACUUGU	ssa-miR-203b-3p	8.23294	0.471602	1.74456	0.270328	0.786908	0.999921
AAGCUGCCAGCUGAAGAACUGUU	ssa-miR-22a-3p	380.094	0.436122	1.6155	0.26996	0.787191	0.999921
AUCACAUUGCCAGGGAUUUC	ssa-miR-23a-3p	2.49792	-0.655879	2.44013	-0.268789	0.788092	0.999921
UGUAAACAUCCUUGACUGAA	ssa-miR-30d-5p	55.1169	0.314401	1.17142	0.268392	0.788398	0.999921
UGUAAACAUCCCCGACUG	ssa-miR-30b-5p	9.57188	-0.421663	1.57172	-0.268281	0.788483	0.999921
UGGAGAGGUUUUGUAUAGUGUU	NA	1.72939	-0.680077	2.55282	-0.266402	0.789929	0.999921
UAGCUUAUCAGACCGGUGUUGG	ssa-miR-21b-5p	2.71207	-0.57109	2.14391	-0.266378	0.789948	0.999921
UGAGGUAGUAGUUUGUGCUGUUU	ssa-let-7i-5p	244.137	-0.302288	1.135	-0.266333	0.789983	0.999921
AAGCUGCCUGCUGAAGAACUGU	ssa-miR-22a-3p	8.33705	0.493913	1.85643	0.266056	0.790196	0.999921
UCCCUGAGACCCUAACUUG	ssa-miR-125a-5p	11.9538	-0.447399	1.68204	-0.265986	0.79025	0.999921
UUACCGUGGAAUGGGUUGUGUGACG	NA	17	0.402201	1.51558	0.265377	0.790719	0.999921
UGAGGUAGUAGUUUGUGCUGGU	ssa-let-7i-5p	28.3158	-0.354948	1.33828	-0.265227	0.790834	0.999921
CGUACCGUGAGUAAUAAUGCAC	ssa-miR-126-3p	19.5332	-0.354335	1.33712	-0.264999	0.79101	0.999921
AAGCUGCCAGCUGAAGAACUA	ssa-miR-22a-3p	429.385	0.429282	1.6219	0.264679	0.791257	0.999921
UGAGGUAGUAGUUUGUGCUA	ssa-let-7i-5p	9.74431	0.464629	1.76352	0.263467	0.792191	0.999921
AGCUACAUCUGGCUACUGGGU	ssa-miR-222b-3p	11.4669	-0.413145	1.56956	-0.263223	0.792379	0.999921
UGAGGUAGUUGUUUGUAA	ssa-let-7g-5p	1.93971	0.595276	2.26425	0.262902	0.792626	0.999921
UGGAUGAUGAUGUUGUCAGGGGUGU	NA	6.09736	-0.415721	1.58496	-0.262292	0.793096	0.999921
UUCAAGUAAUCCAGGAUAGU	ssa-miR-26a-5p	3.04312	0.571123	2.17887	0.262119	0.79323	0.999921
UCGUACCGUGAGUAAUAAUGCAC	ssa-miR-126-3p	78.6984	-0.302598	1.16318	-0.260147	0.794751	0.999921
UGAGGCGUUUAGAACAAGAUCA	ssa-miR-7132b-3p	3.77721	0.474815	1.83336	0.258986	0.795646	0.999921
UCCAGGUAGUUGUCCCGAGCUGAGU	NA	1.55912	-0.665396	2.58022	-0.257883	0.796497	0.999921
AGGACUGUGACGAGCCGAAGGCUUG	NA	4.42855	-0.691123	2.70712	-0.255299	0.798492	0.999921
UUGGAUCUUUGGCUUCUGUCU	NA	0.727828	0.861957	3.3847	0.254663	0.798984	0.999921
CGUUCUUCACUGGCUAGCUUU	ssa-miR-22b-5p	13.7677	-0.428457	1.68629	-0.254083	0.799431	0.999921
UGUAAACAUCCCCGACUGGAAA	ssa-miR-30b-5p	20.8595	-0.426038	1.68371	-0.253035	0.800241	0.999921
CCGACACGCUAGCUCCCUGCAGACG	NA	0.510955	0.85852	3.39952	0.252541	0.800623	0.999921
CGAGAUGAAGCACUGUAGCUC	ssa-miR-143-3p	0.510955	0.85852	3.39952	0.252541	0.800623	0.999921
UGGCUGAAGCAUAGACACCUGGUG	NA	0.510955	0.85852	3.39952	0.252541	0.800623	0.999921
UUCACAGUGGUUAAGUUCUG	ssa-miR-27d-3p	6.65998	0.443231	1.76119	0.251666	0.801299	0.999921
UAGCUUAUCAGACUGGUGUUGGA	ssa-miR-21b-5p	238.855	0.403639	1.6055	0.25141	0.801497	0.999921
CUCCUAUGCAUAUACCUCUUU	ssa-miR-202-3p	58.6177	0.301492	1.19953	0.251342	0.801549	0.999921
UGAGGUAAUAGAUUGAAUAGUU	ssa-let-7e-5p	0.901774	0.80509	3.21527	0.250396	0.802281	0.999921
UUAAAGGGAAUUUGCGACUGUU	ssa-miR-724-5p	5.97806	0.523487	2.0934	0.250065	0.802537	0.999921
UGAGAUGAAGCACUGUAGCU	ssa-miR-143-3p	145.797	-0.286451	1.14683	-0.249776	0.802761	0.999921
UAGGAUCAGAUCUGCCCUUUCC	NA	2.83949	-0.53124	2.13215	-0.249157	0.803239	0.999921
UGUGAACCAGUUGGAAGCCAUGAGC	NA	2.59519	0.541558	2.1825	0.248136	0.804029	0.999921
UCGGUAGUGUCAGGAUGGGAGC	NA	1.71774	-0.714893	2.88833	-0.247511	0.804513	0.999921
UAUCCAUAUUAGGACCGCCUCG	NA	0.574242	0.83442	3.39458	0.245809	0.80583	0.999921
UGAGGUAGUAGUUUGUGCUGUAU	ssa-let-7i-5p	0.574242	0.83442	3.39458	0.245809	0.80583	0.999921
UCGUACCGUGAGUAAUAAUGCAA	ssa-miR-126-3p	15.1172	0.356135	1.44951	0.245694	0.805919	0.999921
UCUCCCAAUCCUUGUACCAGUG	ssa-miR-150-5p	5.88353	0.438412	1.78503	0.245606	0.805988	0.999921
AUCACAUUGCCAGGGAUUACC	ssa-miR-23a-3p	0.708214	0.831084	3.3863	0.245425	0.806127	0.999921
UGUAAACAUCCCCGACUGGAAUU	ssa-miR-30b-5p	7.51075	0.381781	1.55688	0.245222	0.806285	0.999921
CUCCUAUGCAUAUACCUCUUC	ssa-miR-202-3p	5.24971	0.439702	1.79924	0.244382	0.806935	0.999921
UUCCCUUUGUCAUCCUAUGCCA	ssa-miR-204-5p	1.52933	-0.632022	2.58737	-0.244272	0.80702	0.999921
UCAGUGCAUAACAGAACUUU	ssa-miR-152-3p	1.97503	0.549672	2.25641	0.243605	0.807537	0.999921
UUGGCAAAACUGACAUCGAAG	NA	38.007	0.466049	1.91468	0.243408	0.807689	0.999921
GAGCUGCCAGCUGAAGAACUGU	ssa-miR-22a-3p	53.6679	0.377864	1.55596	0.24285	0.808121	0.999921
CAGCUGCCAGCUGAAGAACUGU	ssa-miR-22a-3p	3.12388	0.516409	2.12806	0.242667	0.808264	0.999921
UCUGUUGGUUUUGGCAGGUAGCUGG	NA	5.6387	-0.507647	2.09665	-0.242124	0.808684	0.999921
UAGCUUAUCAGACUGGUGUUGGC	ssa-miR-21b-5p	1297.85	0.408075	1.6861	0.242024	0.808762	0.999921
UGAGGUAGUAGUUUGUGCUG	ssa-let-7i-5p	114.017	0.283649	1.17359	0.241694	0.809017	0.999921
AGCUACAUCUGGCUACUGGGUCUC	ssa-miR-222a-3p	80.1426	-0.379537	1.57231	-0.241389	0.809254	0.999921
AAGGUCCAACCUCACAUGUCC	ssa-miR-2188-5p	9.96396	-0.45677	1.89635	-0.240868	0.809657	0.999921
UAGCUUAUCAGACUGGUGUUGAA	ssa-miR-21a-5p	2.42664	0.596923	2.48689	0.240028	0.810309	0.999921
UGAGAACUGAAUCCCAUAGAUGG	ssa-miR-146a-5p	1.60911	0.630066	2.62775	0.239774	0.810505	0.999921
UAGCUUAUCAGACUGGUGUCGGC	ssa-miR-21b-5p	2.00648	0.610371	2.54776	0.239572	0.810662	0.999921
UUCCUAUGCAUAUACCUC	ssa-miR-202-3p	39.3371	-0.329629	1.37922	-0.238996	0.811109	0.999921
UGAAAUGUUUAGGACCACUUGC	ssa-miR-203b-3p	0.889543	0.770737	3.23143	0.238513	0.811483	0.999921
ACUCUUUCCCUGUUGCACUAC	ssa-miR-130a-5p	11.4666	0.441176	1.85217	0.238195	0.81173	0.999921
UAAAGCUUCCACGGUCUGUUUCUC	NA	2.64483	0.58805	2.47145	0.237937	0.81193	0.999921
UGUAAACAUCCCCGACUGGAAGU	ssa-miR-30b-5p	119.657	-0.27215	1.14444	-0.237803	0.812034	0.999921
AACAUUCAUUGCUGUCGGUG	ssa-miR-181c-5p	8.50709	0.442818	1.86238	0.23777	0.81206	0.999921
UAACGGAACCCAUAAUGCAGCUU	ssa-miR-462a-5p	3.55673	0.509861	2.14816	0.237348	0.812387	0.999921
UGGAGUGUGACAAUGGUGUUUGA	ssa-miR-122-5p	1.8464	0.679697	2.86593	0.237164	0.812529	0.999921
UGAGGUAGUGGAUUGAAUAGUU	ssa-let-7e-5p	8.68014	-0.366828	1.55343	-0.236141	0.813323	0.999921
UGGAUCGUAUCAGUUUGGAUU	NA	2.56505	-0.573675	2.42993	-0.236086	0.813366	0.999921
UGAGGUAGUAAGUUGUGUUGU	ssa-let-7h-5p	33.5966	0.401253	1.70711	0.235048	0.814171	0.999921
UAGCAGCACGUAAAUACUGGA	ssa-miR-16a-5p	8.2802	0.414554	1.76372	0.235045	0.814174	0.999921
UAAUACUGCCUGGUAAUGAUGAC	ssa-miR-200a-3p	5.68197	-0.44271	1.90219	-0.232738	0.815965	0.999921
UGAGGUAGUAGUUUGUGCUU	ssa-let-7i-5p	3.83114	0.426083	1.83613	0.232056	0.816495	0.999921
CGUGAUUAGUCAAAAGACCAGU	NA	1.2199	0.627628	2.70634	0.231911	0.816608	0.999921
UUCCUAUGCAUAUACCUCUC	ssa-miR-202-3p	92.2492	0.275485	1.18865	0.231764	0.816722	0.999921
UAAUACUGCCUGGUAAUGAUGAUU	ssa-miR-200a-3p	1.73367	-0.665594	2.87568	-0.231456	0.81696	0.999921
UGAGAACUGAAUUCCAUAGAUGGG	ssa-miR-146a-5p	1.73367	-0.665594	2.87568	-0.231456	0.81696	0.999921
UUAAGACUUGUAGUGAUGUUU	ssa-miR-499a-5p	246.072	0.262683	1.14007	0.23041	0.817773	0.999921
UGUAAACAUCCCCGACUGGAAUCA	ssa-miR-30b-5p	6.94456	-0.363732	1.58432	-0.229582	0.818416	0.999921
AAGCUGCCAGCUGAAGGACU	ssa-miR-22a-3p	0.810557	0.755021	3.29267	0.229304	0.818633	0.999921
UACAGUACUGUGAUAACUG	ssa-miR-101a-3p	0.810557	0.755021	3.29267	0.229304	0.818633	0.999921
UCUGCAAUGUAGUCGUUCUGGA	NA	0.810557	0.755021	3.29267	0.229304	0.818633	0.999921
UAGCUUAUCAGACUAGUGUUGG	ssa-miR-21b-5p	0.754768	0.767448	3.35542	0.228719	0.819087	0.999921
AGGACUGUGACGAGCUCAAGGCGUG	NA	22.8992	0.426157	1.86663	0.228303	0.819411	0.999921
GAGCUUAUCAGACUGGUGUUGGC	ssa-miR-21b-5p	2.15508	-0.637401	2.80242	-0.227447	0.820076	0.999921
UACGUAGUGUCGAGGGUGUCUCUAG	NA	2.29554	-0.631821	2.78407	-0.226941	0.820469	0.999921
UGAGGUAGUUGGUUGUAUGGUC	ssa-let-7d-5p	18.6015	-0.385169	1.69934	-0.226659	0.820689	0.999921
UGAGGUAGUAGUUUGUGC	ssa-let-7i-5p	16.3038	-0.303412	1.35638	-0.223692	0.822997	0.999921
AGCUACAUUGUCUGCUGGGU	ssa-miR-221-5p	1.45621	0.584204	2.62346	0.222684	0.823781	0.999921
UGAGGUAGUAGUUUGUAUAGUA	ssa-let-7g-5p	10.6215	-0.33974	1.53931	-0.22071	0.825318	0.999921
UAGCAGCACGUAAAUAUUGGA	ssa-miR-16a-5p	62.8759	-0.31625	1.4335	-0.220613	0.825394	0.999921
UUCCUAUGCAUAUACCUCUUUGU	ssa-miR-202-3p	134.508	-0.260919	1.18664	-0.21988	0.825965	0.999921
UACCCUGUAGAUCCGGAUUUGU	ssa-miR-10a-5p	61.2512	0.344787	1.56885	0.21977	0.82605	0.999921
UAGCUUAUCAGACUGGUGUUGU	ssa-miR-21b-5p	114.44	0.346523	1.58045	0.219256	0.82645	0.999921
UAUAGUGCACUUCUCUUGACC	NA	0.735154	0.737129	3.36612	0.218985	0.826662	0.999921
AAGCUGCCAGCUGAAGAACUG	ssa-miR-22a-3p	3461.81	0.373414	1.7064	0.218831	0.826781	0.999921
UGAGGUAGUAGUUUGUAUAGC	ssa-let-7g-5p	14.1235	0.40664	1.8607	0.218541	0.827007	0.999921
AAGCUGCCAGCUGAGGAACUGC	ssa-miR-22a-3p	5.27158	0.391081	1.79896	0.217393	0.827902	0.999921
UCGUACCGUGAGUAAUAAUGCU	ssa-miR-126-3p	7.7485	-0.412353	1.89894	-0.217149	0.828092	0.999921
UGAGGUAGUAGAUUGAACAGUU	ssa-let-7e-5p	3.15945	0.480581	2.21523	0.216944	0.828252	0.999921
UCUUCUGUAGGGCUUCCUCUGUGCC	NA	0.916483	0.695533	3.21013	0.216668	0.828467	0.999921
UAGCUUAUCAGACUGGUGUUGA	ssa-miR-21a-5p	517.808	0.35227	1.62662	0.216566	0.828547	0.999921
UCGUACCGUGAGUAAUAAUGUA	ssa-miR-126-3p	1.20815	-0.659523	3.04554	-0.216554	0.828556	0.999921
UAGCUUAUCAGACUGGUGUUGG	ssa-miR-21b-5p	1903.15	0.363386	1.67958	0.216356	0.828711	0.999921
UAAGAUCCCAGCCAGAACCGUGCGA	NA	122.503	-0.253567	1.174	-0.215986	0.828999	0.999921
UGUAAACAUCCUUGACUGAAAA	ssa-miR-30d-5p	1.74957	0.560316	2.59664	0.215785	0.829155	0.999921
UGAGGUAGUAAGUUGUGUUGUUU	ssa-let-7h-5p	3.34228	0.398171	1.84626	0.215663	0.82925	0.999921
AAUACUGCCUGGUAAUGAUGAUA	ssa-miR-200a-3p	0.537896	0.73119	3.39682	0.215257	0.829567	0.999921
AAUACUGCCUGGUAAUGAUGAUU	ssa-miR-200a-3p	0.537896	0.73119	3.39682	0.215257	0.829567	0.999921
CGUAAACAUCCUUGACUGAAAGCU	ssa-miR-30d-5p	0.537896	0.73119	3.39682	0.215257	0.829567	0.999921
UUUGAAUCAGCUGUGUAGUGUC	NA	0.537896	0.73119	3.39682	0.215257	0.829567	0.999921
UUCCUAUGCAUAUACCUCCU	ssa-miR-202-3p	1.7602	0.548357	2.56093	0.214124	0.83045	0.999921
GUCCAGUUUUCCCAGGAAUCCCC	ssa-miR-145-5p	1.61449	-0.549337	2.56639	-0.214051	0.830508	0.999921
UAGCAGCACGUAAAUAUUGGAGU	ssa-miR-16a-5p	8.88406	-0.399978	1.87273	-0.21358	0.830874	0.999921
UGAGGUAGUAGCUUGUGCUGUU	ssa-let-7i-5p	3.76905	0.388802	1.82157	0.213443	0.830981	0.999921
UGCACAUGGGUGGACCUUCUGAUC	NA	3.53307	-0.466268	2.19077	-0.212833	0.831457	0.999921
UUCCUAUGCAUAUACCUCUUUGUU	ssa-miR-202-3p	0.601183	0.720964	3.39234	0.212527	0.831696	0.999921
UGAGGUAGUAGUUUGUGCUGCU	ssa-let-7i-5p	12.3453	-0.325528	1.53946	-0.211456	0.832532	0.999921
AGCUACAUCUGGCUACUGGGUCC	ssa-miR-222b-3p	1.55089	0.555521	2.64365	0.210134	0.833563	0.999921
AAGCUGCCAGCUGAAGAACUGC	ssa-miR-22a-3p	2056.2	0.352999	1.6827	0.209781	0.833838	0.999921
GGAGGUAGUAGUUUGUGCUGUU	ssa-let-7i-5p	1.33926	-0.55741	2.65812	-0.209701	0.833901	0.999921
UAGCAGCACGUCAUGAUUUGU	NA	7.02505	0.42403	2.04047	0.20781	0.835378	0.999921
UGUAAACAUCCCCGACUGGA	ssa-miR-30b-5p	64.1494	0.319615	1.54836	0.206422	0.836462	0.999921
UACUGACGGAAAGGACAGCGGCCUU	NA	0.837497	0.674473	3.26765	0.206409	0.836471	0.999921
UUCUGAAGUAUCGGACACUGCUGGU	NA	4.24603	0.379196	1.83939	0.206154	0.836671	0.999921
CUUUCAGUCGGAUGUUUGCA	ssa-miR-30c-3p	2.12364	0.517559	2.51985	0.205393	0.837265	0.999921
UCUCUAACUCACACUCUGACCUAGG	NA	2.77885	-0.56344	2.74797	-0.205039	0.837542	0.999921
AUAGCUCUUUGAAUGGUACU	ssa-miR-458-3p	9.49391	0.381334	1.86366	0.204616	0.837873	0.999921
CAGGCUGGUUAGAUGGUUGUCA	ssa-miR-456-3p	10.1284	-0.322854	1.5805	-0.204274	0.83814	0.999921
GUUUCUCUGUUCACUCUCUG	NA	1.58385	-0.525655	2.57806	-0.203896	0.838435	0.999921
UAGCUUAUCAGACUGGUGGU	ssa-miR-21b-5p	2.64638	-0.442551	2.17149	-0.2038	0.838509	0.999921
AGCUACAUCUGGCUACUGGGUCU	ssa-miR-222b-3p	14.6504	0.378907	1.85963	0.203754	0.838545	0.999921
UGAGAUAUGAGGUCCUCUUCUGC	NA	2.30929	-0.502666	2.47455	-0.203134	0.83903	0.999921
AAGCUGCCAGCUGAAGAACUGU	ssa-miR-22a-3p	10524.1	0.350956	1.74374	0.201266	0.84049	0.999921
CAUUGCACUUGUCUCGGUCUCC	ssa-miR-25-3p	1.08955	-0.623763	3.1036	-0.20098	0.840714	0.999921
UGACCUGACUGCGCUGAUGC	NA	1.08955	-0.623763	3.1036	-0.20098	0.840714	0.999921
UGAGUAGGAUAUUUGCAUGGCAUG	NA	1.08955	-0.623763	3.1036	-0.20098	0.840714	0.999921
UAGCAGCACGUAAAUAUUGGAG	ssa-miR-16a-5p	141.013	0.318808	1.58768	0.200801	0.840854	0.999921
UAGCUUAUCAGACUGGUGUUGC	ssa-miR-21b-5p	16.7845	0.37292	1.86215	0.200263	0.841275	0.999921
CUGUACAACCUACUGCCUUCCU	ssa-let-7b-3p	2.98227	-0.489702	2.44731	-0.200098	0.841404	0.999921
AUGACCUAUGAAUUGACAGCC	ssa-miR-192a-5p	21.0194	-0.311095	1.56151	-0.199228	0.842085	0.999921
CGAGGUAGUAGUUUGUGCUGUU	ssa-let-7i-5p	7.31152	-0.389686	1.95773	-0.19905	0.842223	0.999921
AGCUACAUCUGGCUACUGGGUCUCA	ssa-miR-222a-3p	5.13174	0.379336	1.90676	0.198943	0.842307	0.999921
UAGCUUAUCAGACUGGUGUCGG	ssa-miR-21b-5p	1.52152	0.522523	2.6447	0.197574	0.843379	0.999921
AAUACCAAGUGCUGUAAGCUU	NA	1.50946	0.575088	2.92181	0.196826	0.843964	0.999921
AAGCUGCCAGCUGAAGAACUCU	ssa-miR-22a-3p	8.99868	0.367258	1.87905	0.195448	0.845042	0.999921
UGUAAACAUCCCCGACUGA	ssa-miR-30b-5p	4.65984	-0.364107	1.86384	-0.195353	0.845117	0.999921
UAGCUUACCAGACUGGUGUUGA	ssa-miR-21a-5p	1.30947	-0.519013	2.65985	-0.195129	0.845292	0.999921
UAUUGCACUUGUCCCGGCCUGUAU	ssa-miR-92a-3p	1.30947	-0.519013	2.65985	-0.195129	0.845292	0.999921
UUCGAACUGUUUGGGUAUGGACCUA	NA	2.50878	0.482714	2.48353	0.194366	0.845889	0.999921
UGAGAUGAAGCACUGUAGCUCU	ssa-miR-143-3p	271.897	-0.314895	1.62688	-0.193557	0.846523	0.999921
UUUGAACUUGGGUUGUUGAAGGA	NA	25.7634	0.461639	2.4184	0.190886	0.848615	0.999921
UAACGGAACCCAUAAUGCAGCUG	ssa-miR-462a-5p	87.8488	-0.304651	1.60201	-0.190167	0.849178	0.999921
AACAUUCAACGCUGUCGGUGA	ssa-miR-181a-5p	66.8554	0.293686	1.54575	0.189995	0.849313	0.999921
UCACAGUGAACCGGUCUCUUC	ssa-miR-128-3p	46.1073	-0.32532	1.71569	-0.189615	0.849611	0.999921
UGAGGUAGUUGGUUGUAUGGA	ssa-let-7d-5p	1.54644	0.548386	2.90381	0.18885	0.85021	0.999921
AAAGCUGCCAGCUGAAGAACUG	ssa-miR-22a-3p	110.565	0.29334	1.5674	0.187151	0.851542	0.999921
UCGUACCGUGAGUAAUAAUGA	ssa-miR-126-3p	12.1896	-0.356077	1.90443	-0.186973	0.851682	0.999921
UCACAGUGAACCGGUCUCUUAU	ssa-miR-128-3p	3.82492	-0.392629	2.10593	-0.18644	0.8521	0.999921
GACCCGUAGAUCCGAACUUGUG	ssa-miR-100a-5p	5.09015	0.333927	1.79549	0.18598	0.85246	0.999921
AUCACAUUGCCAGGGAUUUCU	ssa-miR-23a-3p	5.86566	0.327244	1.763	0.185618	0.852745	0.999921
GGGGAAUUAGCUCAAAUGGU	NA	5.79539	0.383455	2.07197	0.185068	0.853176	0.999921
UGAGAUGAAGCACUGUAGU	ssa-miR-143-3p	1.3901	-0.551803	2.9818	-0.185057	0.853184	0.999921
UCAUAGACAGUGACUUUGGGAGGA	NA	1.53127	0.543694	2.9403	0.184911	0.853299	0.999921
UAGCUUAUCAGACUGGUGUUGAU	ssa-miR-21a-5p	14.3517	0.345394	1.8692	0.184782	0.8534	0.999921
AAGCUGCCCGCUGAAGAACUGU	ssa-miR-22a-3p	1.63575	0.477395	2.5871	0.184529	0.853598	0.999921
CGUCUGAUCUCGGAAGCU	NA	1.96178	-0.522374	2.84325	-0.183724	0.85423	0.999921
GUGAAAUGUUUAGGACCACUUG	ssa-miR-203a-3p	11.0298	0.341505	1.86344	0.183266	0.85459	0.999921
GUUUCUCUGUUCACUCUCUGGG	NA	29.6385	-0.289133	1.57868	-0.183148	0.854682	0.999921
UAGCUUAUCAGACUGGUGUA	ssa-miR-21b-5p	9.81519	0.321025	1.75324	0.183104	0.854716	0.999921
UAGACAGUGACUUUGGGA	NA	0.628123	0.618577	3.39046	0.182446	0.855232	0.999921
UGCUCUGAAUGGCCUUCCUCUGGCU	NA	0.628123	0.618577	3.39046	0.182446	0.855232	0.999921
UUAACGACCUGUUGUUGUGGAC	NA	0.628123	0.618577	3.39046	0.182446	0.855232	0.999921
UUGACAAUGAGUGACAUGGAGU	NA	0.628123	0.618577	3.39046	0.182446	0.855232	0.999921
UGUAUGGUGAUGAACGCGCUCCUC	NA	15.6672	-0.331587	1.81968	-0.182222	0.855408	0.999921
AGCAGCAUUGUACAGGGCUAU	ssa-miR-107-3p	0.564836	0.617734	3.39459	0.181976	0.855602	0.999921
CAGCUUAUCAGACUGGUGUUGGU	ssa-miR-21b-5p	0.564836	0.617734	3.39459	0.181976	0.855602	0.999921
UGAGGUAGUAGGUUGUAUGGC	ssa-let-7c-5p	0.564836	0.617734	3.39459	0.181976	0.855602	0.999921
AGCUACAUCUGGCUACUGGGC	ssa-miR-222b-3p	0.808649	0.599555	3.29899	0.181739	0.855787	0.999921
UUCAAGUAAUCCAGGAUAGG	ssa-miR-26a-5p	17.2532	0.303505	1.67241	0.181478	0.855993	0.999921
AAAGAGGCAUAGGGCAUGGG	ssa-miR-202-5p	0.74628	0.608441	3.35687	0.181253	0.856169	0.999921
CGAGGUAGUAGAUUGAAUAGUU	ssa-let-7e-5p	5.05552	0.343197	1.89356	0.181244	0.856176	0.999921
AGCAGCAUUGUACAGGGCUAUC	ssa-miR-107-3p	1.10075	0.557344	3.07889	0.181021	0.856351	0.999921
CUUUCAGUCGGAUGUUUGCAGCCA	ssa-miR-30c-3p	1.56489	-0.467947	2.59254	-0.180498	0.856762	0.999921
UGAGGUAGUAGAUUGAAC	ssa-let-7e-5p	11.0236	0.275501	1.5389	0.179025	0.857918	0.999921
UAAGGUGCAUCUAGUGUAGUU	ssa-miR-18a-5p	3.39493	-0.381856	2.13425	-0.178918	0.858002	0.999921
UAUUGCACUUGUCCCGGCCUGUAUU	ssa-miR-92a-3p	1.33259	0.535637	3.00517	0.178238	0.858536	0.999921
UGAGGUAGUGGGUUGUAUAGU	ssa-let-7a-5p	1.02282	-0.552552	3.10825	-0.17777	0.858904	0.999921
UAACACUUGGCUGCUCUCUAGCACA	NA	4.4312	-0.387399	2.19158	-0.176767	0.859691	0.999921
AGGACUGUAAGGAGCCGAAGGAGUG	NA	2.21428	-0.500395	2.83616	-0.176434	0.859953	0.999921
UGAGGUAGUAGACUGAAUAGUU	ssa-let-7e-5p	6.70611	-0.27788	1.57927	-0.175955	0.860329	0.999921
UCACAGUGAACCGGUCUCUU	ssa-miR-128-3p	73.489	-0.200186	1.13884	-0.175782	0.860465	0.999921
UAGCAGCACGUAAAUAUUGGC	ssa-miR-16c-5p	7.69531	0.309231	1.76521	0.175181	0.860938	0.999921
GACUUGGUCUAAGCUCCUCAGU	ssa-miR-7132a-5p	1.14492	-0.475219	2.74497	-0.173124	0.862554	0.999921
UAGCUUAUCAGACUGGUGU	ssa-miR-21b-5p	78.8052	-0.198943	1.15386	-0.172415	0.863112	0.999921
UUUCUCGGCCCUUUCUCCUUCAGG	NA	0.789035	0.569738	3.30829	0.172215	0.863268	0.999921
AUCACAUUGCCAGGGAUUUCCA	ssa-miR-23a-3p	27.6401	-0.290624	1.69037	-0.171929	0.863494	0.999921
UUCACAGUGGCUAAGUUCCGA	ssa-miR-27a-3p	0.901134	0.550989	3.21052	0.17162	0.863737	0.999921
UCGUAUCUACUUGAUGAGCCUGGGU	NA	2.60496	-0.418786	2.44056	-0.171594	0.863756	0.999921
AUCUGUUUGUGCUGUUGAGCCA	NA	225.94	-0.351035	2.05762	-0.170602	0.864536	0.999921
UUCCUAUGCAUAUACCUCUA	ssa-miR-202-3p	15.43	-0.262689	1.54809	-0.169685	0.865258	0.999921
UAACACGGUGCCUGACA	NA	1.14065	0.522088	3.09815	0.168516	0.866177	0.999921
UUGAACAAGACUGAAUGCUACU	NA	23.058	0.202654	1.20294	0.168465	0.866217	0.999921
GCUUCUCUGUUCGCUCUCUGGGA	NA	104.189	-0.19239	1.1586	-0.166054	0.868115	0.999921
UUGCUGGUUACAUGGUCUGUGA	NA	3.16711	0.309898	1.87212	0.165534	0.868524	0.999921
CAACAACCUCCACAAGCGGACA	NA	2.55896	-0.403189	2.43826	-0.165359	0.868661	0.999921
UCGUACCGUGAGUAAUAAUGCACC	ssa-miR-126-3p	1.67174	0.479368	2.90331	0.165111	0.868857	0.999921
UCGUACCGUGAGUAAUAAUGU	ssa-miR-126-3p	65.14	-0.259793	1.5746	-0.16499	0.868952	0.999921
UUCACAGUGGUUAAGUUCUGCC	ssa-miR-27d-3p	3.3268	-0.344025	2.10375	-0.16353	0.870101	0.999921
CAGGCUGGUUAGAUGGUUGU	ssa-miR-456-3p	7.22032	0.306604	1.87632	0.163407	0.870198	0.999921
UAACACUGCUGGACUGGUCUCC	NA	0.891378	0.526201	3.22095	0.163368	0.870229	0.999921
UCGGUCUGACUCUGAUGCU	NA	0.891378	0.526201	3.22095	0.163368	0.870229	0.999921
UGAGGUAGUAGGUUGUAUUU	ssa-let-7c-5p	0.891378	0.526201	3.22095	0.163368	0.870229	0.999921
UGUAAACAUCCUACACUCAGCU	ssa-miR-30e-5p	15.6421	-0.273025	1.67593	-0.162909	0.87059	0.999921
[truncated: 470 more rows]

## Sheet: 350 Gy vs. 175 Gy
miRNA sequence	miRNA name	baseMean	log2FoldChange	lfcSE	stat	pvalue	padj
UUCUUCAGGACUAUGCUUAAUUG	NA	4.0569	-5.34697	1.99017	-2.68669	0.00721636	0.999537
UAGAUGUGUCUGUGCGAGGGAGC	NA	4.12479	-5.36274	1.9985	-2.68339	0.00728799	0.999537
UAGCUUAUCAGACUGAUGUUGACU	ssa-miR-21a-5p	2.97615	5.25589	2.07152	2.53721	0.0111739	0.999537
AGUUCGUUGUGCGGCCCA	NA	21.5426	7.99865	3.38735	2.36133	0.0182096	0.999537
UUAGAAGAUUAAGGACAUGGUCCGU	NA	2.56047	5.0425	2.14152	2.35463	0.0185411	0.999537
GUAGGUAUUCUGUAGAAUGGUG	NA	2.53967	5.03029	2.14334	2.34694	0.0189284	0.999537
UUCUGAAGUAUCGGACACUGCUGGU	NA	2.52444	5.02021	2.15248	2.3323	0.0196852	0.999537
UCAGUGCACUACAGAACUUUGC	ssa-miR-148a-3p	52.2921	2.19928	0.950276	2.31436	0.0206482	0.999537
AAGCUGCCAGCUGAAGAACUGG	ssa-miR-22a-3p	234.398	-1.45501	0.637019	-2.28409	0.0223661	0.999537
UCAGUGCAUGACAGAACUUGGU	ssa-miR-148a-3p	2.46193	4.98542	2.18577	2.28085	0.0225571	0.999537
UAGCUUAUCAGACUGGGGUUGGC	ssa-miR-21b-5p	2.36583	4.92931	2.19514	2.24555	0.0247326	0.999537
AGCACUCAGGACUCUGAAUCCUG	NA	3.31442	-5.08206	2.29749	-2.212	0.0269663	0.999537
CUGCAACACAGGACAUGGGAGC	NA	12.5665	7.20905	3.3902	2.12644	0.033467	0.999537
UGUGCAAACCCAAGCAAAACUGU	ssa-miR-19d-3p	2.45759	-4.64797	2.21992	-2.09376	0.0362816	0.999537
AUUGUGAUUUCCAGUAAUUGAGA	NA	2.10366	4.75915	2.28471	2.08305	0.037247	0.999537
UACCCUGUAGAACCGAAUUUGUGA	ssa-miR-10b-5p	2.58849	5.03882	2.42527	2.07763	0.0377434	0.999537
AGGACUGUGACGAGCUCAAGGCGU	NA	2.99034	-4.9238	2.37239	-2.07546	0.0379437	0.999537
UGGCACCCUAUUCCCUAUAUACC	NA	2.37393	-4.57787	2.26024	-2.02539	0.042827	0.999537
UCUGAUCUGUCUAGGCUAGUCUUGC	NA	9.87367	6.85323	3.39208	2.02036	0.0433457	0.999537
UGGACACCUUUUUAUAAUCUGAGU	NA	9.42346	6.78668	3.39248	2.00051	0.0454456	0.999537
UGUAAACAUCCUCGACUGGAAGC	ssa-miR-30b-5p	2.38804	4.92366	2.49062	1.97688	0.0480554	0.999537
UCAGUGCAUCACAGAACUUUGU	ssa-miR-148a-3p	2.28635	4.86237	2.50607	1.94023	0.0523512	0.999537
UGAGGUAGUUGGUUGUAU	ssa-let-7d-5p	2.21289	4.8095	2.54523	1.88962	0.0588093	0.999537
GUGCUCUGAAUGUCAAU	NA	7.18085	6.37993	3.39537	1.87901	0.0602434	0.999537
UGUAAACAUCCUCGACUGGAAGCA	ssa-miR-30b-5p	2.19049	4.80029	2.56305	1.87289	0.0610841	0.999537
UUCAAGUAAUUCAGGAUAGGU	ssa-miR-26b-5p	2.17512	4.78547	2.55713	1.87143	0.0612861	0.999537
UAGAAGAUUAAGGACAUGGUCCGU	NA	2.03766	-4.37917	2.3478	-1.86522	0.0621502	0.999537
UACCCUGUAGAUCCGAAUUUGU	ssa-miR-10a-5p	2.16584	4.78219	2.57393	1.85793	0.0631785	0.999537
UGGAAGACUAGUGAUUUUGU	ssa-miR-7a-5p	2.13492	4.75961	2.56978	1.85215	0.0640049	0.999537
UCCAUUCCCUAAAUAGAGCCCU	NA	13.3614	-1.60207	0.866316	-1.84929	0.0644163	0.999537
AAGCUGCCAGUUGAAGAACUGC	ssa-miR-22a-3p	1.73808	4.48603	2.43883	1.83942	0.0658528	0.999537
UGAGGUAGUAGAUUGUAUAGUA	ssa-let-7f-5p	1.9906	4.66096	2.62741	1.77398	0.0760666	0.999537
UCAGUGCACUACAGAACUUUGU	ssa-miR-148a-3p	198.751	1.68657	0.968401	1.7416	0.0815787	0.999537
UGGAAUGUAAGGAAGUGU	ssa-miR-206-3p	1.93029	4.61779	2.65972	1.73619	0.0825298	0.999537
UGAGGUAGUAGAUUGUAUAGUUU	ssa-let-7f-5p	1.88287	4.58097	2.67317	1.71369	0.0865864	0.999537
UAUUGCACUUGUCCCGGCCUG	ssa-miR-92a-3p	12.389	-1.53764	0.900724	-1.70711	0.087801	0.999537
GGCGGCGUCCGGUGAGCUCUC	NA	2.0308	-4.39014	2.60681	-1.68411	0.0921612	0.999537
UACCCUGUAGAACCGAAUUUGUGU	ssa-miR-10b-5p	1.82257	4.53551	2.70478	1.67685	0.0935721	0.999537
UGCAUUCGUAGUCACUCCUUGAU	NA	2.50897	-4.6405	2.80465	-1.65457	0.0980108	0.999537
UGAGGUAGUAGAUUGUAUAGGU	ssa-let-7f-5p	1.71484	4.44792	2.75776	1.61287	0.106772	0.999537
UUCACUACUAGCAGAACUCGG	NAdre-miR-726	1.69951	4.43926	2.75606	1.61073	0.107239	0.999537
UUCAAGUAAUUCAGGAUAGGUU	ssa-miR-26b-5p	6.6339	2.51211	1.56994	1.60013	0.109569	0.999537
UGAGAACUGAAUUCCGUAGAUGG	ssa-miR-146a-5p	1.69474	4.43143	2.77022	1.59967	0.109673	0.999537
UCUACGGUUGAGUUCUCUCUCUCUC	NA	1.86283	-4.26659	2.67847	-1.59292	0.111178	0.999537
UGCAUUCGUAGUCACUCCUUG	NA	2.26773	-4.53896	2.85298	-1.59095	0.11162	0.999537
UCUUUCGAUGCGGGUGAUG	NA	1.83521	-4.22985	2.71332	-1.55892	0.119015	0.999537
AACCCGUAGAUCCGAACUUGG	ssa-miR-100a-5p	7.33309	-1.94774	1.25815	-1.5481	0.121599	0.999537
UCAGUGCAUUACAGAACUUUGU	ssa-miR-148a-3p	582.426	0.807888	0.524332	1.5408	0.123367	0.999537
UUCUGAAGUAUCGGACACUGCUGG	NA	1.80762	-4.20099	2.72902	-1.53938	0.123712	0.999537
UGGAAUGUAAGGAAGUGUGUA	ssa-miR-206-3p	1.59062	4.35308	2.83356	1.53626	0.124476	0.999537
UCAGUGCAUAACAGAACUUUGUU	ssa-miR-152-3p	1.58341	4.34485	2.83437	1.53291	0.125297	0.999537
CUCGUACCGUGAGUAAUAAUGCG	ssa-miR-126-3p	1.56691	4.33378	2.84224	1.52477	0.127315	0.999537
UGGAAUGUAAGGAAGUGUGC	ssa-miR-206-3p	1.56691	4.33378	2.84224	1.52477	0.127315	0.999537
UCAGUGCAUUACAGAACUUUGC	ssa-miR-148a-3p	92.0466	0.881146	0.580156	1.51881	0.128811	0.999537
UCAGUGCAUUACGGAACUUUGU	ssa-miR-148a-3p	1.55796	4.32553	2.84853	1.51852	0.128884	0.999537
AAGCUGCCAGCUGAAGAACG	ssa-miR-22a-3p	9.47787	-1.86771	1.23289	-1.51491	0.129796	0.999537
UUCGAACUGUUUGGGUAUGGACCUA	NA	1.54681	4.31817	2.85636	1.51178	0.130591	0.999537
UGUCAAUCUGUACUGGUAUGGGAUC	NA	1.5396	4.30938	2.86596	1.50364	0.132674	0.999537
UAAGGUGCAUCUAGUGUAGUU	ssa-miR-18a-5p	1.5231	4.29823	2.8685	1.49842	0.134023	0.999537
UAUUUUCCUUCACCAGUGCCAGAGU	NA	1.76595	-4.14249	2.76647	-1.49739	0.134291	0.999537
UGGGAAGAGUAUGUGGAGAU	NA	1.76595	-4.14249	2.76647	-1.49739	0.134291	0.999537
AAGCUGCCGGCUGAAGAACUA	ssa-miR-22a-3p	1.50834	4.28507	2.88018	1.48778	0.136809	0.999537
UCCUAUUCACUUUGUAGUGCUC	NA	1.503	4.28226	2.882	1.48587	0.137315	0.999537
UGAGGUAGUAAGUUGUAUUGUU	ssa-let-7h-5p	1.4829	4.26608	2.89669	1.47274	0.14082	0.999537
AAAGCUGCCAGCUGAAGAACC	ssa-miR-22a-3p	7.74948	-1.54263	1.04995	-1.46924	0.141767	0.999537
UUCUUCAGGACUAUGCUUAAUU	NA	1.47394	4.25744	2.90274	1.4667	0.142458	0.999537
AAGCUGCCAGCUGAAGAACUGUGCU	ssa-miR-22a-3p	6.50345	-2.41902	1.66468	-1.45315	0.146183	0.999537
UGCAAGUUUGGAGAGAGAACCUUG	NA	1.45558	4.24054	2.91947	1.4525	0.146361	0.999537
UACUUGGUCUACGGGAAUAUGUU	NA	1.76433	4.46817	3.07772	1.45178	0.146563	0.999537
UAUUGCACUUGUCCCGGCCUGG	ssa-miR-92a-3p	7.81799	-1.78667	1.23358	-1.44836	0.147515	0.999537
UGUCUUGAGUCUCCGAACGUAGG	NA	1.72567	4.4445	3.09065	1.43805	0.150421	0.999537
UUAAUGGGCAGAAAUUGAGACA	NA	1.63213	-4.05346	2.82731	-1.43368	0.151664	0.999537
UGUUUUAGUUUCUGUCUGUAGGU	NA	1.41898	4.21189	2.93997	1.43263	0.151963	0.999537
UGGAAGACUAGUGAUUUUGUU	ssa-miR-7a-5p	54.5892	0.930234	0.65489	1.42044	0.155478	0.999537
UGAUUGGGAACCAUAUAAGGCAAAC	NA	1.63808	-4.02947	2.83849	-1.41958	0.155729	0.999537
UCAGUGCAUGACAGAACUUGG	ssa-miR-152-3p	1.39888	4.19483	2.95672	1.41875	0.155973	0.999537
UGGAAGACUAGUGAUUUUGUUGUA	ssa-miR-7a-5p	1.39888	4.19483	2.95672	1.41875	0.155973	0.999537
AGGACUGUGACGAGCCGAAGGCUUG	NA	1.68031	4.403	3.12614	1.40845	0.158999	0.999537
UGAGGUAGUUGUUUGUAC	ssa-let-7g-5p	167.689	0.741329	0.527077	1.40649	0.159578	0.999537
AAGCUGCCAGCUGAAGAACUCC	ssa-miR-22a-3p	12.8007	-1.25568	0.898557	-1.39745	0.16228	0.999537
UAUUCUGUGGAGCUAGCCUGCUC	NA	1.88173	-4.22227	3.04183	-1.38807	0.165116	0.999537
UGAAACAGUCGUGUGUGAAUUGAGC	NA	1.88173	-4.22227	3.04183	-1.38807	0.165116	0.999537
UGUCAGUAUCGUCUCAUACCGGAGA	NA	1.88173	-4.22227	3.04183	-1.38807	0.165116	0.999537
UUGAACCGGGCUGUGGGUAAGCAU	NA	1.88173	-4.22227	3.04183	-1.38807	0.165116	0.999537
CUAGCACCAUUUGAAAUCGGUU	ssa-miR-29b-3p	1.34031	4.14087	2.99879	1.38085	0.167326	0.999537
UUCCUUCUACAGGCCCCUGGCAGC	NA	1.59784	4.34838	3.16789	1.37264	0.169863	0.999537
UGAGGUAGUAGGUUGUAUGGUU	ssa-let-7c-5p	34.0267	0.885995	0.64802	1.36723	0.171552	0.999537
UAUCUGUAGCCGAUUCAUCUGC	NA	1.32508	4.12534	3.01745	1.36716	0.171575	0.999537
UCCGAUUUGACACACUGAACUAUU	NA	1.5963	4.34034	3.17774	1.36586	0.171983	0.999537
UCACAGUCCUUGGCCUCGUGCUC	NA	1.30732	4.11517	3.01461	1.36508	0.172229	0.999537
UAGCUUAUCAGACUGAUGUUGACC	ssa-miR-21a-5p	1.31126	4.1148	3.0201	1.36247	0.173049	0.999537
AAGCUGCCAGCUGAAGAACC	ssa-miR-22a-3p	99.9569	-0.85174	0.631111	-1.34959	0.177148	0.999537
GACCCGUAGAUCCGAUCUUGU	ssa-miR-99-5p	1.29116	4.09652	3.03691	1.34891	0.177365	0.999537
UUCAAGUAAUCCAGGAUGGGCU	ssa-miR-26a-5p	1.29116	4.09652	3.03691	1.34891	0.177365	0.999537
UUAAGACUUGUAGUGAUGUUUA	ssa-miR-499a-5p	101.94	0.724128	0.536833	1.34889	0.177373	0.999537
AAGCUGCCAGCUGAAGAACCGU	ssa-miR-22a-3p	29.77	-1.03771	0.771309	-1.34539	0.178498	0.999537
UUCCUAUGCAUAUACCUCUUUGAU	ssa-miR-202-3p	1.28755	4.09135	3.0432	1.34442	0.178811	0.999537
UUGGUCCCCUUCAACCAGCUGUC	ssa-miR-133a-3p	1.28755	4.09135	3.0432	1.34442	0.178811	0.999537
AAGCUGCCGGCUGAAGAACUGU	ssa-miR-22a-3p	44.4086	-0.996326	0.743336	-1.34035	0.180133	0.999537
AAAGCUGCCAGCUGAAGAACUA	ssa-miR-22a-3p	21.1849	-1.06368	0.798784	-1.33162	0.182985	0.999537
UAUUGCACUUGUCCCGGCCUA	ssa-miR-92a-3p	1.46415	-3.89483	2.93097	-1.32885	0.183897	0.999537
AAAGAGGCAUAGGGCAUGGGA	ssa-miR-202-5p	23.2231	-1.04929	0.792205	-1.32451	0.185333	0.999537
GAAUACCAAGUGCUGUAAGCUU	NA	1.41906	-3.87609	2.93041	-1.32271	0.185931	0.999537
UACAGUAGUCUGCACAUUGGU	ssa-miR-199a-3p	1.2405	4.0516	3.0711	1.31927	0.187079	0.999537
UAGCUUAUCAGACUGAUGUUG	ssa-miR-21b-5p	1.23469	4.04599	3.0787	1.31419	0.188783	0.999537
UGAGGUAGUAGUUUGUACAGC	ssa-let-7g-5p	1.23469	4.04599	3.0787	1.31419	0.188783	0.999537
UGAGGUAGUAGUUUGUACAGUU	ssa-let-7g-5p	80.8732	0.984682	0.750987	1.31118	0.189795	0.999537
UGUGCAAAUCUAUGCAAAACUGU	ssa-miR-19a-3p	53.1068	0.87528	0.670093	1.30621	0.191482	0.999537
UUCAUGGCAUUAGGCUCGACA	NA	1.22724	4.03489	3.09148	1.30516	0.191837	0.999537
AAGCUGCCAGCUGAAGAACCG	ssa-miR-22a-3p	14.2204	-1.16314	0.897417	-1.29609	0.194944	0.999537
UCAGUGCAUAACAGAACUUUG	ssa-miR-152-3p	95.9172	0.711197	0.549662	1.29388	0.195707	0.999537
UACUAUGGAUCUGCAAGAUGGUGGC	NA	1.67265	-4.0511	3.15275	-1.28494	0.198812	0.999537
UGAAUGAUGCAUUUGGGGGUGGUG	NA	1.67265	-4.0511	3.15275	-1.28494	0.198812	0.999537
UUGUCUGUGAUUUUGGUUCCCAUCU	NA	1.67265	-4.0511	3.15275	-1.28494	0.198812	0.999537
UUUUGACUCAGCGAGCUCUG	NA	1.67265	-4.0511	3.15275	-1.28494	0.198812	0.999537
UGGGCUAUGCAGACGAACCGGGGA	NA	1.38768	-3.8205	2.9748	-1.28429	0.199041	0.999537
UGAGGUAGUUGGUUGUAUUGU	ssa-let-7d-5p	1.17949	3.99066	3.12763	1.27594	0.201978	0.999537
UGAAUGAUGCAUUUGGGGGUGGU	NA	1.38016	-3.8084	2.99096	-1.2733	0.20291	0.999537
UGUAAACAUCCCCGACUGGAAG	ssa-miR-30b-5p	160.18	-0.63517	0.500327	-1.26951	0.204259	0.999537
AACCCGUAGAUCCGAUCUUA	ssa-miR-99-5p	1.17078	3.98193	3.13689	1.26939	0.204303	0.999537
GGUUAGCACUCAGGACUC	NA	1.4061	4.19333	3.30392	1.2692	0.204371	0.999537
AAGAUUAUGAGAUCUGAGGGUU	NA	1.6064	-4.01799	3.18198	-1.26273	0.206685	0.999537
UGAGGUAGUAGUUUGUGCUGG	ssa-let-7i-5p	7.26492	-1.86281	1.47844	-1.25999	0.207674	0.999537
UGAGGUAGUAGAUUGUAUAGUU	ssa-let-7f-5p	95.4796	0.914867	0.728345	1.25609	0.209084	0.999537
GACAUGACUGGAUAGGUGAAAGC	NA	1.15705	3.96196	3.16237	1.25284	0.210262	0.999537
UGAGGUAGUAGGUUGUGUGGUUAU	ssa-let-7b-5p	1.14323	3.9499	3.1713	1.24551	0.212943	0.999537
UAGCAGCACGUAAAUAUUGGAA	ssa-miR-16a-5p	24.5805	-0.921157	0.741444	-1.24238	0.214096	0.999537
UGAGAUGAAGCACUGUAGCUCGU	ssa-miR-143-3p	1.34218	4.13733	3.3555	1.233	0.217576	0.999537
ACUUCAACUUGAGCACCCUUCU	NA	3.74552	-2.60618	2.11615	-1.23157	0.218111	0.999537
AAGCUGCCAGCUGGAGAACUGC	ssa-miR-22a-3p	10.8836	-1.20164	0.978874	-1.22758	0.219606	0.999537
UUUGGUCCCCUUCAACCAGCUA	ssa-miR-133b-3p	1.11952	3.92342	3.19611	1.22756	0.219611	0.999537
CCAGGUGCUGUAAGCUC	NA	5098.69	0.65578	0.53486	1.22608	0.220169	0.999537
UGAGGUAGUGGGUUGUAUAGUU	ssa-let-7a-5p	1.10977	3.91771	3.19594	1.22584	0.22026	0.999537
UUCAAGUAACCCAGGAUAGGCU	ssa-miR-26a-5p	1.10977	3.91771	3.19594	1.22584	0.22026	0.999537
UUAAGACUUGUAGUGAUGUUC	ssa-miR-499a-5p	34.4647	0.842276	0.688491	1.22337	0.221192	0.999537
UGAGGCGUUUAGAACAAGAUC	ssa-miR-7132b-3p	1.10686	3.91462	3.19993	1.22335	0.221198	0.999537
UGAGGUAGUAAGUUGUGU	ssa-let-7h-5p	1.26737	-3.71165	3.04746	-1.21795	0.223243	0.999537
CCCUGAGACCCUUAACCUGUGA	ssa-miR-125b-5p	13.8217	-1.0948	0.903477	-1.21177	0.225602	0.999537
GACUUGGUCAAAGCUCCUCAGU	ssa-miR-7132a-5p	1.07931	3.88092	3.237	1.19892	0.230557	0.999537
UGAGGUAGUAGAUUGUAUAGUUA	ssa-let-7f-5p	1.27827	4.07881	3.41205	1.19541	0.231926	0.999537
UGUAAACAUCCCCGACUGGAAUC	ssa-miR-30b-5p	89.2967	-0.685486	0.576441	-1.18917	0.234373	0.999537
UGUAAACAUCCCCGACUGGAA	ssa-miR-30b-5p	57.1302	-0.812379	0.687846	-1.18105	0.237584	0.999537
UUGCUAAAGCACAUACUGAUCU	NA	1.2072	-3.64373	3.10019	-1.17533	0.239865	0.999537
UGUAAACAUCCUCGACUGGAAGCU	ssa-miR-30b-5p	20.7959	1.14186	0.973292	1.1732	0.240717	0.999537
UAAUACCUGUCCACUGUCCUGUG	NA	1.46356	-3.85709	3.28903	-1.17271	0.240911	0.999537
UUGACGUAGAAGCUACAAUUGUUGU	NA	1.46356	-3.85709	3.28903	-1.17271	0.240911	0.999537
AAACCCGUAGAUCCGAUCUUGU	ssa-miR-99-5p	1.04005	3.84042	3.27505	1.17263	0.240945	0.999537
UAGACUGUUCUCUGUUGGCCCUGGU	NA	1.21436	4.01843	3.42974	1.17164	0.241341	0.999537
CAGUGCACUACUUUGAUCAGA	NA	1.20273	4.0062	3.42985	1.16804	0.242792	0.999537
UCAGUGCAUUACAGGACUUUGU	ssa-miR-148a-3p	1.0355	3.83076	3.2869	1.16546	0.243831	0.999537
AAGCUGCCAGCUGGAGAACUG	ssa-miR-22a-3p	17.9606	-1.04166	0.893901	-1.16529	0.2439	0.999537
AGCUACAUUGUCUGCUGGGUUU	ssa-miR-221-5p	18.7648	-0.935891	0.805196	-1.16231	0.245108	0.999537
AAGCUGCCAGCUGAAGAAUUGU	ssa-miR-22a-3p	36.5509	-0.872059	0.752227	-1.1593	0.246333	0.999537
AGAUAUCUUACAGGACAGACUGAG	NA	1.17622	3.97415	3.43015	1.15859	0.246621	0.999537
UUCUGAGUAUCUGUACUUAUUGGGC	NA	1.17622	3.97415	3.43015	1.15859	0.246621	0.999537
UUGUCUAGUUCUGUUUUUCUUGCUG	NA	1.17622	3.97415	3.43015	1.15859	0.246621	0.999537
UGAGGUAGUAGGUUGUAUAGG	ssa-let-7a-5p	8.47059	-1.4016	1.2129	-1.15558	0.247854	0.999537
UGGAAUGUAAGGAAGUGUGUGC	ssa-miR-206-3p	1.15044	3.95532	3.43033	1.15305	0.248892	0.999537
AGGAUUGUGACAAGCCUAAGGCGUG	NA	1.0154	3.80813	3.31016	1.15044	0.249964	0.999537
UGAGAACUGAAUCCCAUAGAUGG	ssa-miR-146a-5p	1.0154	3.80813	3.31016	1.15044	0.249964	0.999537
UUCGAUAUCCAUGUUCUGAUGAC	NA	1.0154	3.80813	3.31016	1.15044	0.249964	0.999537
AAGCUGCCAGUUGAAGAACU	ssa-miR-22a-3p	7.81903	1.837	1.6006	1.14769	0.251095	0.999537
UACCACAGGGUAGAACCACGGACU	ssa-miR-140-3p	9.8503	-1.09185	0.953029	-1.14567	0.251934	0.999537
UGACAUGACUGGAUAGGUGAAAGC	NA	6.34446	3.82071	3.33574	1.14539	0.252049	0.999537
UGAGAACUGAAUUCCAAGGGUU	ssa-miR-146d-5p	24.523	-0.851198	0.74925	-1.13607	0.255929	0.999537
UACAGUACUGUGAUAACUGAAA	ssa-miR-101a-3p	1.08653	3.88876	3.43097	1.13343	0.257034	0.999537
UACAGUACUGUGAUAACUGAAU	ssa-miR-101a-3p	1.08653	3.88876	3.43097	1.13343	0.257034	0.999537
UCUCUAACUCACACUCUGACCUAG	NA	1.08653	3.88876	3.43097	1.13343	0.257034	0.999537
CUUUCAGUCGGAUGUUUGC	ssa-miR-30c-3p	26.6216	1.07785	0.951196	1.13315	0.25715	0.999537
UUCCUAUGCAUAUACCUCGUU	ssa-miR-202-3p	0.989019	3.77559	3.34609	1.12836	0.259169	0.999537
UACCCUGUAGAACCGAAUU	ssa-miR-10b-5p	0.981941	3.77213	3.34441	1.12789	0.259366	0.999537
AAAGCUGCCAGCUGAAGAACU	ssa-miR-22a-3p	43.0485	-0.717816	0.637606	-1.1258	0.260251	0.999537
UGAGGUAGUAGUUUGUACAGUUA	ssa-let-7g-5p	0.979036	3.76871	3.34787	1.12571	0.26029	0.999537
UGAGGUAGUAGUUUGUGUCGUU	ssa-let-7g-5p	6.89277	-1.62842	1.44741	-1.12506	0.260563	0.999537
AACCCGUAGAUCCGAACUUG	ssa-miR-100a-5p	58.6133	-0.768866	0.683401	-1.12506	0.260564	0.999537
UGGCUCAGUUCAGCAGGAACAGU	ssa-miR-24a-3p	3.66638	2.04231	1.81689	1.12407	0.260984	0.999537
AAGCUGCCAGCUGAAGAACUGAU	ssa-miR-22a-3p	1.13951	-3.55797	3.16772	-1.12319	0.261355	0.999537
ACAGUAGUCUGCACAUUGGUA	ssa-miR-199a-3p	2.35723	2.30174	2.05602	1.11952	0.26292	0.999537
AACAUUCAACGCUGUCGGUGAG	ssa-miR-181a-5p	19.9204	-0.94388	0.845364	-1.11654	0.264193	0.999537
UAGCUUAUCAGACUGGGGUUGA	ssa-miR-21a-5p	0.971821	3.75545	3.36654	1.11552	0.264626	0.999537
UGGAAUGUAAGGAAGUGUGUGAAA	ssa-miR-206-3p	1.02262	3.81833	3.43168	1.11267	0.265849	0.999537
UAGCUUAUCAGACUGAUGUUGAU	ssa-miR-21a-5p	5.86097	1.59867	1.44141	1.1091	0.267386	0.999537
AAGCUGCCAGCUGAAGGACUGU	ssa-miR-22a-3p	51.3873	-0.798306	0.719887	-1.10893	0.267459	0.999537
UAGACUGUGAAACGUUGCCGGAAGC	NA	1.00819	3.79398	3.43193	1.10549	0.268945	0.999537
UCAGAACGUGACAAUGAGG	NA	1.00819	3.79398	3.43193	1.10549	0.268945	0.999537
UAGCUUAUCAGACUGGUGUUGGCA	ssa-miR-21b-5p	6.33938	-1.4259	1.29212	-1.10353	0.269796	0.999537
AAGCUGCCAGCUGAAGAACUA	ssa-miR-22a-3p	639.44	-0.58759	0.533002	-1.10242	0.270281	0.999537
UCCCUGAGACCCUUAACCUGUGC	ssa-miR-125b-5p	1.31433	-3.72797	3.39656	-1.09757	0.272392	0.999537
AGGACUGUCCAACUUGAGAAUGU	ssa-miR-1338-5p	0.958703	3.74357	3.43247	1.09063	0.275434	0.999537
GGAAUACCAAGUGCUGUAAGCUU	NA	0.958703	3.74357	3.43247	1.09063	0.275434	0.999537
UGAGACUAGCAUGGGGCUGAUG	NA	0.958703	3.74357	3.43247	1.09063	0.275434	0.999537
AAGCUGCCAGCUGAAGAACU	ssa-miR-22a-3p	650.075	-0.606012	0.55653	-1.08891	0.276193	0.999537
UGAGGUAGUAGGUUGUAUA	ssa-let-7a-5p	42.3427	-0.758064	0.700798	-1.08172	0.279378	0.999537
AAUACCAAGUGCUGUAAGCUU	NA	0.924171	3.69278	3.43303	1.07566	0.282078	0.999537
UGGAUUGGUGGUUAACAUC	NA	0.924171	3.69278	3.43303	1.07566	0.282078	0.999537
UAGCUUAUUAGACUGGUGUUGG	ssa-miR-21b-5p	0.912218	3.68561	3.43312	1.07355	0.283026	0.999537
AAGCUGCCAGCUGAAGGACUG	ssa-miR-22a-3p	14.7958	-0.938086	0.875509	-1.07148	0.283956	0.999537
UAGCUGCCAGCUGAAGAACUGU	ssa-miR-22a-3p	19.0975	-0.864199	0.807173	-1.07065	0.284327	0.999537
AAGCUGCCAGUUGAAGAACC	ssa-miR-22a-3p	0.894789	3.6639	3.43336	1.06715	0.285906	0.999537
UAACUGUUGACGUGUGUAGAGCG	NA	0.894789	3.6639	3.43336	1.06715	0.285906	0.999537
UAGCUUAUCGGACUGGUGUUGGU	ssa-miR-21b-5p	0.894789	3.6639	3.43336	1.06715	0.285906	0.999537
UCAGUUAUUCUGCACACUCAGACG	NA	0.894789	3.6639	3.43336	1.06715	0.285906	0.999537
UGUAAACAUCCCCGACUGGAAGCG	ssa-miR-30b-5p	0.894789	3.6639	3.43336	1.06715	0.285906	0.999537
UAUACAUCUUGCCACUGUGCUCUU	NA	1.25448	-3.63208	3.41463	-1.06368	0.287472	0.999537
UAUAGAUCUUCAGUGUGUGACAGG	NA	1.25448	-3.63208	3.41463	-1.06368	0.287472	0.999537
UUUGCUGUUUUGAUGGAGUGGGUGG	NA	1.25448	-3.63208	3.41463	-1.06368	0.287472	0.999537
AACCCGUAGAUCCGGACUUGUG	ssa-miR-100a-5p	0.887574	3.64968	3.43353	1.06295	0.287804	0.999537
UACUAUCGACUGUCUCUCCGCCAAG	NA	0.887574	3.64968	3.43353	1.06295	0.287804	0.999537
UCACAGUGGACCGGUCUCUUU	ssa-miR-128-3p	0.887574	3.64968	3.43353	1.06295	0.287804	0.999537
UGAGAUGAAGCACUGUAGCG	ssa-miR-143-3p	0.887574	3.64968	3.43353	1.06295	0.287804	0.999537
UGAUUCUGUAACGGUUCUCUUGCGG	NA	0.887574	3.64968	3.43353	1.06295	0.287804	0.999537
AAGCUGCUAGCUGAAGAACUGU	ssa-miR-22a-3p	19.2994	-0.882691	0.831714	-1.06129	0.288558	0.999537
UUAAGACUUGUAGUGAUGUUU	ssa-miR-499a-5p	232.12	0.593229	0.560404	1.05857	0.289794	0.999537
UAGCUUAUCAGACUGAUGUUGACA	ssa-miR-21a-5p	8.03902	1.67775	1.59092	1.05458	0.291618	0.999537
AAGCUGCCAACUGAAGAACUGU	ssa-miR-22a-3p	11.6736	-0.973276	0.924117	-1.0532	0.292251	0.999537
UCUGGCAUUUUAGAGACCCUGGUGU	NA	3.42099	-2.25763	2.14482	-1.05259	0.292528	0.999537
UUCCUAUGCAUAUACCGCUUUG	ssa-miR-202-3p	43.3021	0.662633	0.630258	1.05137	0.293089	0.999537
UCCAUAAAGUAGAAAGCACUA	ssa-miR-142a-5p	0.851209	3.60569	3.43405	1.04998	0.293726	0.999537
GUACAGUACUGUGAUAACUGAA	ssa-miR-101a-3p	0.848305	3.60186	3.43409	1.04885	0.294246	0.999537
UAGCUUAUCAGACUGAUGUUGAC	ssa-miR-21a-5p	23.574	1.1079	1.05658	1.04857	0.294376	0.999537
UUUUUGAACUCUCUAACUGUGUGAU	NA	1.15079	-3.57432	3.41589	-1.04638	0.295385	0.999537
AGGACAUGGAUCUCUGAUGGUGAG	NA	0.840155	3.58237	3.43433	1.04311	0.296899	0.999537
AGGACUGUAAGGAGCCGAAGGAGUG	NA	0.840155	3.58237	3.43433	1.04311	0.296899	0.999537
UGUAUGGUGAUGAACGCGCUCCUC	NA	22.7253	-0.918944	0.88151	-1.04247	0.297196	0.999537
UAUGUGUAGUUGAGGCUCGAUGGUC	NA	0.830876	3.57861	3.43437	1.042	0.297413	0.999537
UAUUGCACUUGUCCCGGCCUGUAUU	ssa-miR-92a-3p	0.830876	3.57861	3.43437	1.042	0.297413	0.999537
UGGAAUGUAAGGAAGUGUGA	ssa-miR-206-3p	0.830876	3.57861	3.43437	1.042	0.297413	0.999537
AACGUGAAGUUUCUGUACUGUGGCU	NA	1.16829	-3.55701	3.41627	-1.04119	0.297785	0.999537
GCGGAUCUCCCCAGCUACGGUGCU	NA	1.16829	-3.55701	3.41627	-1.04119	0.297785	0.999537
CCCCAGAUCUGUGUGUUGUCU	NA	14.1519	-1.02082	0.982755	-1.03874	0.298928	0.999537
UAGAUAACGUCGGCAGUCCGGU	NA	0.80182	3.53641	3.43489	1.02955	0.30322	0.999537
UGAGGUAGUAAGUUGUGUUGU	ssa-let-7h-5p	54.9051	-0.710321	0.690295	-1.02901	0.303475	0.999537
UGUGCAAACCCAAGCAAAACUG	ssa-miR-19d-3p	16.3704	-0.849991	0.829834	-1.02429	0.305698	0.999537
UACCCUGUAGAUCCGGAUUUGU	ssa-miR-10a-5p	90.4277	-0.568612	0.555363	-1.02386	0.305903	0.999537
CGUGAUUAGUCAAAAGACCAGU	NA	0.784391	3.51186	3.4352	1.02232	0.306631	0.999537
UGAGGUAGUAGUUUGGGCUGUU	ssa-let-7i-5p	0.784391	3.51186	3.4352	1.02232	0.306631	0.999537
UGAGGUAGUAGUUUGUGCUGUAA	ssa-let-7i-5p	0.784391	3.51186	3.4352	1.02232	0.306631	0.999537
UAACUCAACCCGUGUCUUUGUGC	NA	1.08686	-3.49344	3.41774	-1.02215	0.30671	0.999537
UUGGCUGCUCUGUCCCCCUUUUU	NA	1.09187	-3.48997	3.41782	-1.02111	0.307203	0.999537
GUGAAAUGUUUAGGACCACUUG	ssa-miR-203a-3p	19.2274	-0.841923	0.825388	-1.02003	0.307713	0.999537
ACCCUGUAGAUCCGAAUUUGUG	ssa-miR-10a-5p	0.766962	3.48684	3.43553	1.01494	0.310137	0.999537
ACUAUAUAUGGAGUAGGCUGU	NA	0.766962	3.48684	3.43553	1.01494	0.310137	0.999537
ACUUAGAAUGAAUAGAACGGGUG	NA	0.766962	3.48684	3.43553	1.01494	0.310137	0.999537
UAAGAAUGAUGACUGAAGAAUG	NA	0.766962	3.48684	3.43553	1.01494	0.310137	0.999537
UGGAAUGUAAGGAAGUGCGUGA	ssa-miR-206-3p	0.766962	3.48684	3.43553	1.01494	0.310137	0.999537
UGUAAACAUCCUCGACUGGAA	ssa-miR-30b-5p	0.766962	3.48684	3.43553	1.01494	0.310137	0.999537
UGUAGUUGAUGACUGUGCUGCUGC	NA	0.766962	3.48684	3.43553	1.01494	0.310137	0.999537
UUCAAGUAAUCCAGGAUAGGCUUC	ssa-miR-26a-5p	0.766962	3.48684	3.43553	1.01494	0.310137	0.999537
UUCACAGUGGCUAAGUUCC	ssa-miR-27a-3p	0.766962	3.48684	3.43553	1.01494	0.310137	0.999537
UUGUGCAAAUCUAUGCAAAACUGU	ssa-miR-19a-3p	0.766962	3.48684	3.43553	1.01494	0.310137	0.999537
UGUAAACAUCCCCGACUGGAAU	ssa-miR-30b-5p	236.198	-0.511433	0.504315	-1.01411	0.310529	0.999537
UACUGUCACUGCAGGGAGCCU	NA	29.1683	-0.729303	0.721521	-1.01079	0.312119	0.999537
CGAGGUAGUAGGUUGUAUAGUU	ssa-let-7a-5p	0.75614	3.46087	3.43587	1.00728	0.313801	0.999537
CGUCUGAUCUCGGAAGCU	NA	0.75614	3.46087	3.43587	1.00728	0.313801	0.999537
UAGCACCAUCUGAAAUCGGUU	ssa-miR-29b-3p	0.75614	3.46087	3.43587	1.00728	0.313801	0.999537
UAUCCGAUGGACGGUAUAAGCCGA	NA	0.75614	3.46087	3.43587	1.00728	0.313801	0.999537
UACACUUCUUGGGCUUCAGACAGU	NA	0.735001	3.43676	3.43619	1.00017	0.31723	0.999537
UUCAAGUAAUCCAGGAUAGGA	ssa-miR-26a-5p	0.735001	3.43676	3.43619	1.00017	0.31723	0.999537
UAGCUUAUCAGACUGGUGCUGG	ssa-miR-21b-5p	2.82989	1.93901	1.94329	0.997796	0.318378	0.999537
UCCCUGAGACCCUAACUUGC	ssa-miR-125a-5p	3.73383	-1.89478	1.8998	-0.997355	0.318592	0.999537
AAAAAGAGCUAAGGAUGU	NA	1.02293	-3.40776	3.41981	-0.996475	0.319019	0.999537
UGAAUCGACUAGCGCCUUAUA	NA	1.02293	-3.40776	3.41981	-0.996475	0.319019	0.999537
UUUCAAUUCGAUUAACUGCAACA	NA	1.02293	-3.40776	3.41981	-0.996475	0.319019	0.999537
UGUAAACAUCCCCGACUGGA	ssa-miR-30b-5p	90.5926	-0.532472	0.535325	-0.994671	0.319896	0.999537
UAGCUUAUCAGGCUGGUGUUGG	ssa-miR-21b-5p	8.93532	-0.973017	0.985938	-0.986895	0.323694	0.999537
UGAGGUAGUUGUUUGUACAGUG	ssa-let-7g-5p	2.33645	2.0362	2.06342	0.986806	0.323738	0.999537
CUUUCAGUCGGAUGUUUAC	ssa-miR-30c-3p	0.703049	3.38751	3.43686	0.985641	0.324309	0.999537
UAACAUCUUGGCAUUUGGACAUC	NA	0.703049	3.38751	3.43686	0.985641	0.324309	0.999537
UAGAGUCGGUCUCAAAGGAGAUG	NA	0.703049	3.38751	3.43686	0.985641	0.324309	0.999537
UAUGAUUGUGUGGUUGGAGAGAGGU	NA	0.703049	3.38751	3.43686	0.985641	0.324309	0.999537
UCCGGAAGACGUGCUGCAUCAUG	NA	0.703049	3.38751	3.43686	0.985641	0.324309	0.999537
UGAGGUAGUAGUUUGUACAGGU	ssa-let-7g-5p	0.703049	3.38751	3.43686	0.985641	0.324309	0.999537
UGAGGUAGUUGGUUGUAUGGUUU	ssa-let-7d-5p	0.703049	3.38751	3.43686	0.985641	0.324309	0.999537
UGAGUUGUAUGGUGGAAGU	NA	0.703049	3.38751	3.43686	0.985641	0.324309	0.999537
UGGAAUGUAAGGAAGCGUGUGA	ssa-miR-206-3p	0.703049	3.38751	3.43686	0.985641	0.324309	0.999537
UGUAAACAUCCUCGACUGGAAG	ssa-miR-30b-5p	0.703049	3.38751	3.43686	0.985641	0.324309	0.999537
UUGGUCCCCUUCAACCAGCUG	ssa-miR-133a-3p	0.703049	3.38751	3.43686	0.985641	0.324309	0.999537
UAAUACUGCCUGGUAAUGAUG	ssa-miR-200a-3p	26.695	-0.752332	0.763833	-0.984944	0.324652	0.999537
AAAAUUAGGAGUAGAGGCAGA	NA	1.02225	-3.3629	3.42094	-0.983032	0.325592	0.999537
UAUUCCGGCUUGUUCGUCUU	NA	1.02225	-3.3629	3.42094	-0.983032	0.325592	0.999537
UAUUGCACUUGUCCCGGCCUGAA	ssa-miR-92a-3p	1.02225	-3.3629	3.42094	-0.983032	0.325592	0.999537
UCUGGAAUCUCCAUCGUAGCGCUCC	NA	1.02225	-3.3629	3.42094	-0.983032	0.325592	0.999537
UUGAAUGAGAUGGAAGAACGUG	NA	1.02225	-3.3629	3.42094	-0.983032	0.325592	0.999537
UUUCUCUACGGUAGCAUACCUCUGU	NA	1.02225	-3.3629	3.42094	-0.983032	0.325592	0.999537
UGAGGUAGUAGAUUGUAUAGUC	ssa-let-7f-5p	18.9408	0.947119	0.964503	0.981976	0.326112	0.999537
UGAAAGCUGCCGGGCUGAGACUAGG	NA	14.5351	-1.37	1.39558	-0.981669	0.326263	0.999537
AAGCUGCCAGCUGAAGAAC	ssa-miR-22a-3p	79.9474	-0.622692	0.637718	-0.976437	0.328848	0.999537
AUCACAUUGCCAGGGAUUUCCA	ssa-miR-23a-3p	36.381	-0.720884	0.738686	-0.975902	0.329113	0.999537
UGAGGUAGUAGAUUGAACAGUU	ssa-let-7e-5p	2.30763	2.01633	2.07291	0.972703	0.330701	0.999537
UCACAGUGAACCGGUCUCU	ssa-miR-128-3p	12.3014	-0.858498	0.88297	-0.972284	0.330909	0.999537
UCUCAAAAGCAGCUUGUAGAUG	NA	0.668183	3.32813	3.4377	0.968127	0.332981	0.999537
UUCCUAUGCAUAUACCUCUAU	ssa-miR-202-3p	0.668183	3.32813	3.4377	0.968127	0.332981	0.999537
AAACCAAACUGACAUGCUCCGU	NA	0.672124	3.32577	3.43773	0.967432	0.333328	0.999537
AACCCGUAGAUCCGAACUUGUC	ssa-miR-100a-5p	0.672124	3.32577	3.43773	0.967432	0.333328	0.999537
ACAGUGCAUUACAGAACUUUGU	ssa-miR-148a-3p	0.672124	3.32577	3.43773	0.967432	0.333328	0.999537
CACCCUGUAGAACCGAAUUUGA	ssa-miR-10d-5p	0.672124	3.32577	3.43773	0.967432	0.333328	0.999537
UAGAUGUGUUGUCUGUGGACGGU	NA	0.672124	3.32577	3.43773	0.967432	0.333328	0.999537
UAUCAUGACGUGAUCUCAUCCUCC	NA	0.672124	3.32577	3.43773	0.967432	0.333328	0.999537
UCAGUGCGUUACAGAACUUUGU	ssa-miR-148a-3p	0.672124	3.32577	3.43773	0.967432	0.333328	0.999537
UCUGGAAUCUCCAUUGUAGCGCUCC	NA	0.672124	3.32577	3.43773	0.967432	0.333328	0.999537
UGAGAACUGAACUCCAUAGAUGG	ssa-miR-146a-5p	0.672124	3.32577	3.43773	0.967432	0.333328	0.999537
UGAUUUGGUUGGGAUAGUAUC	NA	0.672124	3.32577	3.43773	0.967432	0.333328	0.999537
UGUGCUAAGGUUGGGCUAUUUUC	NA	0.672124	3.32577	3.43773	0.967432	0.333328	0.999537
UUGAAUGUAAUCCUCCAUGGCCUGG	NA	0.672124	3.32577	3.43773	0.967432	0.333328	0.999537
UUUGGUCCCCUUCAACCAGC	ssa-miR-133b-3p	0.672124	3.32577	3.43773	0.967432	0.333328	0.999537
ACUGAUUUCCUCUGGUGUUUAGA	ssa-miR-29b-1-5p	0.639135	3.27924	3.43842	0.953707	0.340232	0.999537
CUUUCAGUCGGAUGUUUGCAGCCA	ssa-miR-30c-3p	0.639135	3.27924	3.43842	0.953707	0.340232	0.999537
UAAUACUGCCUGGUAAUGAUGAUU	ssa-miR-200a-3p	0.639135	3.27924	3.43842	0.953707	0.340232	0.999537
UACCCUGUAGAACCGAACUUGU	ssa-miR-10b-5p	0.639135	3.27924	3.43842	0.953707	0.340232	0.999537
UCUAAGUUCAAGACUGUCCUU	NA	0.639135	3.27924	3.43842	0.953707	0.340232	0.999537
UGAGAACUGAAUUCCAUAGACGG	ssa-miR-146a-5p	0.639135	3.27924	3.43842	0.953707	0.340232	0.999537
UGAGAUGAAGCACUGUAGCUCGC	ssa-miR-143-3p	0.639135	3.27924	3.43842	0.953707	0.340232	0.999537
UGAGGUAGUAGGUUGUAUGGUA	ssa-let-7c-5p	0.639135	3.27924	3.43842	0.953707	0.340232	0.999537
UGCUUGGGACCGACUGUAGCUGC	NA	0.639135	3.27924	3.43842	0.953707	0.340232	0.999537
UGGAAUGUAAGGAAGUGUG	ssa-miR-206-3p	0.639135	3.27924	3.43842	0.953707	0.340232	0.999537
UGGAAUGUAGGGAAGUGUGUGA	ssa-miR-206-3p	0.639135	3.27924	3.43842	0.953707	0.340232	0.999537
UGUAGUAUUGGUGCGUGUAAA	NA	0.639135	3.27924	3.43842	0.953707	0.340232	0.999537
UUCAAGUAAUCCAGGAUAGGCUA	ssa-miR-26a-5p	0.639135	3.27924	3.43842	0.953707	0.340232	0.999537
UUCAAGUAAUCCAGGAUAGGCUC	ssa-miR-26a-5p	0.639135	3.27924	3.43842	0.953707	0.340232	0.999537
UUGUAUUCUGUGCCCACUCGUGGUA	NA	0.639135	3.27924	3.43842	0.953707	0.340232	0.999537
UUGUCCAUGUACCUCCCCAGAAAGG	NA	0.639135	3.27924	3.43842	0.953707	0.340232	0.999537
CGAGAACUGAAUUCCAUAGAUGG	ssa-miR-146a-5p	2.26672	1.98539	2.08479	0.952322	0.340934	0.999537
UACCCUGUAGAACCGAAUUUGU	ssa-miR-10b-5p	380.764	0.451961	0.47743	0.946654	0.343815	0.999537
UUCACAGUGGUUAAGUUCUGCA	ssa-miR-27d-3p	2.47371	1.91104	2.02221	0.945024	0.344647	0.999537
AAAGCUGCCAGCUGAAGAACUC	ssa-miR-22a-3p	2.40808	1.94088	2.0571	0.943501	0.345425	0.999537
AAGCUGCCAGCUGAAGAACUGU	ssa-miR-22a-3p	14619.6	-0.486983	0.516475	-0.942898	0.345733	0.999537
GGAUGGGAGACUGCCUGGGAAUACC	NA	0.89506	-3.21935	3.42481	-0.940007	0.347214	0.999537
UCGCUGUGAUUCCCUGACACCCAU	NA	0.89506	-3.21935	3.42481	-0.940007	0.347214	0.999537
AGGACUGUGACGAGCUCAAGGCGUG	NA	16.3716	2.03245	2.167	0.937909	0.348291	0.999537
AAAGCUGCCAGCUGAAGAACUG	ssa-miR-22a-3p	153.014	-0.50067	0.534396	-0.936889	0.348816	0.999537
CUGUACAACCUACUGCCUUCCU	ssa-let-7b-3p	5.14866	-1.43453	1.53324	-0.93562	0.349469	0.999537
AACCCGUAGAUCCGAACUUGCG	ssa-miR-100a-5p	0.887537	-3.20061	3.42534	-0.93439	0.350103	0.999537
AAUGGCACCCUAUUCUUUGUAU	NA	0.601365	3.20871	3.43949	0.9329	0.350871	0.999537
AUUCCUAUGCAUAUACCUCUUU	ssa-miR-202-3p	0.601365	3.20871	3.43949	0.9329	0.350871	0.999537
GUUUCUCUGUUCACUCUCUG	NA	0.601365	3.20871	3.43949	0.9329	0.350871	0.999537
UACUUGUAGUGACCAGACAUCGUGC	NA	0.601365	3.20871	3.43949	0.9329	0.350871	0.999537
UCCUAUGCAUAUACCUCUUU	ssa-miR-202-3p	0.601365	3.20871	3.43949	0.9329	0.350871	0.999537
UGAGGUAAUAGAUUGAAUAGUU	ssa-let-7e-5p	0.601365	3.20871	3.43949	0.9329	0.350871	0.999537
UGGUGUGAUGUAGAACCCUCUCUU	NA	0.601365	3.20871	3.43949	0.9329	0.350871	0.999537
UUUCCUAUGCAUAUACCUCUCU	ssa-miR-202-3p	0.601365	3.20871	3.43949	0.9329	0.350871	0.999537
AAGCUGCCAGCUGAAGAACUUU	ssa-miR-22a-3p	3.24701	-1.77846	1.92037	-0.9261	0.354394	0.999537
CACCCUGUAGAACCGAAUUUGUA	ssa-miR-10d-5p	0.588109	3.1736	3.44005	0.922545	0.356244	0.999537
CUGGGCUGCAGCACGCU	NA	0.588109	3.1736	3.44005	0.922545	0.356244	0.999537
GCUAGGACCAAUGAAAUUACU	NA	0.588109	3.1736	3.44005	0.922545	0.356244	0.999537
GGAAUUCCGCUAGUUCUGAACU	NA	0.588109	3.1736	3.44005	0.922545	0.356244	0.999537
UACUAUGGUUUUGAACGCUGAGCUG	NA	0.588109	3.1736	3.44005	0.922545	0.356244	0.999537
UCUGCAUGUGUGCAUACUGACC	NA	0.588109	3.1736	3.44005	0.922545	0.356244	0.999537
UCUUCUGUAGGGCUUCCUCUGUGCC	NA	0.588109	3.1736	3.44005	0.922545	0.356244	0.999537
UGUUCCAGACUGCGUUAGCCCAAUC	NA	0.588109	3.1736	3.44005	0.922545	0.356244	0.999537
UUCAGUCAUUGUUUCUGGUAG	ssa-miR-725-3p	0.588109	3.1736	3.44005	0.922545	0.356244	0.999537
UUCCUAUGCAUAUACCGCUC	ssa-miR-202-3p	0.588109	3.1736	3.44005	0.922545	0.356244	0.999537
UUUGGUCCCCUUCAACCAGCUGUUU	ssa-miR-133a-3p	0.588109	3.1736	3.44005	0.922545	0.356244	0.999537
UGGAAUGUAAGGAAGUGUGUGA	ssa-miR-206-3p	142.261	0.808645	0.876774	0.922296	0.356374	0.999537
ACAGACGCCUGACUGAGCCUC	NA	0.575222	3.16025	3.44027	0.918605	0.358302	0.999537
ACAGUAGUCUGCACAUUGGUUC	ssa-miR-199a-3p	0.575222	3.16025	3.44027	0.918605	0.358302	0.999537
AGCAGCAUUGUACAGGGCUAUCA	ssa-miR-107-3p	0.575222	3.16025	3.44027	0.918605	0.358302	0.999537
CUUUUUGCGGUCUGGGCUUGCCA	ssa-miR-129-5p	0.575222	3.16025	3.44027	0.918605	0.358302	0.999537
GGAGAACUGAAUUCCAUAGAUG	ssa-miR-146a-5p	0.575222	3.16025	3.44027	0.918605	0.358302	0.999537
GUUAAUCUUCUCUCUGAGC	NA	0.575222	3.16025	3.44027	0.918605	0.358302	0.999537
UAAUGCCCCUAAAAAUCCUUAUU	ssa-miR-365-3p	0.575222	3.16025	3.44027	0.918605	0.358302	0.999537
UACUCGUAGUGACCAGACAUUGUGC	NA	0.575222	3.16025	3.44027	0.918605	0.358302	0.999537
UCACAGUGAACCGGUCUCUUUCU	ssa-miR-128-3p	0.575222	3.16025	3.44027	0.918605	0.358302	0.999537
UGAGGUAGCAGGUUGUAUAGUU	ssa-let-7a-5p	0.575222	3.16025	3.44027	0.918605	0.358302	0.999537
UGUGCAAAUCUAUGCAAAACUGA	ssa-miR-19a-3p	0.575222	3.16025	3.44027	0.918605	0.358302	0.999537
UUAAGACUUGUAGUGAUGUUG	ssa-miR-499a-5p	0.575222	3.16025	3.44027	0.918605	0.358302	0.999537
UUCAAGUAAUCCAGGAUAGGCUAU	ssa-miR-26a-5p	0.575222	3.16025	3.44027	0.918605	0.358302	0.999537
UUCACAGUGGCUAAGUUCCGA	ssa-miR-27a-3p	0.575222	3.16025	3.44027	0.918605	0.358302	0.999537
UUGGUCCCCUUCAACUAGCUGU	ssa-miR-133a-3p	0.575222	3.16025	3.44027	0.918605	0.358302	0.999537
UUUACGUUCUUCGAGCCUGGCUUAU	NA	0.575222	3.16025	3.44027	0.918605	0.358302	0.999537
UUUUAGAUGGUGGAAUGU	NA	0.575222	3.16025	3.44027	0.918605	0.358302	0.999537
UGAGAACUAGCGCACCAUUGGU	NA	8.22292	-0.951536	1.03757	-0.917084	0.359099	0.999537
AAGCUGCCAACUGAAGAACUGC	ssa-miR-22a-3p	0.876218	-3.13856	3.42716	-0.91579	0.359777	0.999537
AAGCUGCCGGCUGAAGAACU	ssa-miR-22a-3p	0.876218	-3.13856	3.42716	-0.91579	0.359777	0.999537
AUGGCUAUAGAACUGUCGGGU	NA	0.876218	-3.13856	3.42716	-0.91579	0.359777	0.999537
UAACCUGUUCCUGCUGAUUUUCAUU	NA	0.876218	-3.13856	3.42716	-0.91579	0.359777	0.999537
UACAUGUGCUACUGUCCUGUCAAGC	NA	0.876218	-3.13856	3.42716	-0.91579	0.359777	0.999537
UAUUUUCUCACCCCCUGCAGA	NA	0.876218	-3.13856	3.42716	-0.91579	0.359777	0.999537
UGUGCAAAUCCAUGCAAAACUA	ssa-miR-19c-3p	0.876218	-3.13856	3.42716	-0.91579	0.359777	0.999537
UGUGGAGGGAACGCCAUUUCUGGA	NA	0.876218	-3.13856	3.42716	-0.91579	0.359777	0.999537
UGUUGUCUUUCUCUGUGUGGAAAUC	NA	0.876218	-3.13856	3.42716	-0.91579	0.359777	0.999537
UUGUCUAGUUCUGUUUUUCUUGCU	NA	0.876218	-3.13856	3.42716	-0.91579	0.359777	0.999537
UUUGUUCGUUCGGCUCGCGUUU	ssa-miR-375-3p	3.44357	-1.72163	1.88455	-0.91355	0.360953	0.999537
GAGCUGCCAGCUGAAGAACUG	ssa-miR-22a-3p	14.9018	-0.796533	0.872963	-0.912447	0.361533	0.999537
UACACUUCUUGGGCUUCAGACA	NA	0.839899	-3.117	3.4278	-0.90933	0.363176	0.999537
UAUUGCACUUGUCCCGGCUUGU	ssa-miR-92a-3p	0.839899	-3.117	3.4278	-0.90933	0.363176	0.999537
UGAGGUAGUAAGUUGUGUUGG	ssa-let-7h-5p	0.839899	-3.117	3.4278	-0.90933	0.363176	0.999537
UGAGGUAGUAGAUUGAAUAA	ssa-let-7e-5p	0.839899	-3.117	3.4278	-0.90933	0.363176	0.999537
AACAUUCAACGCUGUCGGUA	ssa-miR-181a-5p	0.831128	-3.11501	3.42787	-0.908731	0.363492	0.999537
UAACAUCUUGGCAUUUGGACAUCA	NA	0.831128	-3.11501	3.42787	-0.908731	0.363492	0.999537
UACUUGUAGUGACCAGACAUCGUG	NA	0.831128	-3.11501	3.42787	-0.908731	0.363492	0.999537
UCCGGAUGAAGACGGUGGAACUCC	NA	0.831128	-3.11501	3.42787	-0.908731	0.363492	0.999537
AUAGCUCUUUGAAUGGUACUGC	ssa-miR-458-3p	12.6532	-0.839576	0.925849	-0.906818	0.364503	0.999537
AACCCGUAGAUCCGAACUUA	ssa-miR-100a-5p	9.27941	-0.888034	0.979421	-0.906693	0.364569	0.999537
UUCAAGUAAUCCAGGAUAGGCUUU	ssa-miR-26a-5p	4.39885	1.83314	2.02826	0.9038	0.366101	0.999537
UCACAGUCCUUGGCCUCGUGCUCGC	NA	3.98285	-1.65678	1.8344	-0.903173	0.366434	0.999537
GAAAUGUUUAGGACCACUUGA	ssa-miR-203b-3p	2.31826	1.87516	2.07932	0.901814	0.367156	0.999537
AAGCUGCCAGCUGAGGAACUG	ssa-miR-22a-3p	17.173	-0.779567	0.866347	-0.899833	0.368209	0.999537
UGAGGUAGUAGAUUGAAUAGUG	ssa-let-7e-5p	15.6679	-0.75703	0.843067	-0.897947	0.369214	0.999537
UGUAAACAUCCCCGACUGGAAUCU	ssa-miR-30b-5p	73.3109	-0.650578	0.724563	-0.89789	0.369244	0.999537
AAAGAGGCAUAGGGCAUGGGAAU	ssa-miR-202-5p	0.534546	3.07608	3.44167	0.893776	0.371442	0.999537
AAGCUGCCAGCUGAAGGACU	ssa-miR-22a-3p	0.534546	3.07608	3.44167	0.893776	0.371442	0.999537
AAGCUGCCAGCUGAGGAACUA	ssa-miR-22a-3p	0.534546	3.07608	3.44167	0.893776	0.371442	0.999537
CUAGACAACUUACUGCCUUCCU	ssa-let-7h-3p	0.534546	3.07608	3.44167	0.893776	0.371442	0.999537
UAAGUGCUUUUUGUUGGGUUAU	NA	0.534546	3.07608	3.44167	0.893776	0.371442	0.999537
UACAGUACUGUGAUAACUG	ssa-miR-101a-3p	0.534546	3.07608	3.44167	0.893776	0.371442	0.999537
UAGUUGUUGCGGAAUAGGAAUA	NA	0.534546	3.07608	3.44167	0.893776	0.371442	0.999537
UCGGUCUGACUCUGAUGCU	NA	0.534546	3.07608	3.44167	0.893776	0.371442	0.999537
UCUGCAAUGUAGUCGUUCUGGA	NA	0.534546	3.07608	3.44167	0.893776	0.371442	0.999537
UGAAUUCAGCUGUAGGUA	NA	0.534546	3.07608	3.44167	0.893776	0.371442	0.999537
UGAGGUAGUAGAUUGAAUGGU	ssa-let-7e-5p	0.534546	3.07608	3.44167	0.893776	0.371442	0.999537
UGAGGUAGUAGGUUGUAUUU	ssa-let-7c-5p	0.534546	3.07608	3.44167	0.893776	0.371442	0.999537
UGGACUGUCCAACCUGAGAAUG	ssa-miR-1338-5p	0.534546	3.07608	3.44167	0.893776	0.371442	0.999537
UUAAGACUUGUAGUGAUG	ssa-miR-499a-5p	0.534546	3.07608	3.44167	0.893776	0.371442	0.999537
UCAGUGCAUAACAGAACUUUA	ssa-miR-152-3p	4.0965	1.39099	1.55747	0.893114	0.371796	0.999537
UGUAAACAUCCCCGACUGGAAC	ssa-miR-30b-5p	29.2109	-0.654938	0.734328	-0.891888	0.372453	0.999537
UCCCUGAGACCCUAACUUGU	ssa-miR-125a-5p	25.8263	-0.67519	0.760654	-0.887645	0.374732	0.999537
UAGCUUAUCAGACUGGUGUUGACU	ssa-miR-21a-5p	66.6993	0.597741	0.673463	0.887562	0.374776	0.999537
UCACAGUGAACCGGUCUCUUAA	ssa-miR-128-3p	12.8565	-0.825857	0.934754	-0.883502	0.376965	0.999537
AAGCUGCCAGCUGAAGAACUGUGU	ssa-miR-22a-3p	7.58617	-1.29758	1.46906	-0.883274	0.377088	0.999537
UGAGGUAGUUGUUUGUACA	ssa-let-7g-5p	5.72561	-1.17296	1.33076	-0.881423	0.378089	0.999537
UUUCCUAUGCAUAUACCUC	ssa-miR-202-3p	3.79006	1.40644	1.59778	0.880246	0.378726	0.999537
AACCCGUAGAUCCGAACUUGGG	ssa-miR-100a-5p	0.511308	3.02812	3.4425	0.879629	0.37906	0.999537
AACCCGUAGAUCCGACCUUGU	ssa-miR-100a-5p	0.511308	3.02812	3.4425	0.879629	0.37906	0.999537
AACCCGUAGAUCCGAUCUUGUGAA	ssa-miR-99-5p	0.511308	3.02812	3.4425	0.879629	0.37906	0.999537
AGAGGUAGUAGUUUGUGCUGUU	ssa-let-7i-5p	0.511308	3.02812	3.4425	0.879629	0.37906	0.999537
AUCACAUUGCCAGGGAUUACC	ssa-miR-23a-3p	0.511308	3.02812	3.4425	0.879629	0.37906	0.999537
AUCACAUUGCCAGGGAUUUCCAU	ssa-miR-23a-3p	0.511308	3.02812	3.4425	0.879629	0.37906	0.999537
CAGUAGUCUGCACAUUGGUUU	ssa-miR-199a-3p	0.511308	3.02812	3.4425	0.879629	0.37906	0.999537
CAUUGCACUUGUCUCGGUCUGAAA	ssa-miR-25-3p	0.511308	3.02812	3.4425	0.879629	0.37906	0.999537
CCUGCAUUGUACACACUGUG	ssa-miR-460-5p	0.511308	3.02812	3.4425	0.879629	0.37906	0.999537
GCUGUGUGAGGUCGGACCUAUCA	ssa-miR-2188-3p	0.511308	3.02812	3.4425	0.879629	0.37906	0.999537
GGAGGUAGUAGUUUGUGCUGUU	ssa-let-7i-5p	0.511308	3.02812	3.4425	0.879629	0.37906	0.999537
GUUUCUCUGUUCACUCUCUGG	NA	0.511308	3.02812	3.4425	0.879629	0.37906	0.999537
UACAGUAGUCUGCACAUUGGGU	ssa-miR-199a-3p	0.511308	3.02812	3.4425	0.879629	0.37906	0.999537
UACAGUAGUCUGCACAUUGGUC	ssa-miR-199a-3p	0.511308	3.02812	3.4425	0.879629	0.37906	0.999537
UACCCGUAGAUCCGAACUUGUG	ssa-miR-100a-5p	0.511308	3.02812	3.4425	0.879629	0.37906	0.999537
UAGCUUACCAGACUGGUGUUGA	ssa-miR-21a-5p	0.511308	3.02812	3.4425	0.879629	0.37906	0.999537
UAGCUUACCAGACUGGUGUUGGU	ssa-miR-21b-5p	0.511308	3.02812	3.4425	0.879629	0.37906	0.999537
UAGCUUAUCAGACUGAUGUUGAA	ssa-miR-21a-5p	0.511308	3.02812	3.4425	0.879629	0.37906	0.999537
UAGCUUAUCAGACUGGUGUUAGC	ssa-miR-21b-5p	0.511308	3.02812	3.4425	0.879629	0.37906	0.999537
UAGCUUAUCAGACUGGUGUUGGAA	ssa-miR-21b-5p	0.511308	3.02812	3.4425	0.879629	0.37906	0.999537
UAGCUUAUCUGACUGGUGUUGGC	ssa-miR-21b-5p	0.511308	3.02812	3.4425	0.879629	0.37906	0.999537
UAUAGUGCACUUCUCUUGACC	NA	0.511308	3.02812	3.4425	0.879629	0.37906	0.999537
UAUCUUCUGUAGGGCUUCCUCUGUG	NA	0.511308	3.02812	3.4425	0.879629	0.37906	0.999537
UCAGAUGAUAGAGAAGCUCACCC	NA	0.511308	3.02812	3.4425	0.879629	0.37906	0.999537
UCAGUGCACUACAGAACUUUGUA	ssa-miR-148a-3p	0.511308	3.02812	3.4425	0.879629	0.37906	0.999537
UCUCGCUGUAGCUCCCGGUUCCUGC	NA	0.511308	3.02812	3.4425	0.879629	0.37906	0.999537
UGAGGUAGUAGUUUGUGUCGUUU	ssa-let-7g-5p	0.511308	3.02812	3.4425	0.879629	0.37906	0.999537
UGGAAUGUAAGGAAGUGUA	ssa-miR-206-3p	0.511308	3.02812	3.4425	0.879629	0.37906	0.999537
UGGAAUGUGAGGAAGUGUGUGA	ssa-miR-206-3p	0.511308	3.02812	3.4425	0.879629	0.37906	0.999537
UGUAAACAUCUUACACUCUCAGCU	ssa-miR-30a-5p	0.511308	3.02812	3.4425	0.879629	0.37906	0.999537
UGUGUAGAGUAGAUAGGAUUCU	NA	0.511308	3.02812	3.4425	0.879629	0.37906	0.999537
UUAGGACUAUGAACAAGAGC	NA	0.511308	3.02812	3.4425	0.879629	0.37906	0.999537
UUCCAGGAAUGCUGCCUCUGCCU	NA	0.511308	3.02812	3.4425	0.879629	0.37906	0.999537
UUUCUCGGCCCUUUCUCCUUCAGG	NA	0.511308	3.02812	3.4425	0.879629	0.37906	0.999537
UUUGGUCCCCUCCAACCAGCUGU	ssa-miR-133a-3p	0.511308	3.02812	3.4425	0.879629	0.37906	0.999537
UUUGGUCCCCUUCAACCAGCUGUC	ssa-miR-133a-3p	0.511308	3.02812	3.4425	0.879629	0.37906	0.999537
CGGCUAAGGGCUGUGUCAAGGC	NA	8.90401	2.88041	3.27534	0.879424	0.379171	0.999537
CUUUUUGCGGUCUGGGCUUGA	ssa-miR-129-5p	1.88683	1.9492	2.2181	0.87877	0.379526	0.999537
UCCCUGAGACCCUAACU	ssa-miR-125a-5p	2.57588	-1.98124	2.25685	-0.877879	0.380009	0.999537
AAGCUGCCAGCUGAGGAACUGC	ssa-miR-22a-3p	10.587	-1.06996	1.21908	-0.877674	0.380121	0.999537
GCCCCUUUUAUAUUGUCCUACU	ssa-miR-130b-2-5p	8.0001	-0.916857	1.04514	-0.87726	0.380345	0.999537
CGUUCUUCACUGGCUAGCUUC	ssa-miR-22b-5p	2.11879	1.87112	2.13397	0.876829	0.380579	0.999537
AAGCUGCCAGCUGAAGAACUAU	ssa-miR-22a-3p	10.3175	-0.874506	0.99851	-0.875811	0.381133	0.999537
CUCGUACCGUGAGUAAUAAUGCA	ssa-miR-126-3p	24.4289	-0.681088	0.778332	-0.875062	0.38154	0.999537
UAGCAGCGCAUCAUGGUUUGAAC	ssa-miR-15c-5p	0.767195	-3.00248	3.43141	-0.875001	0.381574	0.999537
UGAGGUAGUGGUUUGUGCUGUU	ssa-let-7i-5p	3.77971	1.39808	1.59931	0.87418	0.38202	0.999537
CUUUCAGUCGGAUGUUUGCAGC	ssa-miR-30c-3p	86.0225	0.814781	0.932594	0.873671	0.382297	0.999537
AAAGAGGCAUAGGGCAUG	ssa-miR-202-5p	0.504093	2.99934	3.44302	0.871139	0.383678	0.999537
AAAGCUGCCAGCUGAAGAACUGC	ssa-miR-22a-3p	0.504093	2.99934	3.44302	0.871139	0.383678	0.999537
AAGCUGCCAGCUGAAGAACUGUUU	ssa-miR-22a-3p	0.504093	2.99934	3.44302	0.871139	0.383678	0.999537
AAGCUGCCAGCUGAAGAGCUA	ssa-miR-22a-3p	0.504093	2.99934	3.44302	0.871139	0.383678	0.999537
AAGCUGCCAGCUGAAGGACUGUU	ssa-miR-22a-3p	0.504093	2.99934	3.44302	0.871139	0.383678	0.999537
AAGCUGCCAGCUGGAGAACUA	ssa-miR-22a-3p	0.504093	2.99934	3.44302	0.871139	0.383678	0.999537
ACCCUAACAAUAGCAUUGACU	ssa-miR-430c-5p	0.504093	2.99934	3.44302	0.871139	0.383678	0.999537
GACGCGAUAAUGGGUGCUGUGUAUU	NA	0.504093	2.99934	3.44302	0.871139	0.383678	0.999537
GAGCUGCCAGCUGAAGAACU	ssa-miR-22a-3p	0.504093	2.99934	3.44302	0.871139	0.383678	0.999537
GCAAACGUGAGCUCUGAUUCUGUGA	NA	0.504093	2.99934	3.44302	0.871139	0.383678	0.999537
GUACAGUACUGUGAUAACU	ssa-miR-101a-3p	0.504093	2.99934	3.44302	0.871139	0.383678	0.999537
GUGAAAUGUUUAGGACCACUUGUU	ssa-miR-203a-3p	0.504093	2.99934	3.44302	0.871139	0.383678	0.999537
UAGCUUAUCAGACUGGUGUUGGUU	ssa-miR-21b-5p	0.504093	2.99934	3.44302	0.871139	0.383678	0.999537
UAGGAGUAGUGCUGCGUGUAGG	NA	0.504093	2.99934	3.44302	0.871139	0.383678	0.999537
UAUGGAUUAUGAAUCGGUG	NA	0.504093	2.99934	3.44302	0.871139	0.383678	0.999537
UCAGUGCAUUACAGAACUUCGU	ssa-miR-148a-3p	0.504093	2.99934	3.44302	0.871139	0.383678	0.999537
UCAGUGCAUUGCAGAACUUUGU	ssa-miR-148a-3p	0.504093	2.99934	3.44302	0.871139	0.383678	0.999537
UCUGGACUGAGUACUGUAGCC	NA	0.504093	2.99934	3.44302	0.871139	0.383678	0.999537
UGAGGUAGUAAGUUGUGUUGUA	ssa-let-7h-5p	0.504093	2.99934	3.44302	0.871139	0.383678	0.999537
UGAGGUAGUAGUUUGUACUGUU	ssa-let-7i-5p	0.504093	2.99934	3.44302	0.871139	0.383678	0.999537
UGGACUGAACAAACUCCUCCGGACU	NA	0.504093	2.99934	3.44302	0.871139	0.383678	0.999537
UGUACAGAACAAAGAGGAGU	NA	0.504093	2.99934	3.44302	0.871139	0.383678	0.999537
UGUGAACGAUUUGGCUGUGCCUU	NA	0.504093	2.99934	3.44302	0.871139	0.383678	0.999537
UUAGGCCUAGGGCUAGACUAUGG	NA	0.504093	2.99934	3.44302	0.871139	0.383678	0.999537
UUAGGUGCUGUGCUAUCUCAGGUGC	NA	0.504093	2.99934	3.44302	0.871139	0.383678	0.999537
UUGGAUCUUUGGCUUCUGUCU	NA	0.504093	2.99934	3.44302	0.871139	0.383678	0.999537
UAGCAGCACGUAAAUAUUGGAG	ssa-miR-16a-5p	191.193	-0.423562	0.487042	-0.869663	0.384485	0.999537
UCCCUGAGACCCUUAACCUGUG	ssa-miR-125b-5p	167.264	-0.442234	0.50968	-0.86767	0.385575	0.999537
AAGCUGCCAGCAGAAGAACUGU	ssa-miR-22a-3p	6.0117	-1.35026	1.56112	-0.864933	0.387075	0.999537
AAGGUCCAACCUCACAUGUCA	ssa-miR-2188-5p	0.755909	-2.9676	3.43256	-0.864544	0.387289	0.999537
CUUUCAGUCGGAUGUUUGCAGG	ssa-miR-30c-3p	0.755909	-2.9676	3.43256	-0.864544	0.387289	0.999537
UCCGGAAGACGUGCUGCAUCAUGA	NA	0.755909	-2.9676	3.43256	-0.864544	0.387289	0.999537
UCUUUCGUAAGGAUGUUAGAGACGG	NA	0.755909	-2.9676	3.43256	-0.864544	0.387289	0.999537
UUGGGAGGCAGAUACCUGGUC	NA	0.755909	-2.9676	3.43256	-0.864544	0.387289	0.999537
UCAGUGCAUUACAGAACUUUG	ssa-miR-148a-3p	102.67	0.496937	0.57512	0.864057	0.387556	0.999537
UUUGACCUCUGAUUACAAAG	NA	9.5181	1.15603	1.33919	0.863228	0.388012	0.999537
UAGCUUAUCAGACUGGUGUUGA	ssa-miR-21a-5p	708.834	-0.407536	0.472495	-0.86252	0.388402	0.999537
UAGCUUAUCAGACUGGUGUUGC	ssa-miR-21b-5p	26.9639	-0.636474	0.738213	-0.862182	0.388587	0.999537
UAACGGAACCCAUAAAGCAGCU	ssa-miR-462b-5p	20.2939	-0.706924	0.820269	-0.86182	0.388787	0.999537
AAAGAGGCAUAGGGCAUGGG	ssa-miR-202-5p	0.467728	2.92691	3.44435	0.849769	0.395453	0.999537
AAAUAGGUUGAGCUGGAGA	NA	0.467728	2.92691	3.44435	0.849769	0.395453	0.999537
AACCCGUAGAUCCGAACUCGUG	ssa-miR-100a-5p	0.467728	2.92691	3.44435	0.849769	0.395453	0.999537
AAGCUGCCAGCCGAAGAACUGA	ssa-miR-22a-3p	0.467728	2.92691	3.44435	0.849769	0.395453	0.999537
ACAGCAGGCACAGACAGGCAGU	ssa-miR-214-3p	0.467728	2.92691	3.44435	0.849769	0.395453	0.999537
AGACUGCACAUAUUUCUACUG	NA	0.467728	2.92691	3.44435	0.849769	0.395453	0.999537
AUCCUAUGCAUAUACCUCUUUGA	ssa-miR-202-3p	0.467728	2.92691	3.44435	0.849769	0.395453	0.999537
CAUGUGCUUUAUCCAAUUCCC	NA	0.467728	2.92691	3.44435	0.849769	0.395453	0.999537
CGAGGUAGUAGUUUGUGCUGU	ssa-let-7i-5p	0.467728	2.92691	3.44435	0.849769	0.395453	0.999537
CUAUACAACUUACUGCCUUCU	ssa-let-7h-3p	0.467728	2.92691	3.44435	0.849769	0.395453	0.999537
GAAAUGUUUAGGACCACUUGAU	ssa-miR-203b-3p	0.467728	2.92691	3.44435	0.849769	0.395453	0.999537
UAUAGUGCACUGCUUUUUGACC	NA	0.467728	2.92691	3.44435	0.849769	0.395453	0.999537
UAUUGCACUUGUCCCGGCCUU	ssa-miR-92a-3p	0.467728	2.92691	3.44435	0.849769	0.395453	0.999537
UCAAAGGUCAGACUGGCAUUCAGU	NA	0.467728	2.92691	3.44435	0.849769	0.395453	0.999537
UCGAUAGCUACUGUUGGGUUGUAG	NA	0.467728	2.92691	3.44435	0.849769	0.395453	0.999537
UCUCCGGAGGGAGUAGGAAGAACGG	NA	0.467728	2.92691	3.44435	0.849769	0.395453	0.999537
UGAGAACUGAAUCCCAUAGAUG	ssa-miR-146a-5p	0.467728	2.92691	3.44435	0.849769	0.395453	0.999537
UGAGGUAGUAAGUUGUGUUU	ssa-let-7h-5p	0.467728	2.92691	3.44435	0.849769	0.395453	0.999537
UGAGGUAGUAGAUCGAAUAGU	ssa-let-7e-5p	0.467728	2.92691	3.44435	0.849769	0.395453	0.999537
UGAGGUAGUAGUUUAUGCUGUU	ssa-let-7i-5p	0.467728	2.92691	3.44435	0.849769	0.395453	0.999537
UGGCAAUUCCGGACUACGUGGC	NA	0.467728	2.92691	3.44435	0.849769	0.395453	0.999537
UGGUUAGUAGACCAGCGACGU	NA	0.467728	2.92691	3.44435	0.849769	0.395453	0.999537
UGUAAACAUCCUACACUCUCA	ssa-miR-30a-5p	0.467728	2.92691	3.44435	0.849769	0.395453	0.999537
UUCCUAUGCAUAUACCUCUUUAC	ssa-miR-202-3p	0.467728	2.92691	3.44435	0.849769	0.395453	0.999537
UUGAAUGUCUGAGGCUGCUGUCCUU	NA	0.467728	2.92691	3.44435	0.849769	0.395453	0.999537
UUGGAUGUUAUUUGGGAGAAGUUUC	NA	0.467728	2.92691	3.44435	0.849769	0.395453	0.999537
UUUCCUAUGCAUAUACCUCGU	ssa-miR-202-3p	0.467728	2.92691	3.44435	0.849769	0.395453	0.999537
UACCCUGGACCAAAACUGCGUACU	NA	3.79644	-1.38766	1.63299	-0.849762	0.395458	0.999537
UUCUGAAGUAACGGACACCGCUGG	NA	14.6532	0.900819	1.0612	0.848871	0.395953	0.999537
UAAUACUGCCUGGUAAUGAUGAC	ssa-miR-200a-3p	3.31055	1.59388	1.88142	0.847169	0.396901	0.999537
UGAGGUAGUAGUUUGUAUAG	ssa-let-7g-5p	13.0829	-0.747605	0.886274	-0.843537	0.398928	0.999537
CAACAACCUCCACAAGCGGACA	NA	4.57879	-1.36127	1.614	-0.843417	0.398995	0.999537
CUCGUACCGUGAGUAAUAAUGU	ssa-miR-126-3p	15.3241	-0.72209	0.861239	-0.838431	0.401789	0.999537
UAAUUUCCCGUCUUCCACUCUCACU	NA	0.703262	-2.88039	3.43557	-0.838403	0.401805	0.999537
UACCCUGUAGAUCCGGAUUUG	ssa-miR-10a-5p	0.703262	-2.88039	3.43557	-0.838403	0.401805	0.999537
UAGCUUAUCAGACUGGCGUUGGU	ssa-miR-21b-5p	0.703262	-2.88039	3.43557	-0.838403	0.401805	0.999537
UAUGUGUAGUUGAGGCUCGAUGGU	NA	0.703262	-2.88039	3.43557	-0.838403	0.401805	0.999537
UCAGACUGAUCUGAGCCCCCUGGCU	NA	0.703262	-2.88039	3.43557	-0.838403	0.401805	0.999537
UGAGAAGGAUCUGCUCACUCUGUGC	NA	0.703262	-2.88039	3.43557	-0.838403	0.401805	0.999537
UGAGACUGUUGGUUGUUGGACGCA	NA	0.703262	-2.88039	3.43557	-0.838403	0.401805	0.999537
UGAGAUGAAGCACUGUAGCCC	ssa-miR-143-3p	0.703262	-2.88039	3.43557	-0.838403	0.401805	0.999537
UGCAAGUUUGGAGAGAGAACCUU	NA	0.703262	-2.88039	3.43557	-0.838403	0.401805	0.999537
UGUUGAUGUUGUGCUGUGAUGCCA	NA	0.703262	-2.88039	3.43557	-0.838403	0.401805	0.999537
UUAAGACUUGUAGUGAUGUUUAA	ssa-miR-499a-5p	0.703262	-2.88039	3.43557	-0.838403	0.401805	0.999537
UUGCCUUUGUAUUGCCCGUUCAUC	NA	0.703262	-2.88039	3.43557	-0.838403	0.401805	0.999537
GAGCUGCCAGCUGAAGAACUGC	ssa-miR-22a-3p	10.462	-0.798108	0.953026	-0.837447	0.402341	0.999537
UGAGAACUGAAUUCCAUAGAUGU	ssa-miR-146a-5p	82.5327	-0.628187	0.750217	-0.83734	0.402401	0.999537
UUCACAGUGGCUAAGUUCAGU	ssa-miR-27c-3p	24.1215	-0.643462	0.769246	-0.836484	0.402883	0.999537
GAGGUAGUAGAUUGAAUAGUUA	ssa-let-7e-5p	2.19043	1.77437	2.12264	0.835927	0.403196	0.999537
AACGUGAAGUUUCUGUACUGUGGC	NA	0.447395	2.87957	3.44526	0.835804	0.403265	0.999537
AAGCUGCCAGCUGGAGAACUGA	ssa-miR-22a-3p	0.447395	2.87957	3.44526	0.835804	0.403265	0.999537
AAGGUCCAACCUCACAUGUCCUA	ssa-miR-2188-5p	0.447395	2.87957	3.44526	0.835804	0.403265	0.999537
ACCACAGGGUAGAACCACGGACA	ssa-miR-140-3p	0.447395	2.87957	3.44526	0.835804	0.403265	0.999537
AUAGCUCUUUGAAUGGUACA	ssa-miR-458-3p	0.447395	2.87957	3.44526	0.835804	0.403265	0.999537
AUCACAUUGCCAGGGAUUACCACC	ssa-miR-23b-3p	0.447395	2.87957	3.44526	0.835804	0.403265	0.999537
AUCCGGCUCGAAGGAUUGUACUUUU	NA	0.447395	2.87957	3.44526	0.835804	0.403265	0.999537
CAAAGUGCUGUUCGUGCAGGUAG	ssa-miR-93a-5p	0.447395	2.87957	3.44526	0.835804	0.403265	0.999537
CAAGGUGCCAUGGCUGUAUGUC	NA	0.447395	2.87957	3.44526	0.835804	0.403265	0.999537
CAGCUCACGCUACAGCUGCCCUCU	NA	0.447395	2.87957	3.44526	0.835804	0.403265	0.999537
CAGGCUGGUUAGAUGGUUGUCCA	ssa-miR-456-3p	0.447395	2.87957	3.44526	0.835804	0.403265	0.999537
CCACAGUGAACCGGUCUCUUU	ssa-miR-128-3p	0.447395	2.87957	3.44526	0.835804	0.403265	0.999537
CGGAAUGUAAGGAAGUGUGUGA	ssa-miR-206-3p	0.447395	2.87957	3.44526	0.835804	0.403265	0.999537
CGUAAACAUCCCCGACUGGAAGC	ssa-miR-30b-5p	0.447395	2.87957	3.44526	0.835804	0.403265	0.999537
CGUACCGUGAGUAAUAAUGU	ssa-miR-126-3p	0.447395	2.87957	3.44526	0.835804	0.403265	0.999537
CUUACACUGACUGGGAUCCUCCCUA	NA	0.447395	2.87957	3.44526	0.835804	0.403265	0.999537
GACUUGGUCUAAGCUCCUCAGU	ssa-miR-7132a-5p	0.447395	2.87957	3.44526	0.835804	0.403265	0.999537
GGAGGUAGUAGGUUGUAUAGUU	ssa-let-7a-5p	0.447395	2.87957	3.44526	0.835804	0.403265	0.999537
GGUAAACAUCCUUGACUGAAAGCU	ssa-miR-30d-5p	0.447395	2.87957	3.44526	0.835804	0.403265	0.999537
UAAUACUGCCUGGUAAUGAUGU	ssa-miR-200a-3p	0.447395	2.87957	3.44526	0.835804	0.403265	0.999537
UACAGUACUGUGAUAACUGAAGA	ssa-miR-101a-3p	0.447395	2.87957	3.44526	0.835804	0.403265	0.999537
UACAGUAGUCUGCACAUUGGUA	ssa-miR-199a-3p	0.447395	2.87957	3.44526	0.835804	0.403265	0.999537
UACCCUAUGUAGUGCACUUCU	NA	0.447395	2.87957	3.44526	0.835804	0.403265	0.999537
UACCCUGUGGAACCGAAUUUGU	ssa-miR-10b-5p	0.447395	2.87957	3.44526	0.835804	0.403265	0.999537
UACUUUCUUAGGUAUUGUGGGUAGG	NA	0.447395	2.87957	3.44526	0.835804	0.403265	0.999537
UAGCAAAUCACUGUAGCCAUA	NA	0.447395	2.87957	3.44526	0.835804	0.403265	0.999537
UAGCUUAUCAGACUGGUAUUGG	ssa-miR-21b-5p	0.447395	2.87957	3.44526	0.835804	0.403265	0.999537
UAGCUUAUCAGGCUGGUGUUGGU	ssa-miR-21b-5p	0.447395	2.87957	3.44526	0.835804	0.403265	0.999537
UAUUCCCUAUGUAGAGCACUAU	NA	0.447395	2.87957	3.44526	0.835804	0.403265	0.999537
UAUUUUCCUUCACCAGUGCCAGA	NA	0.447395	2.87957	3.44526	0.835804	0.403265	0.999537
UCAGUGCAUCACAGAACUUUGC	ssa-miR-152-3p	0.447395	2.87957	3.44526	0.835804	0.403265	0.999537
UCGGUCAUUCUGUCACAAGUGUAGA	NA	0.447395	2.87957	3.44526	0.835804	0.403265	0.999537
UCUGGGAGCAGGCACAGAACUCACC	NA	0.447395	2.87957	3.44526	0.835804	0.403265	0.999537
UGAAGAUUAGGAACACCGGU	NA	0.447395	2.87957	3.44526	0.835804	0.403265	0.999537
UGACUGAUGUUCUUGAGGCUGCCCU	NA	0.447395	2.87957	3.44526	0.835804	0.403265	0.999537
UGAGGUAGUAAGUUGUAUUGU	ssa-let-7h-5p	0.447395	2.87957	3.44526	0.835804	0.403265	0.999537
UGAGGUAGUAGAUUGUAC	ssa-let-7f-5p	0.447395	2.87957	3.44526	0.835804	0.403265	0.999537
UGAGGUAGUUGUUUGUACAGCU	ssa-let-7g-5p	0.447395	2.87957	3.44526	0.835804	0.403265	0.999537
UGGAUGCUGCUACUGUCUGGAAGGU	NA	0.447395	2.87957	3.44526	0.835804	0.403265	0.999537
[truncated: 1,491 more rows]

## Sheet: Andro 1n vs. 350 Gy
miRNA sequence	miRNA name	baseMean	log2FoldChange	lfcSE	stat	pvalue	padj
[truncated: 2,151 more rows]
