# Supplementary material for: Induced androgenetic development in rainbow trout and transcriptome analysis of irradiated eggs
Source: Sci Rep. 2019 May 30;9:8084. doi: 10.1038/s41598-019-44568-7 (PMC6542805; doi:10.1038/s41598-019-44568-7)
Supplement: Supplementary file 4 — Dataset 4 [file 41598_2019_44568_MOESM4_ESM.xlsx]

## Sheet: Downregulated
SeqName	Description	Length	#Hits	e-Value	#GO	GO IDs	GO Names	Enzyme Codes	Enzyme Names	InterPro IDs	InterPro GO IDs	InterPro GO Names
C1024_c0_seq1_	MHC class II beta	1516	10	0.0	4	C:GO:0042613; P:GO:0006955; P:GO:0002504; C:GO:0016021	C:MHC class II protein complex; P:immune response; P:antigen processing and presentation of peptide or polysaccharide antigen via MHC class II; C:integral component of membrane			IPR003597 (SMART); IPR000353 (SMART); IPR013783 (G3DSA:2.60.40.GENE3D); IPR014745 (G3DSA:3.10.320.GENE3D); IPR003597 (PFAM); IPR000353 (PFAM); PTHR19944 (PANTHER); PTHR19944:SF56 (PANTHER); IPR000353 (PRODOM); IPR007110 (PROSITE_PROFILES); IPR011162 (SUPERFAMILY); IPR036179 (SUPERFAMILY)	C:GO:0042613; P:GO:0006955; C:GO:0016020; P:GO:0019882	C:MHC class II protein complex; P:immune response; C:membrane; P:antigen processing and presentation
C1045_c0_seq1_	erythrocyte band 7 integral membrane -like	2773	10	0.0	1	C:GO:0016021	C:integral component of membrane			IPR001972 (PRINTS); IPR001107 (SMART); IPR001107 (PFAM); PTHR10264:SF87 (PANTHER); PTHR10264 (PANTHER); IPR036013 (SUPERFAMILY)	C:GO:0016020	C:membrane
C110_c10_seq1_	phosphatase 1 regulatory subunit 3B-like isoform X2	2393	10	0.0	4	C:GO:0000164; F:GO:0005515; P:GO:0005981; F:GO:0019888	C:protein phosphatase type 1 complex; F:protein binding; P:regulation of glycogen catabolic process; F:protein phosphatase regulator activity			IPR017434 (PIRSF); IPR013783 (G3DSA:2.60.40.GENE3D); IPR005036 (PFAM); IPR030682 (PTHR12307:PANTHER); PTHR12307 (PANTHER); IPR005036 (PROSITE_PROFILES)	C:GO:0000164; F:GO:0005515; P:GO:0005981; F:GO:0019888	C:protein phosphatase type 1 complex; F:protein binding; P:regulation of glycogen catabolic process; F:protein phosphatase regulator activity
C110_c37_seq1_	uncharacterized protein C8orf88-like isoform X2	1006	10	3.19563E-66	2	P:GO:0045947; F:GO:0008190	P:negative regulation of translational initiation; F:eukaryotic initiation factor 4E binding			IPR008606 (PFAM); PTHR12669:SF15 (PANTHER); PTHR12669 (PANTHER)	P:GO:0045947; F:GO:0008190	P:negative regulation of translational initiation; F:eukaryotic initiation factor 4E binding
C1125_c0_seq1_	annexin A1-like	1088	10	6.67127E-173	4	P:GO:0043086; F:GO:0005509; F:GO:0004859; F:GO:0005544	P:negative regulation of catalytic activity; F:calcium ion binding; F:phospholipase inhibitor activity; F:calcium-dependent phospholipid binding			IPR001464 (PRINTS); IPR018502 (SMART); IPR037104 (G3DSA:1.10.220.GENE3D); IPR018502 (PFAM); IPR037104 (G3DSA:1.10.220.GENE3D); IPR037104 (G3DSA:1.10.220.GENE3D); PTHR10502 (PANTHER); IPR002388 (PTHR10502:PANTHER); SSF47874 (SUPERFAMILY)	F:GO:0005509; F:GO:0004859; F:GO:0005544	F:calcium ion binding; F:phospholipase inhibitor activity; F:calcium-dependent phospholipid binding
C1249_c2_seq1_	Interleukin-6 receptor subunit alpha precursor	3125	10	0.0	2	C:GO:0016021; F:GO:0016787	C:integral component of membrane; F:hydrolase activity			G3DSA:3.30.420.150 (GENE3D); IPR000407 (PFAM); mobidb-lite (MOBIDB_LITE); IPR000407 (PANTHER); PTHR11782:SF32 (PANTHER); cd00012 (CDD)	F:GO:0016787	F:hydrolase activity
C1287_c0_seq1_	---NA---	2440								no IPS match	no IPS match	no IPS match
C130_c0_seq1_	Thymosin beta-11	1754	10	2.15404E-8	8	P:GO:0042989; C:GO:0005737; P:GO:0003181; P:GO:0001947; P:GO:0007015; C:GO:0031941; P:GO:0036302; F:GO:0003785	P:sequestering of actin monomers; C:cytoplasm; P:atrioventricular valve morphogenesis; P:heart looping; P:actin filament organization; C:filamentous actin; P:atrioventricular canal development; F:actin monomer binding			mobidb-lite (MOBIDB_LITE)	no GO terms	no GO terms
C1396_c0_seq1_	Barrier-to-autointegration factor	2056	10	1.26433E-53	1	F:GO:0003677	F:DNA binding			IPR004122 (SMART); IPR004122 (PFAM); IPR036617 (G3DSA:1.10.150.GENE3D); mobidb-lite (MOBIDB_LITE); PTHR12912:SF10 (PANTHER); IPR004122 (PANTHER); IPR004122 (PRODOM); IPR036617 (SUPERFAMILY)	F:GO:0003677	F:DNA binding
C1428_c0_seq1_	Transposon TX1 uncharacterized 149 kDa	829	10	2.21746E-17						G3DSA:3.30.70.270 (GENE3D); IPR000477 (PFAM); PTHR19446 (PANTHER); SSF56672 (SUPERFAMILY)	no GO terms	no GO terms
C1436_c1_seq1_	Krueppel-like factor 2	2278	10	0.0	2	F:GO:0003676; F:GO:0046872	F:nucleic acid binding; F:metal ion binding			IPR013087 (SMART); G3DSA:3.30.160.60 (GENE3D); PF00096 (PFAM); G3DSA:3.30.160.60 (GENE3D); G3DSA:3.30.160.60 (GENE3D); IPR013083 (G3DSA:3.30.40.GENE3D); G3DSA:3.30.160.60 (GENE3D); mobidb-lite (MOBIDB_LITE); PTHR45261 (PANTHER); IPR013087 (PROSITE_PROFILES); IPR013087 (PROSITE_PROFILES); IPR013087 (PROSITE_PROFILES); IPR036236 (SUPERFAMILY); IPR036236 (SUPERFAMILY)	F:GO:0003676	F:nucleic acid binding
C1505_c0_seq1_	complement C1q subcomponent subunit C-like	1066	10	6.87888E-116	3	F:GO:0005515; C:GO:0005581; C:GO:0005576	F:protein binding; C:collagen trimer; C:extracellular region			IPR001073 (PRINTS); IPR001073 (SMART); IPR008983 (G3DSA:2.60.120.GENE3D); IPR001073 (PFAM); IPR008160 (PFAM); mobidb-lite (MOBIDB_LITE); PTHR44403 (PANTHER); IPR001073 (PROSITE_PROFILES); IPR008983 (SUPERFAMILY)	F:GO:0005515	F:protein binding
C151_c170_seq1_	type I cytoskeletal 18	2707	10	0.0	2	F:GO:0005198; C:GO:0005882	F:structural molecule activity; C:intermediate filament			IPR002957 (PRINTS); IPR001664 (SMART); G3DSA:1.20.5.340 (GENE3D); IPR001664 (PFAM); G3DSA:1.20.5.170 (GENE3D); G3DSA:1.20.5.170 (GENE3D); mobidb-lite (MOBIDB_LITE); IPR001664 (PANTHER); PTHR23239:SF346 (PANTHER); SSF64593 (SUPERFAMILY); SSF64593 (SUPERFAMILY)	F:GO:0005198; C:GO:0005882	F:structural molecule activity; C:intermediate filament
C155_c26_seq1_	aldehyde dehydrogenase family 3 member B1-like	5444	10	0.0	3	P:GO:0006081; F:GO:0004030; P:GO:0055114	P:cellular aldehyde metabolic process; F:aldehyde dehydrogenase [NAD(P)+] activity; P:oxidation-reduction process	EC:1.2.1.5	Aldehyde dehydrogenase (NAD(P)(+))	IPR003599 (SMART); IPR013106 (SMART); IPR003597 (SMART); IPR013783 (G3DSA:2.60.40.GENE3D); IPR003597 (PFAM); IPR013783 (G3DSA:2.60.40.GENE3D); IPR013106 (PFAM); IPR013783 (G3DSA:2.60.40.GENE3D); IPR013783 (G3DSA:2.60.40.GENE3D); PTHR23266:SF68 (PANTHER); PTHR23266 (PANTHER); PTHR23266 (PANTHER); IPR007110 (PROSITE_PROFILES); IPR007110 (PROSITE_PROFILES); IPR007110 (PROSITE_PROFILES); IPR007110 (P…	no GO terms	no GO terms
C1582_c1_seq1_	complement C1q subcomponent subunit C-like	1067	10	5.32919E-114	3	F:GO:0005515; C:GO:0005581; C:GO:0005576	F:protein binding; C:collagen trimer; C:extracellular region			IPR001073 (PRINTS); IPR001073 (SMART); IPR008983 (G3DSA:2.60.120.GENE3D); IPR001073 (PFAM); mobidb-lite (MOBIDB_LITE); PTHR44403 (PANTHER); IPR001073 (PROSITE_PROFILES); IPR008983 (SUPERFAMILY)	F:GO:0005515	F:protein binding
C15_c0_seq1_	Hemoglobin subunit alpha-4	686	10	2.45803E-100	6	C:GO:0005833; F:GO:0019825; F:GO:0005506; P:GO:0015671; F:GO:0005344; F:GO:0020037	C:hemoglobin complex; F:oxygen binding; F:iron ion binding; P:oxygen transport; F:oxygen transporter activity; F:heme binding			IPR002338 (PRINTS); IPR000971 (PFAM); G3DSA:1.10.490.10 (GENE3D); PTHR11442:SF48 (PANTHER); PTHR11442 (PANTHER); IPR000971 (PROSITE_PROFILES); IPR002338 (CDD); IPR009050 (SUPERFAMILY)	F:GO:0019825; C:GO:0005833; P:GO:0015671; F:GO:0005506; F:GO:0020037	F:oxygen binding; C:hemoglobin complex; P:oxygen transport; F:iron ion binding; F:heme binding
C1652_c0_seq1_	Cysteine-rich 1	705	10	6.85648E-54	9	P:GO:0071493; F:GO:0008270; P:GO:0010043; C:GO:0005737; F:GO:0003680; F:GO:0008301; F:GO:0042277; P:GO:0008630; P:GO:0071236	P:cellular response to UV-B; F:zinc ion binding; P:response to zinc ion; C:cytoplasm; F:AT DNA binding; F:DNA binding, bending; F:peptide binding; P:intrinsic apoptotic signaling pathway in response to DNA damage; P:cellular response to antibiotic			IPR001781 (SMART); IPR001781 (PFAM); G3DSA:2.10.110.10 (GENE3D); PTHR24208:SF47 (PANTHER); PTHR24208 (PANTHER); IPR001781 (PROSITE_PROFILES); cd09478 (CDD); SSF57716 (SUPERFAMILY); SSF57716 (SUPERFAMILY)	no GO terms	no GO terms
C1652_c1_seq1_	Cysteine-rich 1	710	10	7.09373E-54	9	P:GO:0071493; F:GO:0008270; P:GO:0010043; C:GO:0005737; F:GO:0003680; F:GO:0008301; F:GO:0042277; P:GO:0008630; P:GO:0071236	P:cellular response to UV-B; F:zinc ion binding; P:response to zinc ion; C:cytoplasm; F:AT DNA binding; F:DNA binding, bending; F:peptide binding; P:intrinsic apoptotic signaling pathway in response to DNA damage; P:cellular response to antibiotic			IPR001781 (SMART); IPR001781 (PFAM); G3DSA:2.10.110.10 (GENE3D); PTHR24208:SF47 (PANTHER); PTHR24208 (PANTHER); IPR001781 (PROSITE_PROFILES); cd09478 (CDD); SSF57716 (SUPERFAMILY); SSF57716 (SUPERFAMILY)	no GO terms	no GO terms
C1713_c0_seq1_	urokinase plasminogen activator surface receptor-like	2365	10	3.3515E-143	1	C:GO:0016021	C:integral component of membrane			IPR016054 (SMART); G3DSA:2.10.60.10 (GENE3D); IPR016054 (PFAM); G3DSA:2.10.60.10 (GENE3D); PTHR20914 (PANTHER); PTHR20914:SF9 (PANTHER); SSF57302 (SUPERFAMILY); SSF57302 (SUPERFAMILY)	no GO terms	no GO terms
C1779_c0_seq1_	kinesin KIF23	3095	10	0.0	5	F:GO:0005524; F:GO:0003777; P:GO:0072383; P:GO:0000915; F:GO:0008017	F:ATP binding; F:microtubule motor activity; P:plus-end-directed vesicle transport along microtubule; P:actomyosin contractile ring assembly; F:microtubule binding			IPR001752 (PRINTS); IPR001752 (SMART); G3DSA:1.20.1170.10 (GENE3D); IPR036961 (G3DSA:3.40.850.GENE3D); IPR001752 (PFAM); IPR032384 (PFAM); mobidb-lite (MOBIDB_LITE); mobidb-lite (MOBIDB_LITE); mobidb-lite (MOBIDB_LITE); mobidb-lite (MOBIDB_LITE); mobidb-lite (MOBIDB_LITE); IPR027640 (PANTHER); IPR032924 (PTHR24115:PANTHER); IPR001752 (PROSITE_PROFILES); cd01368 (CDD); IPR027417 (SUPERFAMILY)	F:GO:0005524; F:GO:0003777; P:GO:0072383; P:GO:0000915; P:GO:0000910; P:GO:0007018; F:GO:0008017	F:ATP binding; F:microtubule motor activity; P:plus-end-directed vesicle transport along microtubule; P:actomyosin contractile ring assembly; P:cytokinesis; P:microtubule-based movement; F:microtubule binding
C1932_c5_seq1_	myosin-11-like isoform X3	5489	10	0.0	4	C:GO:0016459; F:GO:0005524; F:GO:0005515; F:GO:0003774	C:myosin complex; F:ATP binding; F:protein binding; F:motor activity			IPR001609 (SMART); G3DSA:1.20.5.170 (GENE3D); G3DSA:4.10.270.10 (GENE3D); G3DSA:1.20.120.330 (GENE3D); IPR001609 (PFAM); G3DSA:1.20.5.340 (GENE3D); G3DSA:1.20.5.340 (GENE3D); IPR002928 (PFAM); mobidb-lite (MOBIDB_LITE); mobidb-lite (MOBIDB_LITE); mobidb-lite (MOBIDB_LITE); mobidb-lite (MOBIDB_LITE); PTHR13140:SF335 (PANTHER); PTHR13140 (PANTHER); IPR000048 (PROSITE_PROFILES); IPR001609 (PROSITE_P…	C:GO:0016459; F:GO:0005524; F:GO:0005515; F:GO:0003774	C:myosin complex; F:ATP binding; F:protein binding; F:motor activity
C1945_c0_seq1_	Actin-related 2 3 complex subunit 1B	1980	10	0.0	3	F:GO:0005515; P:GO:0034314; C:GO:0005885	F:protein binding; P:Arp2/3 complex-mediated actin nucleation; C:Arp2/3 protein complex			IPR001680 (SMART); IPR001680 (PFAM); IPR015943 (G3DSA:2.130.10.GENE3D); IPR030141 (PTHR10709:PANTHER); IPR017383 (PANTHER); IPR001680 (PROSITE_PROFILES); IPR017986 (PROSITE_PROFILES); IPR036322 (SUPERFAMILY)	P:GO:0030833; F:GO:0005515; P:GO:0034314; C:GO:0015629; C:GO:0005885	P:regulation of actin filament polymerization; F:protein binding; P:Arp2/3 complex-mediated actin nucleation; C:actin cytoskeleton; C:Arp2/3 protein complex
C197_c48_seq1_	tumor necrosis factor alpha-induced 8 2	2026	10	1.30904E-109	2	P:GO:0045087; P:GO:0042981	P:innate immune response; P:regulation of apoptotic process			IPR008477 (PFAM); PTHR12757:SF4 (PANTHER); IPR008477 (PANTHER)	P:GO:0042981	P:regulation of apoptotic process
C19_c57_seq1_	Hemoglobin subunit beta-4	1510	10	1.17582E-100	6	C:GO:0005833; F:GO:0019825; F:GO:0005506; P:GO:0015671; F:GO:0005344; F:GO:0020037	C:hemoglobin complex; F:oxygen binding; F:iron ion binding; P:oxygen transport; F:oxygen transporter activity; F:heme binding			IPR002337 (PRINTS); IPR000971 (PFAM); G3DSA:1.10.490.10 (GENE3D); PTHR11442:SF7 (PANTHER); PTHR11442 (PANTHER); IPR000971 (PROSITE_PROFILES); IPR002337 (CDD); IPR009050 (SUPERFAMILY)	F:GO:0019825; C:GO:0005833; F:GO:0005506; P:GO:0015671; F:GO:0020037	F:oxygen binding; C:hemoglobin complex; F:iron ion binding; P:oxygen transport; F:heme binding
C206_c0_seq1_	MHC class I	2628	10	0.0	5	F:GO:0042605; P:GO:0006955; C:GO:0016021; P:GO:0002474; C:GO:0042612	F:peptide antigen binding; P:immune response; C:integral component of membrane; P:antigen processing and presentation of peptide antigen via MHC class I; C:MHC class I protein complex			IPR001039 (PRINTS); IPR003597 (SMART); IPR021157 (G3DSA:1.20.5.GENE3D); IPR013783 (G3DSA:2.60.40.GENE3D); IPR011161 (PFAM); IPR037055 (G3DSA:3.30.500.GENE3D); IPR003597 (PFAM); mobidb-lite (MOBIDB_LITE); PTHR16675 (PANTHER); PTHR16675:SF191 (PANTHER); IPR007110 (PROSITE_PROFILES); cd07698 (CDD); IPR011162 (SUPERFAMILY); IPR036179 (SUPERFAMILY)	no GO terms	no GO terms
C211_c1_seq1_	cathepsin K isoform X2	963	10	5.24686E-157	6	C:GO:0005615; F:GO:0004869; P:GO:0006508; F:GO:0002020; F:GO:0008234; C:GO:0005773	C:extracellular space; F:cysteine-type endopeptidase inhibitor activity; P:proteolysis; F:protease binding; F:cysteine-type peptidase activity; C:vacuole			IPR013201 (SMART); IPR013201 (PFAM); G3DSA:3.90.70.10 (GENE3D); IPR013128 (PANTHER); PTHR12411:SF539 (PANTHER); SSF54001 (SUPERFAMILY); SSF54001 (SUPERFAMILY)	F:GO:0008234	F:cysteine-type peptidase activity
C234_c14_seq1_	tropomyosin alpha-3 chain isoform X9	3475	10	5.1452E-112						IPR000533 (PRINTS); G3DSA:1.20.5.340 (GENE3D); G3DSA:1.10.287.510 (GENE3D); IPR000533 (PFAM); PTHR19269 (PANTHER); PTHR19269:SF40 (PANTHER); SSF57997 (SUPERFAMILY)	no GO terms	no GO terms
C247_c0_seq1_	60S ribosomal L13a	868	10	3.665E-132	3	F:GO:0003735; C:GO:0015934; P:GO:0006412	F:structural constituent of ribosome; C:large ribosomal subunit; P:translation			IPR005822 (PIRSF); IPR005822 (PFAM); IPR036899 (G3DSA:3.90.1180.GENE3D); IPR005755 (TIGRFAM); IPR005755 (PTHR11545:PANTHER); IPR005822 (PANTHER); IPR005822 (HAMAP); IPR005822 (CDD); IPR036899 (SUPERFAMILY)	F:GO:0003735; C:GO:0015934; C:GO:0005840; P:GO:0006412	F:structural constituent of ribosome; C:large ribosomal subunit; C:ribosome; P:translation
C24_c10_seq1_	lysosome membrane 2-like	4279	10	0.0	3	C:GO:0016020; F:GO:0004872; C:GO:0005764	C:membrane; F:receptor activity; C:lysosome			IPR005429 (PRINTS); IPR002159 (PRINTS); IPR002159 (PFAM); mobidb-lite (MOBIDB_LITE); IPR002159 (PANTHER); PTHR11923:SF57 (PANTHER)	C:GO:0016020; F:GO:0004872; C:GO:0005764	C:membrane; F:receptor activity; C:lysosome
C258_c6_seq1_	60S ribosomal L13a	862	10	1.33535E-128	3	F:GO:0003735; C:GO:0015934; P:GO:0006412	F:structural constituent of ribosome; C:large ribosomal subunit; P:translation			IPR005755 (TIGRFAM); IPR036899 (G3DSA:3.90.1180.GENE3D); IPR005822 (PFAM); IPR005822 (PANTHER); IPR005755 (PTHR11545:PANTHER); IPR005822 (HAMAP); IPR005822 (CDD); IPR036899 (SUPERFAMILY)	F:GO:0003735; C:GO:0015934; C:GO:0005840; P:GO:0006412	F:structural constituent of ribosome; C:large ribosomal subunit; C:ribosome; P:translation
C268_c17_seq1_	membrane-bound O-acyltransferase domain-containing 2-like	3010	10	0.0	1	C:GO:0016021	C:integral component of membrane			IPR004299 (PFAM); mobidb-lite (MOBIDB_LITE); PTHR13906 (PANTHER); PTHR13906:SF7 (PANTHER)	no GO terms	no GO terms
C274_c0_seq1_	Ictacalcin	872	10	5.00444E-56	2	F:GO:0046914; F:GO:0005509	F:transition metal ion binding; F:calcium ion binding			IPR002048 (SMART); IPR013787 (SMART); G3DSA:1.10.238.10 (GENE3D); IPR013787 (PFAM); PTHR11639:SF80 (PANTHER); PTHR11639 (PANTHER); IPR002048 (PROSITE_PROFILES); IPR034325 (CDD); IPR011992 (SUPERFAMILY)	F:GO:0046914; F:GO:0005509	F:transition metal ion binding; F:calcium ion binding
C307_c0_seq1_	type II cytoskeletal 8	1461	10	0.0	2	C:GO:0045095; F:GO:0005198	C:keratin filament; F:structural molecule activity			IPR003054 (PRINTS); IPR001664 (SMART); G3DSA:1.20.5.170 (GENE3D); G3DSA:1.20.5.170 (GENE3D); G3DSA:1.20.5.340 (GENE3D); IPR001664 (PFAM); PTHR23239:SF177 (PANTHER); IPR001664 (PANTHER); SSF64593 (SUPERFAMILY)	C:GO:0045095; F:GO:0005198; C:GO:0005882	C:keratin filament; F:structural molecule activity; C:intermediate filament
C327_c16_seq1_	C-type lectin domain family 11 member A-like	3421	10	0.0						no IPS match	no IPS match	no IPS match
C336_c10_seq1_	60S ribosomal L23	688	10	8.76509E-87	15	C:GO:0022625; P:GO:0006364; C:GO:0005730; F:GO:0070180; P:GO:0006413; P:GO:0006610; P:GO:0019083; C:GO:0070062; F:GO:0005515; P:GO:0006614; C:GO:0005925; F:GO:0003735; P:GO:0000184; C:GO:0016020; C:GO:0031012	C:cytosolic large ribosomal subunit; P:rRNA processing; C:nucleolus; F:large ribosomal subunit rRNA binding; P:translational initiation; P:ribosomal protein import into nucleus; P:viral transcription; C:extracellular exosome; F:protein binding; P:SRP-dependent cotranslational protein targeting to membrane; C:focal adhesion; F:structural constituent of ribosome; P:nuclear-transcribed mRNA cataboli…			IPR000218 (SMART); IPR000218 (PFAM); IPR036853 (G3DSA:2.40.150.GENE3D); IPR000218 (PANTHER); PTHR11761:SF8 (PANTHER); IPR000218 (HAMAP); IPR036853 (SUPERFAMILY)	F:GO:0003735; C:GO:0005840; P:GO:0006412	F:structural constituent of ribosome; C:ribosome; P:translation
C358_c0_seq1_	granulins-like isoform X2	1444	10	0.0						IPR000118 (SMART); IPR000118 (PFAM); PTHR12274 (PANTHER); IPR037277 (SUPERFAMILY); IPR037277 (SUPERFAMILY)	no GO terms	no GO terms
C358_c6_seq1_	type II cytoskeletal 8	1807	10	0.0	2	C:GO:0045095; F:GO:0005198	C:keratin filament; F:structural molecule activity			IPR003054 (PRINTS); IPR001664 (SMART); G3DSA:1.20.5.50 (GENE3D); IPR001664 (PFAM); G3DSA:1.20.5.170 (GENE3D); G3DSA:1.20.5.170 (GENE3D); IPR001664 (PANTHER); PTHR23239:SF177 (PANTHER); SSF64593 (SUPERFAMILY); SSF64593 (SUPERFAMILY)	C:GO:0045095; F:GO:0005198; C:GO:0005882	C:keratin filament; F:structural molecule activity; C:intermediate filament
C366_c1_seq1_	neuroblast differentiation-associated AHNAK-like	2796	10	0.0	3	F:GO:0003746; P:GO:0006414; P:GO:0006412	F:translation elongation factor activity; P:translational elongation; P:translation			mobidb-lite (MOBIDB_LITE); PTHR23348 (PANTHER); PTHR23348 (PANTHER); PTHR23348 (PANTHER); PTHR23348:SF41 (PANTHER); PTHR23348:SF41 (PANTHER); PTHR23348:SF41 (PANTHER)	no GO terms	no GO terms
C367_c1_seq1_	60S ribosomal L8	3465	10	1.08508E-171	4	F:GO:0003723; F:GO:0003735; C:GO:0015934; P:GO:0006412	F:RNA binding; F:structural constituent of ribosome; C:large ribosomal subunit; P:translation			IPR022669 (SMART); IPR002171 (SMART); IPR022669 (PFAM); IPR014722 (G3DSA:2.30.30.GENE3D); IPR022666 (PFAM); G3DSA:2.40.50.140 (GENE3D); IPR002171 (PIRSF); IPR014726 (G3DSA:4.10.950.GENE3D); mobidb-lite (MOBIDB_LITE); IPR002171 (PANTHER); PTHR13691:SF16 (PANTHER); IPR023672 (HAMAP); IPR008991 (SUPERFAMILY); IPR012340 (SUPERFAMILY)	F:GO:0003723; F:GO:0003735; C:GO:0015934; C:GO:0005840; C:GO:0005622; P:GO:0006412	F:RNA binding; F:structural constituent of ribosome; C:large ribosomal subunit; C:ribosome; C:intracellular; P:translation
C377_c3_seq1_	probable ubiquitin carboxyl-terminal hydrolase FAF-X	2728	10	4.37714E-83						mobidb-lite (MOBIDB_LITE); mobidb-lite (MOBIDB_LITE); PTHR44353 (PANTHER); PTHR44353:SF3 (PANTHER)	no GO terms	no GO terms
C379_c7_seq1_	lysosome membrane 2-like	2586	10	0.0	3	C:GO:0016020; F:GO:0004872; C:GO:0005764	C:membrane; F:receptor activity; C:lysosome			IPR005429 (PRINTS); IPR002159 (PRINTS); IPR002159 (PFAM); mobidb-lite (MOBIDB_LITE); IPR002159 (PANTHER); PTHR11923:SF57 (PANTHER)	C:GO:0016020; F:GO:0004872; C:GO:0005764	C:membrane; F:receptor activity; C:lysosome
C396_c3_seq1_	neuroblast differentiation-associated AHNAK-like	2843	10	0.0	3	F:GO:0003746; P:GO:0006414; P:GO:0006412	F:translation elongation factor activity; P:translational elongation; P:translation			G3DSA:3.15.10.10 (GENE3D); mobidb-lite (MOBIDB_LITE); mobidb-lite (MOBIDB_LITE); PTHR23348 (PANTHER); PTHR23348:SF41 (PANTHER); PTHR23348 (PANTHER); PTHR23348:SF41 (PANTHER)	no GO terms	no GO terms
C430_c1_seq1_	Integrator complex subunit 4	4979	10	0.0	3	P:GO:0016180; F:GO:0005488; C:GO:0032039	P:snRNA processing; F:binding; C:integrator complex			IPR011989 (G3DSA:1.25.10.GENE3D); PTHR20938 (PANTHER); IPR016024 (SUPERFAMILY)	F:GO:0005488	F:binding
C459_c2_seq1_	60S ribosomal L13	1746	10	4.57748E-116	3	F:GO:0003735; C:GO:0005840; P:GO:0006412	F:structural constituent of ribosome; C:ribosome; P:translation			IPR001380 (PFAM); IPR001380 (PANTHER); IPR001380 (HAMAP)	F:GO:0003735; C:GO:0005840; C:GO:0005622; P:GO:0006412	F:structural constituent of ribosome; C:ribosome; C:intracellular; P:translation
C46_c17_seq1_	complement factor D-like	1083	10	9.23433E-163	3	P:GO:0006957; P:GO:0006508; F:GO:0004252	P:complement activation, alternative pathway; P:proteolysis; F:serine-type endopeptidase activity	EC:3.4.21	Acting on peptide bonds (peptidases)	IPR001314 (PRINTS); IPR001254 (SMART); G3DSA:2.40.10.10 (GENE3D); G3DSA:2.40.10.10 (GENE3D); G3DSA:2.40.10.10 (GENE3D); IPR001254 (PFAM); IPR037561 (PTHR43890:PANTHER); PTHR43890 (PANTHER); IPR001254 (PROSITE_PROFILES); IPR001254 (CDD); IPR009003 (SUPERFAMILY)	P:GO:0006957; P:GO:0006508; F:GO:0004252	P:complement activation, alternative pathway; P:proteolysis; F:serine-type endopeptidase activity
C470_c0_seq1_	L-lactate dehydrogenase C chain isoform X1	1577	10	0.0	5	P:GO:0005975; F:GO:0004459; C:GO:0005737; P:GO:0055114; P:GO:0019752	P:carbohydrate metabolic process; F:L-lactate dehydrogenase activity; C:cytoplasm; P:oxidation-reduction process; P:carboxylic acid metabolic process	EC:1.1.1.27	L-lactate dehydrogenase	IPR001557 (PRINTS); IPR022383 (PFAM); IPR001236 (PFAM); IPR011304 (TIGRFAM); G3DSA:3.40.50.720 (GENE3D); IPR001557 (PIRSF); IPR015955 (G3DSA:3.90.110.GENE3D); PTHR43128:SF11 (PANTHER); PTHR43128 (PANTHER); IPR011304 (HAMAP); cd05293 (CDD); IPR036291 (SUPERFAMILY); IPR015955 (SUPERFAMILY)	P:GO:0005975; F:GO:0004459; F:GO:0016616; F:GO:0016491; C:GO:0005737; F:GO:0003824; P:GO:0055114; P:GO:0019752	P:carbohydrate metabolic process; F:L-lactate dehydrogenase activity; F:oxidoreductase activity, acting on the CH-OH group of donors, NAD or NADP as acceptor; F:oxidoreductase activity; C:cytoplasm; F:catalytic activity; P:oxidation-reduction process; P:carboxylic acid metabolic process
C540_c2_seq1_	Macrosialin precursor	1014	10	9.80726E-125	1	C:GO:0016021	C:integral component of membrane			IPR002000 (PRINTS); IPR002000 (PFAM); PTHR11506:SF27 (PANTHER); IPR002000 (PANTHER); IPR002000 (PROSITE_PROFILES)	C:GO:0016020	C:membrane
C561_c41_seq1_	peptidyl-prolyl cis-trans isomerase FKBP5-like	2876	10	3.43159E-21	5	F:GO:0031072; F:GO:0003755; F:GO:0005528; P:GO:0000413; P:GO:0006457	F:heat shock protein binding; F:peptidyl-prolyl cis-trans isomerase activity; F:FK506 binding; P:protein peptidyl-prolyl isomerization; P:protein folding	EC:5.2.1.8	Peptidylprolyl isomerase	no IPS match	no IPS match	no IPS match
C563_c0_seq1_	60S ribosomal L36	1477	10	3.27248E-65	3	F:GO:0003735; C:GO:0005840; P:GO:0006412	F:structural constituent of ribosome; C:ribosome; P:translation			IPR000509 (PFAM); IPR000509 (PANTHER); PTHR10114:SF5 (PANTHER)	F:GO:0003735; C:GO:0005840; C:GO:0005622; P:GO:0006412	F:structural constituent of ribosome; C:ribosome; C:intracellular; P:translation
C569_c34_seq1_	seipin-like isoform X2	2645	10	0.0	2	P:GO:0019915; C:GO:0016021	P:lipid storage; C:integral component of membrane			IPR009617 (PFAM); mobidb-lite (MOBIDB_LITE); PTHR21212:SF0 (PANTHER); IPR009617 (PANTHER)	P:GO:0019915	P:lipid storage
C566_c0_seq1_	Macrosialin precursor	1073	10	2.04997E-124	1	C:GO:0016021	C:integral component of membrane			IPR002000 (PRINTS); IPR002000 (PFAM); PTHR11506:SF27 (PANTHER); IPR002000 (PANTHER); IPR002000 (PROSITE_PROFILES)	C:GO:0016020	C:membrane
C598_c19_seq1_	vinculin b	2536	10	0.0	4	F:GO:0051015; C:GO:0015629; F:GO:0005198; P:GO:0007155	F:actin filament binding; C:actin cytoskeleton; F:structural molecule activity; P:cell adhesion			PR00806 (PRINTS); G3DSA:1.20.120.230 (GENE3D); G3DSA:1.20.120.230 (GENE3D); G3DSA:1.20.120.230 (GENE3D); G3DSA:1.20.120.230 (GENE3D); G3DSA:1.20.120.230 (GENE3D); IPR006077 (PFAM); G3DSA:1.20.120.230 (GENE3D); mobidb-lite (MOBIDB_LITE); IPR006077 (PANTHER); IPR017997 (PTHR18914:PANTHER); IPR036723 (SUPERFAMILY); IPR036723 (SUPERFAMILY); IPR036723 (SUPERFAMILY); IPR036723 (SUPERFAMILY); IPR036723 …	F:GO:0051015; F:GO:0003779; P:GO:0007155	F:actin filament binding; F:actin binding; P:cell adhesion
C5_c2_seq1_	MHC class II beta	1703	10	2.69532E-177	4	C:GO:0042613; P:GO:0006955; P:GO:0002504; C:GO:0016021	C:MHC class II protein complex; P:immune response; P:antigen processing and presentation of peptide or polysaccharide antigen via MHC class II; C:integral component of membrane			IPR000353 (SMART); IPR003597 (SMART); IPR000353 (PFAM); IPR003597 (PFAM); IPR013783 (G3DSA:2.60.40.GENE3D); IPR014745 (G3DSA:3.10.320.GENE3D); PTHR19944:SF56 (PANTHER); PTHR19944 (PANTHER); IPR000353 (PRODOM); IPR007110 (PROSITE_PROFILES); IPR036179 (SUPERFAMILY); IPR011162 (SUPERFAMILY)	C:GO:0042613; P:GO:0006955; C:GO:0016020; P:GO:0019882	C:MHC class II protein complex; P:immune response; C:membrane; P:antigen processing and presentation
C65_c0_seq1_	Ictacalcin	984	10	5.76836E-56	2	F:GO:0046914; F:GO:0005509	F:transition metal ion binding; F:calcium ion binding			IPR013787 (SMART); IPR002048 (SMART); G3DSA:1.10.238.10 (GENE3D); IPR013787 (PFAM); IPR002048 (PFAM); PTHR11639 (PANTHER); PTHR11639:SF80 (PANTHER); IPR002048 (PROSITE_PROFILES); IPR034325 (CDD); IPR011992 (SUPERFAMILY)	F:GO:0046914; F:GO:0005509	F:transition metal ion binding; F:calcium ion binding
C687_c3_seq1_	Ig mu chain C region membrane-bound form	5213	10	0.0						IPR003599 (SMART); IPR013106 (SMART); IPR003597 (SMART); IPR013783 (G3DSA:2.60.40.GENE3D); IPR003597 (PFAM); IPR013106 (PFAM); IPR013783 (G3DSA:2.60.40.GENE3D); IPR013783 (G3DSA:2.60.40.GENE3D); IPR013783 (G3DSA:2.60.40.GENE3D); PTHR23266:SF68 (PANTHER); PTHR23266 (PANTHER); PTHR23266 (PANTHER); IPR007110 (PROSITE_PROFILES); IPR007110 (PROSITE_PROFILES); IPR007110 (PROSITE_PROFILES); IPR007110 (P…	no GO terms	no GO terms
C745_c1_seq1_	apolipo Eb-like	2411	10	8.53219E-174	4	P:GO:0006869; F:GO:0008289; P:GO:0042157; C:GO:0005576	P:lipid transport; F:lipid binding; P:lipoprotein metabolic process; C:extracellular region			G3DSA:1.20.120.20 (GENE3D); IPR000074 (PFAM); G3DSA:1.20.5.20 (GENE3D); G3DSA:1.20.120.20 (GENE3D); PTHR18976 (PANTHER); PTHR18976:SF2 (PANTHER); SSF58113 (SUPERFAMILY)	P:GO:0006869; F:GO:0008289; P:GO:0042157; C:GO:0005576	P:lipid transport; F:lipid binding; P:lipoprotein metabolic process; C:extracellular region
C760_c3_seq1_	apolipo Eb-like	1994	10	4.97407E-175	4	P:GO:0006869; F:GO:0008289; P:GO:0042157; C:GO:0005576	P:lipid transport; F:lipid binding; P:lipoprotein metabolic process; C:extracellular region			IPR000074 (PFAM); G3DSA:1.20.5.1230 (GENE3D); G3DSA:1.10.1440.10 (GENE3D); PTHR18976 (PANTHER); PTHR18976:SF2 (PANTHER); SSF58113 (SUPERFAMILY)	P:GO:0006869; F:GO:0008289; P:GO:0042157; C:GO:0005576	P:lipid transport; F:lipid binding; P:lipoprotein metabolic process; C:extracellular region
C85_c0_seq1_	beta-	597	10	3.22591E-55	24	C:GO:0036464; F:GO:0042802; C:GO:0035267; C:GO:0043209; F:GO:0000978; F:GO:0031492; C:GO:0005886; P:GO:0021762; F:GO:0000980; F:GO:0005524; P:GO:0001895; C:GO:0000790; C:GO:0070062; C:GO:0005925; C:GO:0097433; F:GO:0030957; P:GO:0043044; C:GO:0072562; F:GO:0019894; C:GO:0005829; C:GO:0070688; F:GO:0050998; P:GO:0070527; C:GO:0030863	C:cytoplasmic ribonucleoprotein granule; F:identical protein binding; C:NuA4 histone acetyltransferase complex; C:myelin sheath; F:RNA polymerase II core promoter proximal region sequence-specific DNA binding; F:nucleosomal DNA binding; C:plasma membrane; P:substantia nigra development; F:RNA polymerase II distal enhancer sequence-specific DNA binding; F:ATP binding; P:retina homeostasis; C:nucle…			IPR004000 (PRINTS); G3DSA:3.30.420.40 (GENE3D); IPR004000 (PFAM); PTHR11937:SF354 (PANTHER); IPR004000 (PANTHER); SSF53067 (SUPERFAMILY)	no GO terms	no GO terms
C899_c6_seq1_	raftlin-2-like isoform X2	5199	10	0.0						IPR028169 (PFAM); mobidb-lite (MOBIDB_LITE); mobidb-lite (MOBIDB_LITE); PTHR17601:SF1 (PANTHER); IPR028169 (PANTHER)	no GO terms	no GO terms
C93_c1_seq1_	butyrophilin subfamily 1 member A1-like	1141	10	0.0	1	F:GO:0005515	F:protein binding			IPR003879 (PRINTS); IPR006574 (SMART); IPR003877 (SMART); IPR006574 (PFAM); IPR003877 (PFAM); PTHR44335 (PANTHER); IPR001870 (PROSITE_PROFILES); cd13733 (CDD); IPR013320 (SUPERFAMILY)	F:GO:0005515	F:protein binding
C946_c2_seq1_	transmembrane 91-like	2374	10	1.10531E-67	2	P:GO:0009607; C:GO:0016021	P:response to biotic stimulus; C:integral component of membrane			IPR007593 (PFAM); mobidb-lite (MOBIDB_LITE); PTHR14948:SF36 (PANTHER); PTHR14948 (PANTHER); PTHR14948:SF36 (PANTHER); PTHR14948 (PANTHER)	P:GO:0009607; C:GO:0016021	P:response to biotic stimulus; C:integral component of membrane
C994_c0_seq1_	annexin A1-like	769	10	7.13891E-115	4	P:GO:0043086; F:GO:0005509; F:GO:0004859; F:GO:0005544	P:negative regulation of catalytic activity; F:calcium ion binding; F:phospholipase inhibitor activity; F:calcium-dependent phospholipid binding			IPR002391 (PRINTS); IPR001464 (PRINTS); IPR018502 (SMART); IPR037104 (G3DSA:1.10.220.GENE3D); IPR018502 (PFAM); IPR037104 (G3DSA:1.10.220.GENE3D); PTHR10502 (PANTHER); IPR002388 (PTHR10502:PANTHER); SSF47874 (SUPERFAMILY)	F:GO:0005509; F:GO:0004859; F:GO:0005544	F:calcium ion binding; F:phospholipase inhibitor activity; F:calcium-dependent phospholipid binding
C990_c8_seq1_	immunoglobulin kappa light chain-like	1187	10	4.38666E-76						IPR003597 (PFAM); IPR013783 (G3DSA:2.60.40.GENE3D); IPR013783 (G3DSA:2.60.40.GENE3D); PTHR23266 (PANTHER); PTHR23266:SF79 (PANTHER); IPR007110 (PROSITE_PROFILES); IPR036179 (SUPERFAMILY)	no GO terms	no GO terms
C25_c136_seq1_	gelsolin-like isoform X2	2192	10	0.0	5	F:GO:0051015; P:GO:0051016; P:GO:0051014; F:GO:0005509; P:GO:0045010	F:actin filament binding; P:barbed-end actin filament capping; P:actin filament severing; F:calcium ion binding; P:actin nucleation			IPR007122 (PRINTS); IPR007122 (SMART); IPR029006 (G3DSA:3.40.20.GENE3D); IPR029006 (G3DSA:3.40.20.GENE3D); IPR029006 (G3DSA:3.40.20.GENE3D); IPR007123 (PFAM); IPR030004 (PTHR11977:PANTHER); IPR007122 (PANTHER); cd11291 (CDD); cd11293 (CDD); cd11288 (CDD); SSF55753 (SUPERFAMILY); SSF55753 (SUPERFAMILY); SSF55753 (SUPERFAMILY); SSF55753 (SUPERFAMILY)	F:GO:0051015; P:GO:0051016; P:GO:0051014; P:GO:0045010; F:GO:0005509	F:actin filament binding; P:barbed-end actin filament capping; P:actin filament severing; P:actin nucleation; F:calcium ion binding
C72_c380_seq1_	WW domain-containing transcription regulator 1-like isoform X2	1160	10	2.98671E-125	1	F:GO:0005515	F:protein binding			IPR001202 (SMART); G3DSA:2.20.70.10 (GENE3D); IPR001202 (PFAM); G3DSA:2.20.70.10 (GENE3D); mobidb-lite (MOBIDB_LITE); mobidb-lite (MOBIDB_LITE); PTHR17616:SF6 (PANTHER); PTHR17616 (PANTHER); IPR001202 (PROSITE_PROFILES); IPR001202 (CDD); IPR036020 (SUPERFAMILY)	F:GO:0005515	F:protein binding
C2016_c0_seq1_	C type lectin receptor B	1743	10	8.85486E-145	2	C:GO:0016021; F:GO:0030246	C:integral component of membrane; F:carbohydrate binding			IPR001304 (SMART); IPR016186 (G3DSA:3.10.100.GENE3D); IPR001304 (PFAM); PTHR22802:SF325 (PANTHER); PTHR22802 (PANTHER); IPR001304 (PROSITE_PROFILES); IPR033989 (CDD); IPR016187 (SUPERFAMILY)	no GO terms	no GO terms
C2067_c9_seq1_	leucine-rich repeat SHOC-2	5660	10	0.0	1	F:GO:0005515	F:protein binding			SM00365 (SMART); SM00364 (SMART); IPR003591 (SMART); IPR032675 (G3DSA:3.80.10.GENE3D); IPR032675 (G3DSA:3.80.10.GENE3D); IPR032675 (G3DSA:3.80.10.GENE3D); IPR032675 (G3DSA:3.80.10.GENE3D); IPR001611 (PFAM); IPR032675 (G3DSA:3.80.10.GENE3D); mobidb-lite (MOBIDB_LITE); PTHR44179:SF2 (PANTHER); PTHR44179 (PANTHER); IPR001611 (PROSITE_PROFILES); IPR001611 (PROSITE_PROFILES); IPR001611 (PROSITE_PROFIL…	F:GO:0005515	F:protein binding
C2232_c5_seq1_	lysophospholipid acyltransferase 5-like	1849	10	0.0	1	C:GO:0016021	C:integral component of membrane			IPR004299 (PFAM); PTHR13906:SF14 (PANTHER); PTHR13906 (PANTHER)	no GO terms	no GO terms
C2265_c1_seq1_	C type lectin receptor B	1753	10	1.00812E-144	2	C:GO:0016021; F:GO:0030246	C:integral component of membrane; F:carbohydrate binding			IPR001304 (SMART); IPR016186 (G3DSA:3.10.100.GENE3D); IPR001304 (PFAM); PTHR22802:SF325 (PANTHER); PTHR22802 (PANTHER); IPR001304 (PROSITE_PROFILES); IPR033989 (CDD); IPR016187 (SUPERFAMILY)	no GO terms	no GO terms
C2293_c0_seq1_	complement C1q subcomponent subunit C-like	913	10	1.72264E-150	3	F:GO:0005515; C:GO:0005581; C:GO:0005576	F:protein binding; C:collagen trimer; C:extracellular region			IPR001073 (PRINTS); IPR001073 (SMART); IPR008983 (G3DSA:2.60.120.GENE3D); IPR001073 (PFAM); mobidb-lite (MOBIDB_LITE); PTHR44403 (PANTHER); IPR001073 (PROSITE_PROFILES); IPR008983 (SUPERFAMILY)	F:GO:0005515	F:protein binding
C2812_c1_seq1_	WW domain-binding 2	2271	10	2.69783E-22						mobidb-lite (MOBIDB_LITE)	no GO terms	no GO terms
C2841_c0_seq1_	Membrane-spanning 4-domains subfamily A member 8A	1622	10	3.77457E-138	1	C:GO:0016021	C:integral component of membrane			IPR007237 (PFAM); PTHR23320:SF78 (PANTHER); IPR030417 (PANTHER)	C:GO:0016021	C:integral component of membrane
C2866_c3_seq1_	filamin-C isoform X5	9539	10	0.0	1	F:GO:0005515	F:protein binding			IPR001715 (SMART); IPR001298 (SMART); IPR013783 (G3DSA:2.60.40.GENE3D); IPR013783 (G3DSA:2.60.40.GENE3D); IPR013783 (G3DSA:2.60.40.GENE3D); IPR036872 (G3DSA:1.10.418.GENE3D); IPR017868 (PFAM); IPR036872 (G3DSA:1.10.418.GENE3D); IPR001715 (PFAM); IPR013783 (G3DSA:2.60.40.GENE3D); IPR013783 (G3DSA:2.60.40.GENE3D); IPR013783 (G3DSA:2.60.40.GENE3D); IPR013783 (G3DSA:2.60.40.GENE3D); IPR013783 (G3DSA:…	F:GO:0005515	F:protein binding
C2892_c7_seq1_	coiled-coil and C2 domain-containing 1B isoform X1	3171	10	0.0	1	F:GO:0005515	F:protein binding			IPR006608 (SMART); IPR035892 (G3DSA:2.60.40.GENE3D); IPR011990 (G3DSA:1.25.40.GENE3D); mobidb-lite (MOBIDB_LITE); mobidb-lite (MOBIDB_LITE); mobidb-lite (MOBIDB_LITE); mobidb-lite (MOBIDB_LITE); mobidb-lite (MOBIDB_LITE); PTHR13076 (PANTHER); PTHR13076:SF5 (PANTHER); IPR035892 (SUPERFAMILY)	F:GO:0005515	F:protein binding
C2901_c1_seq1_	filamin-A-like isoform X2	8937	10	0.0	1	F:GO:0051015	F:actin filament binding			IPR001715 (SMART); IPR001298 (SMART); IPR013783 (G3DSA:2.60.40.GENE3D); IPR013783 (G3DSA:2.60.40.GENE3D); IPR013783 (G3DSA:2.60.40.GENE3D); IPR013783 (G3DSA:2.60.40.GENE3D); IPR013783 (G3DSA:2.60.40.GENE3D); IPR017868 (PFAM); IPR001715 (PFAM); IPR036872 (G3DSA:1.10.418.GENE3D); IPR036872 (G3DSA:1.10.418.GENE3D); IPR013783 (G3DSA:2.60.40.GENE3D); mobidb-lite (MOBIDB_LITE); PTHR43998 (PANTHER); IPR…	F:GO:0051015; F:GO:0005515	F:actin filament binding; F:protein binding
C2949_c3_seq1_	ensconsin-like isoform X3	3923	10	1.98314E-69	2	C:GO:0015630; P:GO:0000226	C:microtubule cytoskeleton; P:microtubule cytoskeleton organization			mobidb-lite (MOBIDB_LITE); IPR008604 (PANTHER); PTHR15073:SF5 (PANTHER)	C:GO:0015630; P:GO:0000226	C:microtubule cytoskeleton; P:microtubule cytoskeleton organization
C2977_c0_seq1_	stabilin-1 isoform X2	8613	10	0.0						IPR000742 (SMART); IPR000782 (SMART); G3DSA:2.10.25.10 (GENE3D); IPR024731 (PFAM); G3DSA:2.10.25.10 (GENE3D); G3DSA:2.10.25.10 (GENE3D); IPR036378 (G3DSA:2.30.180.GENE3D); IPR036378 (G3DSA:2.30.180.GENE3D); G3DSA:2.10.25.10 (GENE3D); IPR000782 (PFAM); G3DSA:2.10.25.10 (GENE3D); G3DSA:2.10.25.10 (GENE3D); G3DSA:2.10.25.10 (GENE3D); G3DSA:2.170.300.10 (GENE3D); IPR036378 (G3DSA:2.30.180.GENE3D); G3…	no GO terms	no GO terms
C2983_c0_seq1_	olfactomedin-4-like	2154	10	0.0						IPR003112 (SMART); IPR003112 (PFAM); PTHR23192 (PANTHER); PTHR23192:SF68 (PANTHER); IPR003112 (PROSITE_PROFILES)	no GO terms	no GO terms
C3024_c0_seq1_	olfactomedin-4-like	2205	10	0.0						IPR003112 (SMART); IPR003112 (PFAM); PTHR23192 (PANTHER); PTHR23192:SF68 (PANTHER); IPR003112 (PROSITE_PROFILES)	no GO terms	no GO terms
C3026_c5_seq1_	dual specificity testis-specific kinase 2-like	1558	10	1.12373E-106	4	F:GO:0005524; F:GO:0046872; F:GO:0004672; P:GO:0006468	F:ATP binding; F:metal ion binding; F:protein kinase activity; P:protein phosphorylation			mobidb-lite (MOBIDB_LITE); PTHR44164 (PANTHER); IPR015782 (PTHR44164:PANTHER)	F:GO:0005524; F:GO:0046872; F:GO:0004672; P:GO:0006468	F:ATP binding; F:metal ion binding; F:protein kinase activity; P:protein phosphorylation
C3086_c0_seq1_	DNA-binding inhibitor ID-2	1207	10	6.77251E-88	5	C:GO:0005634; F:GO:0003677; P:GO:0045892; C:GO:0005737; F:GO:0046983	C:nucleus; F:DNA binding; P:negative regulation of transcription, DNA-templated; C:cytoplasm; F:protein dimerization activity			IPR011598 (SMART); IPR036638 (G3DSA:4.10.280.GENE3D); IPR011598 (PFAM); IPR026052 (PANTHER); PTHR11723:SF5 (PANTHER); IPR011598 (PROSITE_PROFILES); IPR011598 (CDD); IPR036638 (SUPERFAMILY)	C:GO:0005634; P:GO:0045892; C:GO:0005737; F:GO:0046983	C:nucleus; P:negative regulation of transcription, DNA-templated; C:cytoplasm; F:protein dimerization activity
C3199_c1_seq1_	RUN domain-containing 3B-like isoform X1	2266	10	0.0						IPR004012 (SMART); IPR004012 (PFAM); mobidb-lite (MOBIDB_LITE); mobidb-lite (MOBIDB_LITE); PTHR22835:SF124 (PANTHER); PTHR22835 (PANTHER); IPR004012 (PROSITE_PROFILES); IPR037213 (SUPERFAMILY)	no GO terms	no GO terms
C3204_c1_seq1_	cAMP-dependent kinase type II-alpha regulatory subunit-like isoform X2	1875	10	1.77101E-97						PR00103 (PRINTS); IPR003117 (SMART); IPR014710 (G3DSA:2.60.120.GENE3D); IPR036536 (G3DSA:1.20.890.GENE3D); IPR003117 (PFAM); mobidb-lite (MOBIDB_LITE); PTHR44021 (PANTHER); PTHR44021:SF1 (PANTHER); IPR000595 (PROSITE_PROFILES); cd12103 (CDD); IPR000595 (CDD); IPR018490 (SUPERFAMILY); IPR036536 (SUPERFAMILY)	no GO terms	no GO terms
C3452_c18_seq1_	C-type lectin domain family 11 member A-like	2785	10	0.0						mobidb-lite (MOBIDB_LITE)	no GO terms	no GO terms
C3664_c2_seq1_	coronin-1A-like	2688	10	0.0	3	F:GO:0051015; P:GO:0001845; P:GO:0030595	F:actin filament binding; P:phagolysosome assembly; P:leukocyte chemotaxis			IPR001680 (SMART); SM01167 (SMART); IPR015048 (SMART); IPR015943 (G3DSA:2.130.10.GENE3D); IPR015048 (PFAM); IPR011042 (G3DSA:2.120.10.GENE3D); G3DSA:1.20.5.300 (GENE3D); G3DSA:1.10.10.670 (GENE3D); PF16300 (PFAM); IPR001680 (PFAM); IPR015505 (PANTHER); IPR027340 (PTHR10856:PANTHER); IPR017986 (PROSITE_PROFILES); IPR001680 (PROSITE_PROFILES); IPR001680 (PROSITE_PROFILES); IPR036322 (SUPERFAMILY)	F:GO:0005515	F:protein binding
C3737_c2_seq1_	AN1-type zinc finger 3-like	1607	10	1.04886E-146	2	F:GO:0003677; F:GO:0008270	F:DNA binding; F:zinc ion binding			IPR000058 (SMART); IPR000058 (PFAM); IPR002653 (PFAM); IPR035896 (G3DSA:4.10.1110.GENE3D); mobidb-lite (MOBIDB_LITE); mobidb-lite (MOBIDB_LITE); PTHR10634 (PANTHER); PTHR10634:SF5 (PANTHER); IPR002653 (PROSITE_PROFILES); IPR000058 (PROSITE_PROFILES); IPR035896 (SUPERFAMILY); SSF57716 (SUPERFAMILY)	F:GO:0003677; F:GO:0008270	F:DNA binding; F:zinc ion binding
C3742_c0_seq1_	uncharacterized protein C8orf88-like isoform X2	1133	10	4.0318E-85	2	P:GO:0045947; F:GO:0008190	P:negative regulation of translational initiation; F:eukaryotic initiation factor 4E binding			IPR008606 (PFAM); PTHR12669:SF15 (PANTHER); PTHR12669 (PANTHER)	P:GO:0045947; F:GO:0008190	P:negative regulation of translational initiation; F:eukaryotic initiation factor 4E binding
C3939_c0_seq1_	PREDICTED: uncharacterized protein LOC106583755	1536	10	0.0						PTHR38706 (PANTHER)	no GO terms	no GO terms
C3972_c4_seq1_	DNA ligase 1-like isoform X17	1952	10	2.00383E-67						mobidb-lite (MOBIDB_LITE); mobidb-lite (MOBIDB_LITE)	no GO terms	no GO terms
C20017_c0_seq1_	transcription factor -like	3856	10	0.0	4	C:GO:0005634; F:GO:0003700; P:GO:0006355; F:GO:0043565	C:nucleus; F:transcription factor activity, sequence-specific DNA binding; P:regulation of transcription, DNA-templated; F:sequence-specific DNA binding			IPR000418 (PRINTS); IPR000418 (SMART); IPR036388 (G3DSA:1.10.10.GENE3D); IPR000418 (PFAM); mobidb-lite (MOBIDB_LITE); PTHR11849:SF16 (PANTHER); PTHR11849 (PANTHER); IPR000418 (PROSITE_PROFILES); IPR036390 (SUPERFAMILY)	F:GO:0003700; P:GO:0006355; F:GO:0043565	F:transcription factor activity, sequence-specific DNA binding; P:regulation of transcription, DNA-templated; F:sequence-specific DNA binding
C20149_c1_seq1_	thyroid receptor-interacting 6-like isoform X4	1303	10	0.0						IPR001781 (SMART); G3DSA:2.10.110.10 (GENE3D); G3DSA:2.10.110.10 (GENE3D); IPR001781 (PFAM); mobidb-lite (MOBIDB_LITE); mobidb-lite (MOBIDB_LITE); mobidb-lite (MOBIDB_LITE); PTHR24212:SF7 (PANTHER); PTHR24212 (PANTHER); IPR001781 (PROSITE_PROFILES); IPR001781 (PROSITE_PROFILES); cd09350 (CDD); SSF57716 (SUPERFAMILY); SSF57716 (SUPERFAMILY); SSF57716 (SUPERFAMILY)	no GO terms	no GO terms
C20201_c0_seq1_	uncharacterized protein LOC110491577 isoform X1	2387	10	0.0	1	C:GO:0016021	C:integral component of membrane			IPR003599 (SMART); IPR003598 (SMART); PF13927 (PFAM); IPR013783 (G3DSA:2.60.40.GENE3D); IPR013783 (G3DSA:2.60.40.GENE3D); IPR013783 (G3DSA:2.60.40.GENE3D); mobidb-lite (MOBIDB_LITE); mobidb-lite (MOBIDB_LITE); PTHR11481:SF64 (PANTHER); PTHR11481 (PANTHER); IPR007110 (PROSITE_PROFILES); IPR007110 (PROSITE_PROFILES); IPR036179 (SUPERFAMILY); IPR036179 (SUPERFAMILY)	no GO terms	no GO terms
C20198_c1_seq1_	transcription factor jun-B	1778	10	0.0	4	F:GO:0003700; F:GO:0043565; P:GO:0051726; P:GO:0006357	F:transcription factor activity, sequence-specific DNA binding; F:sequence-specific DNA binding; P:regulation of cell cycle; P:regulation of transcription from RNA polymerase II promoter			IPR002112 (PRINTS); IPR004827 (SMART); IPR005643 (PFAM); IPR004827 (PFAM); IPR008917 (G3DSA:1.10.880.GENE3D); G3DSA:1.20.5.170 (GENE3D); IPR029822 (PTHR11462:PANTHER); PTHR11462 (PANTHER); IPR004827 (PROSITE_PROFILES); cd14696 (CDD); IPR008917 (SUPERFAMILY); SSF57959 (SUPERFAMILY)	F:GO:0003677; F:GO:0003700; P:GO:0006355; P:GO:0051726; P:GO:0006357	F:DNA binding; F:transcription factor activity, sequence-specific DNA binding; P:regulation of transcription, DNA-templated; P:regulation of cell cycle; P:regulation of transcription from RNA polymerase II promoter
C20514_c0_seq1_	crystallin J1B-like	2888	10	0.0						IPR036705 (G3DSA:1.10.4080.GENE3D); IPR005502 (PFAM); PTHR16222 (PANTHER); PTHR16222:SF17 (PANTHER); IPR036705 (SUPERFAMILY)	no GO terms	no GO terms
C20535_c2_seq1_	5 -AMP-activated kinase catalytic subunit alpha-1-like	2492	10	0.0	5	P:GO:0032094; C:GO:0005623; F:GO:0005524; F:GO:0004674; P:GO:0006468	P:response to food; C:cell; F:ATP binding; F:protein serine/threonine kinase activity; P:protein phosphorylation	EC:2.7.11	Transferring phosphorus-containing groups	G3DSA:3.30.310.80 (GENE3D); IPR032270 (PFAM); mobidb-lite (MOBIDB_LITE); PTHR24343:SF306 (PANTHER); PTHR24343 (PANTHER); cd14403 (CDD); IPR028375 (SUPERFAMILY)	no GO terms	no GO terms
C20679_c0_seq1_	hamartin-like	3079	10	0.0	1	C:GO:0016021	C:integral component of membrane			G3DSA:1.20.1170.10 (GENE3D); mobidb-lite (MOBIDB_LITE); mobidb-lite (MOBIDB_LITE); IPR007483 (PANTHER)	no GO terms	no GO terms
C20705_c0_seq1_	AFG3 1	2325	10	1.12248E-96	5	F:GO:0005524; F:GO:0008270; P:GO:0006508; C:GO:0016021; F:GO:0004222	F:ATP binding; F:zinc ion binding; P:proteolysis; C:integral component of membrane; F:metalloendopeptidase activity	EC:3.4.24	Acting on peptide bonds (peptidases)	IPR000642 (PFAM); mobidb-lite (MOBIDB_LITE); PTHR43655 (PANTHER); PTHR43655:SF15 (PANTHER); IPR037219 (SUPERFAMILY)	F:GO:0005524; P:GO:0006508; F:GO:0004222	F:ATP binding; P:proteolysis; F:metalloendopeptidase activity
C20819_c1_seq1_	transcription factor jun-B-like isoform X1	1158	10	4.86948E-157	4	F:GO:0003700; F:GO:0043565; P:GO:0051726; P:GO:0006357	F:transcription factor activity, sequence-specific DNA binding; F:sequence-specific DNA binding; P:regulation of cell cycle; P:regulation of transcription from RNA polymerase II promoter			IPR005643 (PFAM); IPR029822 (PTHR11462:PANTHER); PTHR11462 (PANTHER)	F:GO:0003677; F:GO:0003700; P:GO:0051726; P:GO:0006357	F:DNA binding; F:transcription factor activity, sequence-specific DNA binding; P:regulation of cell cycle; P:regulation of transcription from RNA polymerase II promoter
C20842_c1_seq1_	T-cell receptor alpha chain V region HPB-MLT precursor	1987	10	7.15213E-70	1	C:GO:0016021	C:integral component of membrane			PTHR19433:SF72 (PANTHER); PTHR19433 (PANTHER)	no GO terms	no GO terms
C21180_c4_seq1_	guanine nucleotide-binding G(q) subunit alpha-	5166	10	3.02821E-41	16	F:GO:0005096; P:GO:0007213; P:GO:0007189; P:GO:0060158; F:GO:0004871; P:GO:0043547; C:GO:0001750; P:GO:0007215; F:GO:0005525; P:GO:0007603; P:GO:0009649; F:GO:0003924; F:GO:0031826; C:GO:0016020; P:GO:0001508; F:GO:0031683	F:GTPase activator activity; P:G-protein coupled acetylcholine receptor signaling pathway; P:adenylate cyclase-activating G-protein coupled receptor signaling pathway; P:phospholipase C-activating dopamine receptor signaling pathway; F:signal transducer activity; P:positive regulation of GTPase activity; C:photoreceptor outer segment; P:glutamate receptor signaling pathway; F:GTP binding; P:photo…	EC:3.6.1.15	Nucleoside-triphosphate phosphatase	IPR000654 (PRINTS); G3DSA:3.40.50.300 (GENE3D); IPR001019 (PANTHER); PTHR10218:SF184 (PANTHER); IPR027417 (SUPERFAMILY)	F:GO:0005525; F:GO:0001664; P:GO:0007186; F:GO:0003924; F:GO:0019001; F:GO:0031683; F:GO:0004871	F:GTP binding; F:G-protein coupled receptor binding; P:G-protein coupled receptor signaling pathway; F:GTPase activity; F:guanyl nucleotide binding; F:G-protein beta/gamma-subunit complex binding; F:signal transducer activity
C21201_c2_seq1_	probable E3 ubiquitin- ligase RNF144A-A	2301	10	0.0	4	F:GO:0004842; F:GO:0046872; F:GO:0016874; P:GO:0016567	F:ubiquitin-protein transferase activity; F:metal ion binding; F:ligase activity; P:protein ubiquitination			IPR013083 (G3DSA:3.30.40.GENE3D); G3DSA:2.20.25.20 (GENE3D); mobidb-lite (MOBIDB_LITE); mobidb-lite (MOBIDB_LITE); PTHR11685:SF222 (PANTHER); IPR031127 (PANTHER); SSF57850 (SUPERFAMILY); SSF57850 (SUPERFAMILY)	F:GO:0004842; P:GO:0016567	F:ubiquitin-protein transferase activity; P:protein ubiquitination
C21323_c0_seq1_	E3 ubiquitin- ligase RNF126	1674	10	7.83251E-165	1	F:GO:0008270	F:zinc ion binding			IPR001841 (SMART); IPR013083 (G3DSA:3.30.40.GENE3D); IPR001841 (PFAM); mobidb-lite (MOBIDB_LITE); mobidb-lite (MOBIDB_LITE); mobidb-lite (MOBIDB_LITE); PTHR44776 (PANTHER); IPR001841 (PROSITE_PROFILES); cd16801 (CDD); SSF57850 (SUPERFAMILY)	no GO terms	no GO terms
C21415_c1_seq1_	G- -signaling modulator 1-like	1231	10	4.66469E-46	2	P:GO:0050790; F:GO:0030695	P:regulation of catalytic activity; F:GTPase regulator activity			no IPS match	no IPS match	no IPS match
C21487_c2_seq1_	granulocyte colony-stimulating factor receptor	3489	10	0.0	2	F:GO:0005515; C:GO:0016021	F:protein binding; C:integral component of membrane			IPR003961 (SMART); IPR010457 (PFAM); IPR003961 (PFAM); IPR013783 (G3DSA:2.60.40.GENE3D); IPR013783 (G3DSA:2.60.40.GENE3D); IPR013783 (G3DSA:2.60.40.GENE3D); IPR013783 (G3DSA:2.60.40.GENE3D); IPR013783 (G3DSA:2.60.40.GENE3D); IPR013783 (G3DSA:2.60.40.GENE3D); PTHR23036 (PANTHER); PTHR23036:SF103 (PANTHER); IPR003961 (PROSITE_PROFILES); IPR003961 (PROSITE_PROFILES); IPR003961 (PROSITE_PROFILES); IP…	F:GO:0005515	F:protein binding
C21552_c0_seq1_	dolichyl-diphosphooligosaccharide-- glycosyltransferase subunit STT3B-like	2333	10	0.0	3	C:GO:0016021; P:GO:0006486; F:GO:0004576	C:integral component of membrane; P:protein glycosylation; F:oligosaccharyl transferase activity			IPR003674 (PFAM); mobidb-lite (MOBIDB_LITE); mobidb-lite (MOBIDB_LITE); PTHR13872:SF38 (PANTHER); PTHR13872 (PANTHER)	C:GO:0016020; P:GO:0006486; F:GO:0004576	C:membrane; P:protein glycosylation; F:oligosaccharyl transferase activity
C21579_c0_seq1_	ubiquitin-conjugating enzyme E2 J1	1664	10	3.40988E-167	1	C:GO:0016021	C:integral component of membrane			SM00212 (SMART); IPR016135 (G3DSA:3.10.110.GENE3D); IPR000608 (PFAM); mobidb-lite (MOBIDB_LITE); PTHR44235 (PANTHER); IPR000608 (PROSITE_PROFILES); IPR000608 (CDD); IPR016135 (SUPERFAMILY)	no GO terms	no GO terms
C21618_c0_seq1_	hamartin-like	5784	10	0.0	1	C:GO:0016021	C:integral component of membrane			IPR007483 (PFAM); G3DSA:1.10.1660.10 (GENE3D); mobidb-lite (MOBIDB_LITE); mobidb-lite (MOBIDB_LITE); mobidb-lite (MOBIDB_LITE); mobidb-lite (MOBIDB_LITE); mobidb-lite (MOBIDB_LITE); IPR007483 (PANTHER)	no GO terms	no GO terms
C21824_c0_seq1_	serine threonine- phosphatase 2A 55 kDa regulatory subunit B alpha isoform	2875	10	7.22192E-115	3	F:GO:0005515; C:GO:0000159; F:GO:0019888	F:protein binding; C:protein phosphatase type 2A complex; F:protein phosphatase regulator activity			IPR000009 (PRINTS); IPR015943 (G3DSA:2.130.10.GENE3D); PTHR11871:SF6 (PANTHER); IPR000009 (PANTHER); IPR036322 (SUPERFAMILY)	F:GO:0005515; C:GO:0000159; F:GO:0019888	F:protein binding; C:protein phosphatase type 2A complex; F:protein phosphatase regulator activity
C47897_c1_seq1_	EF-hand calcium-binding domain-containing 4A	1763	10	0.0	1	F:GO:0005509	F:calcium ion binding			IPR002048 (SMART); G3DSA:1.10.238.10 (GENE3D); IPR002048 (PFAM); G3DSA:1.10.238.10 (GENE3D); PTHR22621:SF3 (PANTHER); PTHR22621 (PANTHER); IPR002048 (PROSITE_PROFILES); IPR002048 (PROSITE_PROFILES); IPR002048 (PROSITE_PROFILES); IPR002048 (CDD); IPR011992 (SUPERFAMILY)	F:GO:0005509	F:calcium ion binding
C212498_c0_seq1_	O- case-like isoform X1	2848	10	0.0						G3DSA:1.20.58.240 (GENE3D); IPR011496 (PFAM); G3DSA:3.40.630.30 (GENE3D); G3DSA:3.20.20.80 (GENE3D); mobidb-lite (MOBIDB_LITE); PTHR13170:SF22 (PANTHER); PTHR13170:SF22 (PANTHER); PTHR13170 (PANTHER); IPR017853 (SUPERFAMILY)	no GO terms	no GO terms
C22016_c0_seq1_	sacsin-like isoform X1	6172	10	0.0						IPR007842 (SMART); IPR036890 (G3DSA:3.30.565.GENE3D); IPR036869 (G3DSA:1.10.287.GENE3D); IPR007842 (PFAM); G3DSA:1.20.120.330 (GENE3D); mobidb-lite (MOBIDB_LITE); mobidb-lite (MOBIDB_LITE); PTHR15600 (PANTHER); PTHR15600:SF41 (PANTHER); IPR007842 (PROSITE_PROFILES); IPR001623 (CDD); SSF81593 (SUPERFAMILY); IPR036869 (SUPERFAMILY); IPR036890 (SUPERFAMILY)	no GO terms	no GO terms
C22107_c0_seq1_	thyroid receptor-interacting 6-like isoform X4	739	10	1.70141E-177						mobidb-lite (MOBIDB_LITE); mobidb-lite (MOBIDB_LITE); mobidb-lite (MOBIDB_LITE); PTHR24212 (PANTHER); PTHR24212:SF7 (PANTHER)	no GO terms	no GO terms
C22147_c0_seq1_	WW domain-containing transcription regulator 1-like isoform X2	2160	10	0.0	1	F:GO:0005515	F:protein binding			IPR001202 (SMART); G3DSA:2.20.70.10 (GENE3D); G3DSA:2.20.70.10 (GENE3D); IPR001202 (PFAM); mobidb-lite (MOBIDB_LITE); mobidb-lite (MOBIDB_LITE); PTHR17616 (PANTHER); PTHR17616:SF6 (PANTHER); IPR001202 (PROSITE_PROFILES); IPR001202 (CDD); IPR036020 (SUPERFAMILY)	F:GO:0005515	F:protein binding
C22185_c1_seq1_	WD repeat-containing 26 isoform X1	2770	10	1.41283E-126	1	F:GO:0005515	F:protein binding			IPR001680 (SMART); IPR015943 (G3DSA:2.130.10.GENE3D); G3DSA:1.10.10.670 (GENE3D); IPR001680 (PFAM); PTHR22838:SF0 (PANTHER); PTHR22838 (PANTHER); IPR017986 (PROSITE_PROFILES); IPR001680 (PROSITE_PROFILES); IPR036322 (SUPERFAMILY)	F:GO:0005515	F:protein binding
C22205_c1_seq1_	unnamed protein product	603	10	9.84868E-58						mobidb-lite (MOBIDB_LITE)	no GO terms	no GO terms
C22276_c0_seq1_	sacsin-like isoform X1	12354	10	0.0						IPR007842 (SMART); IPR036869 (G3DSA:1.10.287.GENE3D); IPR036890 (G3DSA:3.30.565.GENE3D); G3DSA:1.20.120.330 (GENE3D); IPR007842 (PFAM); mobidb-lite (MOBIDB_LITE); mobidb-lite (MOBIDB_LITE); PTHR15600 (PANTHER); PTHR15600:SF41 (PANTHER); IPR007842 (PROSITE_PROFILES); IPR001623 (CDD); SSF81593 (SUPERFAMILY); IPR036890 (SUPERFAMILY); IPR036869 (SUPERFAMILY); IPR036890 (SUPERFAMILY)	no GO terms	no GO terms
C22549_c0_seq1_	interferon-induced very large GTPase 1-like	5618	10	0.0	1	F:GO:0005525	F:GTP binding			IPR006703 (PFAM); G3DSA:3.40.50.300 (GENE3D); G3DSA:3.40.50.300 (GENE3D); mobidb-lite (MOBIDB_LITE); mobidb-lite (MOBIDB_LITE); PTHR22796:SF6 (PANTHER); PTHR22796 (PANTHER); IPR030383 (PROSITE_PROFILES); IPR027417 (SUPERFAMILY)	F:GO:0005525	F:GTP binding
C22575_c2_seq1_	LIM domain only 7	3723	10	0.0	2	P:GO:0023051; P:GO:0030155	P:regulation of signaling; P:regulation of cell adhesion			IPR031865 (PFAM); IPR012542 (PFAM); mobidb-lite (MOBIDB_LITE); mobidb-lite (MOBIDB_LITE); mobidb-lite (MOBIDB_LITE); IPR029978 (PTHR15551:PANTHER); PTHR15551 (PANTHER); IPR029978 (PTHR15551:PANTHER)	P:GO:0023051; P:GO:0030155	P:regulation of signaling; P:regulation of cell adhesion
C22738_c1_seq1_	cornichon homolog 1	961	10	1.02891E-75	4	P:GO:0016192; C:GO:0016021; C:GO:0005783; C:GO:0005794	P:vesicle-mediated transport; C:integral component of membrane; C:endoplasmic reticulum; C:Golgi apparatus			IPR003377 (SMART); IPR003377 (PFAM); PTHR12290 (PANTHER); PTHR12290:SF10 (PANTHER)	P:GO:0016192	P:vesicle-mediated transport
C22928_c0_seq1_	Jeltraxin precursor	874	10	5.66822E-127						IPR001759 (SMART); G3DSA:2.60.120.200 (GENE3D); IPR001759 (PFAM); mobidb-lite (MOBIDB_LITE); PTHR19277:SF119 (PANTHER); PTHR19277 (PANTHER); PTHR19277:SF119 (PANTHER); PTHR19277 (PANTHER); IPR001759 (PROSITE_PROFILES); IPR013320 (SUPERFAMILY)	no GO terms	no GO terms
C23099_c0_seq1_	Jeltraxin precursor	1898	10	9.02619E-123						IPR001759 (SMART); IPR001759 (PFAM); G3DSA:2.60.120.200 (GENE3D); mobidb-lite (MOBIDB_LITE); PTHR19277:SF119 (PANTHER); PTHR19277 (PANTHER); IPR001759 (PROSITE_PROFILES); IPR013320 (SUPERFAMILY)	no GO terms	no GO terms
C23494_c0_seq1_	G- coupled receptor 183	2264	10	0.0	5	F:GO:0004930; P:GO:0007186; C:GO:0016021; P:GO:0002250; C:GO:0005886	F:G-protein coupled receptor activity; P:G-protein coupled receptor signaling pathway; C:integral component of membrane; P:adaptive immune response; C:plasma membrane			PR01157 (PRINTS); IPR000276 (PRINTS); IPR000276 (PFAM); G3DSA:1.20.1070.10 (GENE3D); PTHR24237 (PANTHER); PTHR24237:SF7 (PANTHER); IPR017452 (PROSITE_PROFILES); cd15159 (CDD); SSF81321 (SUPERFAMILY)	F:GO:0004930; P:GO:0007186; C:GO:0016021	F:G-protein coupled receptor activity; P:G-protein coupled receptor signaling pathway; C:integral component of membrane
C23636_c0_seq1_	interferon-induced very large GTPase 1-like	5742	10	0.0	1	F:GO:0005525	F:GTP binding			IPR006703 (PFAM); G3DSA:3.40.50.300 (GENE3D); mobidb-lite (MOBIDB_LITE); mobidb-lite (MOBIDB_LITE); PTHR22796 (PANTHER); PTHR22796:SF6 (PANTHER); IPR030383 (PROSITE_PROFILES); IPR027417 (SUPERFAMILY)	F:GO:0005525	F:GTP binding
C23963_c1_seq1_	WD repeat-containing 26 isoform X1	1776	10	9.03723E-124	1	F:GO:0005515	F:protein binding			IPR001680 (SMART); G3DSA:1.10.10.670 (GENE3D); IPR015943 (G3DSA:2.130.10.GENE3D); IPR001680 (PFAM); PTHR22838 (PANTHER); PTHR22838:SF0 (PANTHER); IPR017986 (PROSITE_PROFILES); IPR001680 (PROSITE_PROFILES); IPR036322 (SUPERFAMILY)	F:GO:0005515	F:protein binding
C23970_c0_seq1_	stabilin-1 isoform X2	8419	10	0.0	2	P:GO:0007155; F:GO:0005540	P:cell adhesion; F:hyaluronic acid binding			IPR000538 (SMART); IPR002049 (SMART); IPR000742 (SMART); IPR000782 (SMART); SM00286 (SMART); IPR036378 (G3DSA:2.30.180.GENE3D); IPR036378 (G3DSA:2.30.180.GENE3D); IPR000782 (PFAM); G3DSA:2.10.25.10 (GENE3D); G3DSA:2.10.25.10 (GENE3D); G3DSA:2.10.25.10 (GENE3D); G3DSA:2.10.25.10 (GENE3D); IPR000538 (PFAM); IPR036378 (G3DSA:2.30.180.GENE3D); IPR024731 (PFAM); G3DSA:2.10.25.10 (GENE3D); G3DSA:2.10.2…	P:GO:0007155; F:GO:0005540	P:cell adhesion; F:hyaluronic acid binding
C231631_c0_seq1_	5-hydroxytryptamine receptor 1F-like	1740	10	0.0	4	C:GO:0005887; P:GO:0007186; P:GO:0007210; F:GO:0004993	C:integral component of plasma membrane; P:G-protein coupled receptor signaling pathway; P:serotonin receptor signaling pathway; F:G-protein coupled serotonin receptor activity			IPR000276 (PRINTS); IPR002231 (PRINTS); PR00515 (PRINTS); IPR000276 (SMART); IPR000276 (PFAM); G3DSA:1.20.1070.10 (GENE3D); mobidb-lite (MOBIDB_LITE); PTHR24247 (PANTHER); IPR000450 (PTHR24247:PANTHER); IPR017452 (PROSITE_PROFILES); SSF81321 (SUPERFAMILY)	F:GO:0004930; C:GO:0005887; P:GO:0007186; C:GO:0016021; F:GO:0004993	F:G-protein coupled receptor activity; C:integral component of plasma membrane; P:G-protein coupled receptor signaling pathway; C:integral component of membrane; F:G-protein coupled serotonin receptor activity
C24215_c1_seq1_	cornichon homolog 1	1041	10	1.42309E-75	4	P:GO:0016192; C:GO:0016021; C:GO:0005783; C:GO:0005794	P:vesicle-mediated transport; C:integral component of membrane; C:endoplasmic reticulum; C:Golgi apparatus			IPR003377 (SMART); IPR003377 (PFAM); PTHR12290:SF10 (PANTHER); PTHR12290 (PANTHER)	P:GO:0016192	P:vesicle-mediated transport
C24493_c0_seq1_	vacuolar sorting-associated 37B-like	3644	10	6.94569E-108						IPR009851 (PFAM); mobidb-lite (MOBIDB_LITE); PTHR13678 (PANTHER); PTHR13678:SF9 (PANTHER); IPR009851 (PROSITE_PROFILES)	no GO terms	no GO terms
C24531_c0_seq1_	SUN domain-containing 1 isoform X4	953	10	2.71298E-7						no IPS match	no IPS match	no IPS match
C24546_c0_seq1_	peptidyl-prolyl cis-trans isomerase FKBP5-like	1664	10	1.06842E-21	5	F:GO:0031072; F:GO:0003755; F:GO:0005528; P:GO:0000413; P:GO:0006457	F:heat shock protein binding; F:peptidyl-prolyl cis-trans isomerase activity; F:FK506 binding; P:protein peptidyl-prolyl isomerization; P:protein folding	EC:5.2.1.8	Peptidylprolyl isomerase	no IPS match	no IPS match	no IPS match
C25018_c0_seq1_	zinc finger 883-like isoform X1	1234	10	0.0	2	F:GO:0003676; F:GO:0046872	F:nucleic acid binding; F:metal ion binding			IPR013087 (SMART); PF13894 (PFAM); G3DSA:3.30.160.60 (GENE3D); G3DSA:2.40.155.10 (GENE3D); G3DSA:3.30.160.60 (GENE3D); PF00096 (PFAM); G3DSA:3.30.160.60 (GENE3D); G3DSA:3.30.160.60 (GENE3D); G3DSA:2.20.28.10 (GENE3D); G3DSA:3.30.160.60 (GENE3D); G3DSA:2.40.155.10 (GENE3D); G3DSA:3.30.160.60 (GENE3D); G3DSA:2.40.155.10 (GENE3D); G3DSA:3.30.160.60 (GENE3D); G3DSA:3.30.160.60 (GENE3D); PF13912 (PFAM…	F:GO:0003676	F:nucleic acid binding
C25540_c1_seq1_	tumor necrosis factor alpha-induced 8 2	879	10	3.9694E-134	1	P:GO:0042981	P:regulation of apoptotic process			IPR008477 (PFAM); PTHR12757:SF4 (PANTHER); IPR008477 (PANTHER)	P:GO:0042981	P:regulation of apoptotic process
C25944_c0_seq1_	syntabulin isoform X3	2692	10	0.0	2	F:GO:0017075; F:GO:0019894	F:syntaxin-1 binding; F:kinesin binding			G3DSA:1.10.287.620 (GENE3D); IPR028197 (PFAM); mobidb-lite (MOBIDB_LITE); mobidb-lite (MOBIDB_LITE); IPR026198 (PTHR16208:PANTHER); IPR028197 (PANTHER)	F:GO:0017075; F:GO:0019894	F:syntaxin-1 binding; F:kinesin binding
C241654_c0_seq1_	gap junction -like	1111	10	1.01126E-81	3	C:GO:0005922; P:GO:0007154; C:GO:0016021	C:connexin complex; P:cell communication; C:integral component of membrane			IPR000500 (PRINTS); IPR019570 (SMART); IPR013092 (PFAM); G3DSA:1.20.1440.80 (GENE3D); PTHR11984:SF14 (PANTHER); IPR000500 (PANTHER)	C:GO:0005922; P:GO:0007154	C:connexin complex; P:cell communication
C26116_c0_seq1_	Bactericidal permeability-increasing precursor	2329	10	0.0	4	C:GO:0005615; P:GO:0006955; P:GO:0050829; F:GO:0001530	C:extracellular space; P:immune response; P:defense response to Gram-negative bacterium; F:lipopolysaccharide binding			IPR001124 (SMART); IPR017942 (SMART); IPR001124 (PFAM); G3DSA:3.15.20.10 (GENE3D); IPR017942 (PFAM); IPR030675 (PIRSF); G3DSA:3.15.10.10 (GENE3D); IPR032942 (PANTHER); IPR030181 (PTHR10504:PANTHER); IPR017943 (SUPERFAMILY); IPR017943 (SUPERFAMILY)	C:GO:0005615; P:GO:0006955; P:GO:0050829; F:GO:0008289; F:GO:0001530	C:extracellular space; P:immune response; P:defense response to Gram-negative bacterium; F:lipid binding; F:lipopolysaccharide binding
C26424_c0_seq1_	BRCA2-interacting transcriptional repressor EMSY-like isoform X3	5356	10	0.0	1	P:GO:0006355	P:regulation of transcription, DNA-templated			IPR005491 (SMART); IPR005491 (PFAM); mobidb-lite (MOBIDB_LITE); mobidb-lite (MOBIDB_LITE); mobidb-lite (MOBIDB_LITE); mobidb-lite (MOBIDB_LITE); mobidb-lite (MOBIDB_LITE); mobidb-lite (MOBIDB_LITE); mobidb-lite (MOBIDB_LITE); IPR033482 (PANTHER); IPR005491 (PROSITE_PROFILES); IPR036142 (SUPERFAMILY)	P:GO:0006355	P:regulation of transcription, DNA-templated
C26502_c0_seq1_	peptidyl-prolyl cis-trans isomerase FKBP5-like	1669	10	0.0	5	F:GO:0031072; F:GO:0003755; F:GO:0005528; P:GO:0000413; P:GO:0006457	F:heat shock protein binding; F:peptidyl-prolyl cis-trans isomerase activity; F:FK506 binding; P:protein peptidyl-prolyl isomerization; P:protein folding	EC:5.2.1.8	Peptidylprolyl isomerase	IPR019734 (SMART); G3DSA:3.10.50.40 (GENE3D); IPR001179 (PFAM); G3DSA:3.10.50.40 (GENE3D); G3DSA:1.10.150.160 (GENE3D); IPR019734 (PFAM); IPR011990 (G3DSA:1.25.40.GENE3D); IPR023566 (PANTHER); IPR031210 (PTHR10516:PANTHER); IPR019734 (PROSITE_PROFILES); IPR001179 (PROSITE_PROFILES); IPR013026 (PROSITE_PROFILES); IPR019734 (PROSITE_PROFILES); IPR001179 (PROSITE_PROFILES); IPR019734 (PROSITE_PROFIL…	F:GO:0031072; F:GO:0003755; F:GO:0005515; F:GO:0005528; P:GO:0000413	F:heat shock protein binding; F:peptidyl-prolyl cis-trans isomerase activity; F:protein binding; F:FK506 binding; P:protein peptidyl-prolyl isomerization
C26640_c2_seq1_	ras-related Rab-18	1263	10	1.90132E-145	4	F:GO:0005525; P:GO:0007264; F:GO:0003924; C:GO:0005622	F:GTP binding; P:small GTPase mediated signal transduction; F:GTPase activity; C:intracellular			PR00449 (PRINTS); SM00175 (SMART); SM00174 (SMART); SM00177 (SMART); SM00176 (SMART); SM00173 (SMART); G3DSA:3.40.50.300 (GENE3D); IPR001806 (PFAM); G3DSA:3.30.70.1390 (GENE3D); IPR005225 (TIGRFAM); PTHR24073:SF870 (PANTHER); PTHR24073 (PANTHER); PS51419 (PROSITE_PROFILES); cd01863 (CDD); IPR027417 (SUPERFAMILY)	F:GO:0005525; F:GO:0003924	F:GTP binding; F:GTPase activity
C26650_c0_seq1_	myb SANT-like DNA-binding domain-containing 4	1629	10	2.62479E-180						G3DSA:1.20.5.1000 (GENE3D); mobidb-lite (MOBIDB_LITE); PTHR38709 (PANTHER)	no GO terms	no GO terms
C27383_c0_seq1_	early growth response 1-like	2563	10	0.0	4	C:GO:0005634; F:GO:0003677; F:GO:0046872; P:GO:0006355	C:nucleus; F:DNA binding; F:metal ion binding; P:regulation of transcription, DNA-templated			IPR013087 (SMART); G3DSA:3.30.160.60 (GENE3D); IPR021849 (PFAM); IPR021839 (PFAM); G3DSA:3.30.160.60 (GENE3D); G3DSA:3.30.160.60 (GENE3D); IPR013083 (G3DSA:3.30.40.GENE3D); PF00096 (PFAM); mobidb-lite (MOBIDB_LITE); mobidb-lite (MOBIDB_LITE); mobidb-lite (MOBIDB_LITE); PTHR44685 (PANTHER); IPR013087 (PROSITE_PROFILES); IPR013087 (PROSITE_PROFILES); IPR013087 (PROSITE_PROFILES); IPR036236 (SUPERFA…	F:GO:0003676	F:nucleic acid binding
C27459_c1_seq1_	nck-associated 1-like	3514	10	0.0						IPR019137 (PFAM); mobidb-lite (MOBIDB_LITE); IPR019137 (PANTHER); PTHR12093:SF9 (PANTHER)	no GO terms	no GO terms
C27475_c0_seq1_	early growth response 1-like	2398	10	0.0	4	C:GO:0005634; F:GO:0003677; F:GO:0046872; P:GO:0006355	C:nucleus; F:DNA binding; F:metal ion binding; P:regulation of transcription, DNA-templated			IPR013087 (SMART); PF00096 (PFAM); G3DSA:3.30.160.60 (GENE3D); G3DSA:3.30.160.60 (GENE3D); IPR013083 (G3DSA:3.30.40.GENE3D); IPR021839 (PFAM); G3DSA:3.30.160.60 (GENE3D); IPR021849 (PFAM); mobidb-lite (MOBIDB_LITE); mobidb-lite (MOBIDB_LITE); mobidb-lite (MOBIDB_LITE); PTHR44685 (PANTHER); IPR013087 (PROSITE_PROFILES); IPR013087 (PROSITE_PROFILES); IPR013087 (PROSITE_PROFILES); IPR036236 (SUPERFA…	F:GO:0003676	F:nucleic acid binding
C27835_c0_seq1_	syntabulin-like isoform X4	1865	10	0.0	2	F:GO:0017075; F:GO:0019894	F:syntaxin-1 binding; F:kinesin binding			IPR028197 (PFAM); G3DSA:1.20.120.330 (GENE3D); mobidb-lite (MOBIDB_LITE); IPR026198 (PTHR16208:PANTHER); IPR028197 (PANTHER)	F:GO:0017075; F:GO:0019894	F:syntaxin-1 binding; F:kinesin binding
C27869_c2_seq1_	endoplasmic reticulum lectin 1-like isoform X1	2304	10	0.0						IPR012913 (PFAM); IPR009011 (G3DSA:2.70.130.GENE3D); mobidb-lite (MOBIDB_LITE); PTHR15414 (PANTHER); PTHR15414:SF2 (PANTHER); IPR009011 (SUPERFAMILY); IPR009011 (SUPERFAMILY)	no GO terms	no GO terms
C264203_c0_seq1_	5-hydroxytryptamine receptor 1F-like	1847	10	0.0	4	C:GO:0005887; P:GO:0007186; P:GO:0007210; F:GO:0004993	C:integral component of plasma membrane; P:G-protein coupled receptor signaling pathway; P:serotonin receptor signaling pathway; F:G-protein coupled serotonin receptor activity			IPR002231 (PRINTS); IPR000276 (PRINTS); PR00515 (PRINTS); IPR000276 (SMART); G3DSA:1.20.1070.10 (GENE3D); IPR000276 (PFAM); mobidb-lite (MOBIDB_LITE); IPR000450 (PTHR24247:PANTHER); PTHR24247 (PANTHER); IPR017452 (PROSITE_PROFILES); SSF81321 (SUPERFAMILY)	C:GO:0005887; F:GO:0004930; P:GO:0007186; C:GO:0016021; F:GO:0004993	C:integral component of plasma membrane; F:G-protein coupled receptor activity; P:G-protein coupled receptor signaling pathway; C:integral component of membrane; F:G-protein coupled serotonin receptor activity
C28129_c0_seq1_	plasminogen activator inhibitor 1-like	1349	10	0.0	1	C:GO:0005615	C:extracellular space			IPR023796 (SMART); G3DSA:2.30.39.10 (GENE3D); G3DSA:3.30.497.10 (GENE3D); IPR023796 (PFAM); PTHR11461:SF49 (PANTHER); IPR000215 (PANTHER); IPR036186 (SUPERFAMILY)	C:GO:0005615	C:extracellular space
C28248_c0_seq1_	F-box WD repeat-containing 9	3357	10	0.0	1	F:GO:0005515	F:protein binding			IPR020472 (PRINTS); IPR001680 (SMART); IPR015943 (G3DSA:2.130.10.GENE3D); IPR001680 (PFAM); IPR015943 (G3DSA:2.130.10.GENE3D); mobidb-lite (MOBIDB_LITE); mobidb-lite (MOBIDB_LITE); mobidb-lite (MOBIDB_LITE); mobidb-lite (MOBIDB_LITE); PTHR44491 (PANTHER); IPR017986 (PROSITE_PROFILES); IPR001680 (PROSITE_PROFILES); IPR001680 (PROSITE_PROFILES); IPR001680 (PROSITE_PROFILES); IPR036322 (SUPERFAMILY)…	F:GO:0005515	F:protein binding
C28332_c0_seq1_	membrane-bound O-acyltransferase domain-containing 2-like	1943	10	4.00395E-83	1	C:GO:0016021	C:integral component of membrane			PTHR13906 (PANTHER); PTHR13906:SF7 (PANTHER)	no GO terms	no GO terms
C28372_c0_seq1_	F-box WD repeat-containing 9	3334	10	0.0	1	F:GO:0005515	F:protein binding			IPR020472 (PRINTS); IPR001680 (SMART); IPR015943 (G3DSA:2.130.10.GENE3D); IPR001680 (PFAM); IPR015943 (G3DSA:2.130.10.GENE3D); mobidb-lite (MOBIDB_LITE); mobidb-lite (MOBIDB_LITE); mobidb-lite (MOBIDB_LITE); mobidb-lite (MOBIDB_LITE); PTHR44491 (PANTHER); IPR017986 (PROSITE_PROFILES); IPR001680 (PROSITE_PROFILES); IPR001680 (PROSITE_PROFILES); IPR001680 (PROSITE_PROFILES); IPR036322 (SUPERFAMILY)…	F:GO:0005515	F:protein binding
C28514_c0_seq1_	peptidyl-prolyl cis-trans isomerase FKBP8-like	2653	10	0.0	3	F:GO:0005515; C:GO:0016021; P:GO:0006457	F:protein binding; C:integral component of membrane; P:protein folding			IPR019734 (SMART); IPR001179 (PFAM); G3DSA:1.20.58.280 (GENE3D); IPR001440 (PFAM); G3DSA:3.10.50.40 (GENE3D); IPR011990 (G3DSA:1.25.40.GENE3D); G3DSA:1.10.150.160 (GENE3D); mobidb-lite (MOBIDB_LITE); PTHR10516:SF271 (PANTHER); IPR023566 (PANTHER); IPR013026 (PROSITE_PROFILES); IPR001179 (PROSITE_PROFILES); IPR019734 (PROSITE_PROFILES); SSF54534 (SUPERFAMILY); IPR011990 (SUPERFAMILY)	F:GO:0005515	F:protein binding
C28560_c0_seq1_	interferon-induced with tetratricopeptide repeats 5-like isoform X1	1607	10	0.0	1	F:GO:0005515	F:protein binding			G3DSA:1.20.58.280 (GENE3D); IPR011990 (G3DSA:1.25.40.GENE3D); IPR011990 (G3DSA:1.25.40.GENE3D); IPR011990 (G3DSA:1.25.40.GENE3D); mobidb-lite (MOBIDB_LITE); mobidb-lite (MOBIDB_LITE); PTHR10271 (PANTHER); IPR024125 (PTHR10271:PANTHER); IPR013026 (PROSITE_PROFILES); IPR013026 (PROSITE_PROFILES); IPR011990 (SUPERFAMILY)	F:GO:0005515	F:protein binding
C28615_c3_seq1_	FAM177A1-like isoform X1	1094	10	5.23689E-85						IPR028260 (PFAM); mobidb-lite (MOBIDB_LITE); PTHR31206:SF6 (PANTHER); IPR028260 (PANTHER)	no GO terms	no GO terms
C28752_c0_seq1_	maternal -like	1336	10	0.0	1	P:GO:0008285	P:negative regulation of cell proliferation			IPR002087 (PRINTS); IPR002087 (SMART); IPR002087 (PFAM); mobidb-lite (MOBIDB_LITE); mobidb-lite (MOBIDB_LITE); IPR033332 (PTHR22978:PANTHER); PTHR22978 (PANTHER); IPR036054 (SUPERFAMILY)	P:GO:0008285	P:negative regulation of cell proliferation
C28838_c4_seq1_	guanine nucleotide-binding G(s) subunit alpha isoform X2	1794	10	1.97377E-103	5	F:GO:0005525; P:GO:0007186; F:GO:0003924; F:GO:0031683; F:GO:0004871	F:GTP binding; P:G-protein coupled receptor signaling pathway; F:GTPase activity; F:G-protein beta/gamma-subunit complex binding; F:signal transducer activity	EC:3.6.1.15	Nucleoside-triphosphate phosphatase	IPR000367 (PRINTS); IPR001019 (SMART); IPR001019 (PFAM); IPR011025 (G3DSA:1.10.400.GENE3D); mobidb-lite (MOBIDB_LITE); IPR001019 (PANTHER); PTHR10218:SF233 (PANTHER); IPR027417 (SUPERFAMILY); IPR011025 (SUPERFAMILY)	F:GO:0005525; P:GO:0007186; P:GO:0007165; F:GO:0003924; F:GO:0019001; F:GO:0031683; F:GO:0004871	F:GTP binding; P:G-protein coupled receptor signaling pathway; P:signal transduction; F:GTPase activity; F:guanyl nucleotide binding; F:G-protein beta/gamma-subunit complex binding; F:signal transducer activity
C29138_c0_seq1_	UPF0184 C9orf16 homolog	3288	10	3.13283E-55						G3DSA:1.20.5.50 (GENE3D); IPR022788 (PFAM); mobidb-lite (MOBIDB_LITE); mobidb-lite (MOBIDB_LITE); IPR005374 (PANTHER); IPR005374 (PRODOM)	no GO terms	no GO terms
C30109_c0_seq1_	gap junction -like	1359	10	3.36905E-67	3	C:GO:0005922; P:GO:0007154; C:GO:0016021	C:connexin complex; P:cell communication; C:integral component of membrane			IPR000500 (PRINTS); IPR019570 (SMART); G3DSA:1.20.1440.80 (GENE3D); IPR013092 (PFAM); IPR000500 (PANTHER)	C:GO:0005922; P:GO:0007154	C:connexin complex; P:cell communication
C30460_c1_seq1_	ras-related Rab-18	1750	10	5.02864E-143	4	F:GO:0005525; P:GO:0007264; F:GO:0003924; C:GO:0005622	F:GTP binding; P:small GTPase mediated signal transduction; F:GTPase activity; C:intracellular			PR00449 (PRINTS); SM00174 (SMART); SM00177 (SMART); SM00175 (SMART); SM00176 (SMART); SM00173 (SMART); G3DSA:3.30.70.1390 (GENE3D); G3DSA:3.40.50.300 (GENE3D); IPR001806 (PFAM); IPR005225 (TIGRFAM); PTHR24073 (PANTHER); PTHR24073:SF870 (PANTHER); PS51419 (PROSITE_PROFILES); cd01863 (CDD); IPR027417 (SUPERFAMILY)	F:GO:0005525; F:GO:0003924	F:GTP binding; F:GTPase activity
C30570_c0_seq1_	transmembrane 199-like	1598	10	4.50972E-87	2	P:GO:0070072; C:GO:0016021	P:vacuolar proton-transporting V-type ATPase complex assembly; C:integral component of membrane			IPR021013 (PFAM); IPR021013 (PANTHER)	P:GO:0070072	P:vacuolar proton-transporting V-type ATPase complex assembly
C30654_c0_seq1_	-glutamine gamma-glutamyltransferase K-like	1978	10	0.0	4	F:GO:0003810; F:GO:0046872; C:GO:0016021; P:GO:0018149	F:protein-glutamine gamma-glutamyltransferase activity; F:metal ion binding; C:integral component of membrane; P:peptide cross-linking	EC:2.3.2.13	Protein-glutamine gamma-glutamyltransferase	IPR036985 (G3DSA:3.90.260.GENE3D); IPR013783 (G3DSA:2.60.40.GENE3D); IPR008958 (PFAM); IPR013783 (G3DSA:2.60.40.GENE3D); PTHR11590:SF49 (PANTHER); PTHR11590 (PANTHER); IPR036238 (SUPERFAMILY); IPR036238 (SUPERFAMILY); SSF54001 (SUPERFAMILY)	F:GO:0003810; P:GO:0018149	F:protein-glutamine gamma-glutamyltransferase activity; P:peptide cross-linking
C30800_c1_seq1_	RAB6A-GEF complex partner 2	1733	10	0.0						IPR014848 (PFAM); mobidb-lite (MOBIDB_LITE); PTHR12507 (PANTHER)	no GO terms	no GO terms
C30847_c2_seq1_	calcium-independent phospholipase A2-gamma-like	1651	10	0.0	1	P:GO:0006629	P:lipid metabolic process			IPR002641 (PFAM); G3DSA:3.40.1090.10 (GENE3D); mobidb-lite (MOBIDB_LITE); mobidb-lite (MOBIDB_LITE); mobidb-lite (MOBIDB_LITE); mobidb-lite (MOBIDB_LITE); PTHR24185 (PANTHER); IPR002641 (PROSITE_PROFILES); IPR016035 (SUPERFAMILY)	P:GO:0006629; P:GO:0008152	P:lipid metabolic process; P:metabolic process
C31193_c3_seq1_	zinc finger RNA-binding -like isoform X2	2556	10	9.7555E-82	5	F:GO:0003676; F:GO:0005524; P:GO:0018108; F:GO:0004713; F:GO:0008270	F:nucleic acid binding; F:ATP binding; P:peptidyl-tyrosine phosphorylation; F:protein tyrosine kinase activity; F:zinc ion binding	EC:2.7.10	Transferring phosphorus-containing groups	IPR006561 (SMART); IPR006561 (PFAM); mobidb-lite (MOBIDB_LITE); PTHR10910:SF82 (PANTHER); PTHR10910 (PANTHER); IPR006561 (PROSITE_PROFILES)	no GO terms	no GO terms
C31559_c0_seq1_	RAB6A-GEF complex partner 2	1873	10	0.0						IPR014848 (PFAM); mobidb-lite (MOBIDB_LITE); PTHR12507 (PANTHER)	no GO terms	no GO terms
C31591_c0_seq1_	V-type immunoglobulin domain-containing suppressor of T-cell activation	1423	10	0.0						IPR013783 (G3DSA:2.60.40.GENE3D); PTHR44819 (PANTHER); IPR007110 (PROSITE_PROFILES)	no GO terms	no GO terms
C31705_c0_seq1_	F-box LRR-repeat 5	3249	10	0.0	7	P:GO:0055072; C:GO:0048471; F:GO:0005515; F:GO:0005506; P:GO:0031146; C:GO:0019005; P:GO:0016567	P:iron ion homeostasis; C:perinuclear region of cytoplasm; F:protein binding; F:iron ion binding; P:SCF-dependent proteasomal ubiquitin-dependent protein catabolic process; C:SCF ubiquitin ligase complex; P:protein ubiquitination			IPR006553 (SMART); IPR001810 (SMART); G3DSA:1.20.120.520 (GENE3D); IPR001810 (PFAM); G3DSA:1.20.1280.50 (GENE3D); IPR032675 (G3DSA:3.80.10.GENE3D); IPR001611 (PFAM); PTHR44657 (PANTHER); IPR001810 (PROSITE_PROFILES); IPR036047 (SUPERFAMILY); SSF52047 (SUPERFAMILY)	F:GO:0005515	F:protein binding
C31746_c0_seq1_	polyribonucleotide nucleotidyltransferase mitochondrial-like	2039	10	0.0	6	P:GO:0090503; F:GO:0000175; F:GO:0003723; P:GO:0006396; P:GO:0006402; F:GO:0004654	P:RNA phosphodiester bond hydrolysis, exonucleolytic; F:3'-5'-exoribonuclease activity; F:RNA binding; P:RNA processing; P:mRNA catabolic process; F:polyribonucleotide nucleotidyltransferase activity	EC:3.1.13; EC:3.1.15; EC:2.7.7.8	Acting on ester bonds; Acting on ester bonds; Polyribonucleotide nucleotidyltransferase	IPR004087 (SMART); IPR027408 (G3DSA:3.30.230.GENE3D); IPR015848 (PFAM); G3DSA:2.40.50.140 (GENE3D); IPR036456 (G3DSA:1.10.10.GENE3D); IPR001247 (PFAM); IPR027408 (G3DSA:3.30.230.GENE3D); IPR036612 (G3DSA:3.30.1370.GENE3D); IPR003029 (PFAM); IPR004088 (PFAM); PTHR11252:SF0 (PANTHER); IPR012162 (PANTHER); IPR003029 (PROSITE_PROFILES); PS50084 (PROSITE_PROFILES); cd11364 (CDD); IPR036612 (SUPERFAMIL…	F:GO:0003676; F:GO:0003723; P:GO:0006396; P:GO:0006402; F:GO:0004654	F:nucleic acid binding; F:RNA binding; P:RNA processing; P:mRNA catabolic process; F:polyribonucleotide nucleotidyltransferase activity
C31991_c0_seq1_	transport and Golgi organization 2 homolog isoform X1	2325	10	0.0						IPR008551 (PFAM); PTHR17985:SF8 (PANTHER); IPR008551 (PANTHER)	no GO terms	no GO terms
C32080_c1_seq1_	myotubularin-related 10-like	4535	10	0.0						IPR022587 (PFAM); IPR011993 (G3DSA:2.30.29.GENE3D); IPR010569 (PFAM); mobidb-lite (MOBIDB_LITE); IPR030564 (PANTHER); IPR030573 (PTHR10807:PANTHER); IPR010569 (PROSITE_PROFILES); IPR011993 (SUPERFAMILY); IPR029021 (SUPERFAMILY)	no GO terms	no GO terms
C32463_c0_seq1_	interferon-induced with tetratricopeptide repeats 5-like isoform X1	1625	10	0.0	1	F:GO:0005515	F:protein binding			G3DSA:1.20.58.280 (GENE3D); IPR011990 (G3DSA:1.25.40.GENE3D); IPR011990 (G3DSA:1.25.40.GENE3D); IPR011990 (G3DSA:1.25.40.GENE3D); mobidb-lite (MOBIDB_LITE); PTHR10271 (PANTHER); IPR024125 (PTHR10271:PANTHER); IPR013026 (PROSITE_PROFILES); IPR013026 (PROSITE_PROFILES); IPR011990 (SUPERFAMILY)	F:GO:0005515	F:protein binding
C33009_c0_seq1_	maternal -like	1305	10	0.0	1	P:GO:0008285	P:negative regulation of cell proliferation			IPR002087 (PRINTS); IPR002087 (SMART); IPR002087 (PFAM); mobidb-lite (MOBIDB_LITE); mobidb-lite (MOBIDB_LITE); PTHR22978 (PANTHER); IPR033332 (PTHR22978:PANTHER); IPR036054 (SUPERFAMILY)	P:GO:0008285	P:negative regulation of cell proliferation
C33054_c0_seq1_	ectonucleoside triphosphate diphosphohydrolase 1 isoform X1	1871	10	0.0	2	C:GO:0016021; F:GO:0016787	C:integral component of membrane; F:hydrolase activity			IPR000407 (PFAM); G3DSA:3.30.420.150 (GENE3D); PTHR11782:SF32 (PANTHER); IPR000407 (PANTHER); cd00012 (CDD)	F:GO:0016787	F:hydrolase activity
C33157_c0_seq1_	transport and Golgi organization 2 homolog isoform X1	2282	10	1.87731E-117						IPR008551 (PFAM); IPR008551 (PANTHER); PTHR17985:SF8 (PANTHER)	no GO terms	no GO terms
C33512_c0_seq1_	mitoferrin-1-like isoform X2	4153	10	9.2079E-54	2	C:GO:0016021; P:GO:0006810	C:integral component of membrane; P:transport			no IPS match	no IPS match	no IPS match
C33874_c2_seq1_	ubiquitin-conjugating enzyme E2 J1	1570	10	1.14818E-167	1	C:GO:0016021	C:integral component of membrane			SM00212 (SMART); IPR016135 (G3DSA:3.10.110.GENE3D); IPR000608 (PFAM); mobidb-lite (MOBIDB_LITE); PTHR44235 (PANTHER); IPR000608 (PROSITE_PROFILES); IPR000608 (CDD); IPR016135 (SUPERFAMILY)	no GO terms	no GO terms
C34121_c0_seq1_	F-box LRR-repeat 5	3249	10	0.0	7	P:GO:0055072; C:GO:0048471; F:GO:0005515; F:GO:0005506; P:GO:0031146; C:GO:0019005; P:GO:0016567	P:iron ion homeostasis; C:perinuclear region of cytoplasm; F:protein binding; F:iron ion binding; P:SCF-dependent proteasomal ubiquitin-dependent protein catabolic process; C:SCF ubiquitin ligase complex; P:protein ubiquitination			IPR001810 (SMART); IPR006553 (SMART); G3DSA:1.20.120.520 (GENE3D); IPR001810 (PFAM); IPR025875 (PFAM); IPR032675 (G3DSA:3.80.10.GENE3D); IPR001611 (PFAM); G3DSA:1.20.1280.50 (GENE3D); PTHR44657 (PANTHER); IPR001810 (PROSITE_PROFILES); SSF52047 (SUPERFAMILY); IPR036047 (SUPERFAMILY)	F:GO:0005515	F:protein binding
C34217_c0_seq1_	regulator of G- signaling 21-like	2484	10	2.48752E-123						IPR016137 (PRINTS); IPR016137 (SMART); IPR024066 (G3DSA:1.10.196.GENE3D); G3DSA:1.10.167.10 (GENE3D); IPR016137 (PFAM); IPR024066 (G3DSA:1.10.196.GENE3D); PTHR10845 (PANTHER); PTHR10845:SF240 (PANTHER); IPR016137 (PROSITE_PROFILES); IPR036305 (SUPERFAMILY)	no GO terms	no GO terms
C34219_c0_seq1_	receptor-type tyrosine- phosphatase epsilon-like	3118	10	0.0	2	F:GO:0004725; P:GO:0006470	F:protein tyrosine phosphatase activity; P:protein dephosphorylation			IPR000242 (PRINTS); IPR000242 (SMART); IPR003595 (SMART); IPR029021 (G3DSA:3.90.190.GENE3D); IPR000242 (PFAM); IPR029021 (G3DSA:3.90.190.GENE3D); IPR016336 (PIRSF); PTHR19134 (PANTHER); PTHR19134:SF451 (PANTHER); IPR000387 (PROSITE_PROFILES); IPR000387 (PROSITE_PROFILES); IPR000242 (PROSITE_PROFILES); IPR000242 (PROSITE_PROFILES); cd00047 (CDD); cd00047 (CDD); IPR029021 (SUPERFAMILY); IPR029021 (…	F:GO:0004725; P:GO:0006470; F:GO:0016791; P:GO:0016311	F:protein tyrosine phosphatase activity; P:protein dephosphorylation; F:phosphatase activity; P:dephosphorylation
C34243_c0_seq1_	serine threonine- kinase tousled-like 1-B	1730	10	5.91917E-66	3	F:GO:0005524; F:GO:0004674; P:GO:0006468	F:ATP binding; F:protein serine/threonine kinase activity; P:protein phosphorylation	EC:2.7.11	Transferring phosphorus-containing groups	G3DSA:1.10.510.10 (GENE3D); mobidb-lite (MOBIDB_LITE); PTHR22974:SF22 (PANTHER); PTHR22974 (PANTHER)	no GO terms	no GO terms
C34244_c1_seq1_	nascent polypeptide-associated complex subunit muscle-specific form-like	2078	10	0.0						mobidb-lite (MOBIDB_LITE); mobidb-lite (MOBIDB_LITE); mobidb-lite (MOBIDB_LITE); PTHR22427 (PANTHER); PTHR22427:SF2 (PANTHER)	no GO terms	no GO terms
C34281_c0_seq1_	stAR-related lipid transfer 3	3534	10	0.0	4	F:GO:0015485; C:GO:0005770; C:GO:0016021; F:GO:0017127	F:cholesterol binding; C:late endosome; C:integral component of membrane; F:cholesterol transporter activity			IPR002913 (SMART); IPR002913 (PFAM); IPR023393 (G3DSA:3.30.530.GENE3D); IPR019498 (PFAM); PTHR12136:SF51 (PANTHER); PTHR12136 (PANTHER); IPR019498 (PROSITE_PROFILES); IPR002913 (PROSITE_PROFILES); IPR029867 (CDD); SSF55961 (SUPERFAMILY)	F:GO:0015485; C:GO:0005770; F:GO:0008289; F:GO:0017127	F:cholesterol binding; C:late endosome; F:lipid binding; F:cholesterol transporter activity
C34290_c0_seq1_	polyribonucleotide nucleotidyltransferase mitochondrial-like	1852	10	0.0	6	P:GO:0090503; F:GO:0000175; F:GO:0003723; P:GO:0006396; P:GO:0006402; F:GO:0004654	P:RNA phosphodiester bond hydrolysis, exonucleolytic; F:3'-5'-exoribonuclease activity; F:RNA binding; P:RNA processing; P:mRNA catabolic process; F:polyribonucleotide nucleotidyltransferase activity	EC:3.1.13; EC:3.1.15; EC:2.7.7.8	Acting on ester bonds; Acting on ester bonds; Polyribonucleotide nucleotidyltransferase	IPR004087 (SMART); IPR015848 (PFAM); IPR001247 (PFAM); G3DSA:2.40.50.140 (GENE3D); IPR027408 (G3DSA:3.30.230.GENE3D); IPR004088 (PFAM); IPR003029 (PFAM); IPR036456 (G3DSA:1.10.10.GENE3D); IPR036612 (G3DSA:3.30.1370.GENE3D); IPR012162 (PANTHER); PTHR11252:SF0 (PANTHER); IPR003029 (PROSITE_PROFILES); PS50084 (PROSITE_PROFILES); cd11364 (CDD); IPR036612 (SUPERFAMILY); IPR012340 (SUPERFAMILY); IPR020…	F:GO:0003676; F:GO:0003723; P:GO:0006396; P:GO:0006402; F:GO:0004654	F:nucleic acid binding; F:RNA binding; P:RNA processing; P:mRNA catabolic process; F:polyribonucleotide nucleotidyltransferase activity
C34394_c0_seq1_	mitoferrin-1-like isoform X2	4125	10	2.74285E-53	2	C:GO:0016021; P:GO:0006810	C:integral component of membrane; P:transport			no IPS match	no IPS match	no IPS match
C34652_c0_seq1_	C8orf4 homolog	1075	10	9.47927E-54						IPR020282 (PFAM); PTHR32358 (PANTHER); IPR020282 (PRODOM)	no GO terms	no GO terms
C34724_c0_seq1_	WD repeat domain phosphoinositide-interacting 4	1387	10	0.0	2	F:GO:0005515; P:GO:0006914	F:protein binding; P:autophagy			IPR001680 (SMART); IPR015943 (G3DSA:2.130.10.GENE3D); IPR001680 (PFAM); IPR032910 (PTHR11227:PANTHER); PTHR11227 (PANTHER); IPR036322 (SUPERFAMILY)	F:GO:0005515; P:GO:0006914	F:protein binding; P:autophagy
C35241_c1_seq1_	GRB2-related adapter 2-like	1162	10	1.21001E-164	1	F:GO:0005515	F:protein binding			IPR000980 (PRINTS); PR00499 (PRINTS); IPR001452 (PRINTS); IPR001452 (SMART); IPR000980 (SMART); IPR001452 (PFAM); IPR036860 (G3DSA:3.30.505.GENE3D); G3DSA:2.30.30.40 (GENE3D); G3DSA:2.30.30.40 (GENE3D); IPR000980 (PFAM); mobidb-lite (MOBIDB_LITE); PTHR24418 (PANTHER); PTHR24418:SF299 (PANTHER); PTHR24418 (PANTHER); PTHR24418:SF299 (PANTHER); IPR000980 (PROSITE_PROFILES); IPR001452 (PROSITE_PROFIL…	F:GO:0005515	F:protein binding
C35339_c0_seq1_	myotubularin-related 10-like	3983	10	0.0						IPR011993 (G3DSA:2.30.29.GENE3D); IPR010569 (PFAM); IPR022587 (PFAM); mobidb-lite (MOBIDB_LITE); IPR030564 (PANTHER); IPR030573 (PTHR10807:PANTHER); IPR010569 (PROSITE_PROFILES); IPR029021 (SUPERFAMILY); IPR011993 (SUPERFAMILY)	no GO terms	no GO terms
C35627_c0_seq1_	rho GTPase-activating 25-like	4408	10	0.0	3	P:GO:0007165; F:GO:0005096; P:GO:0043547	P:signal transduction; F:GTPase activator activity; P:positive regulation of GTPase activity			IPR000198 (SMART); IPR000198 (PFAM); IPR008936 (G3DSA:1.10.555.GENE3D); mobidb-lite (MOBIDB_LITE); mobidb-lite (MOBIDB_LITE); PTHR15228:SF20 (PANTHER); PTHR15228 (PANTHER); IPR000198 (PROSITE_PROFILES); IPR008936 (SUPERFAMILY)	P:GO:0007165	P:signal transduction
C35696_c0_seq1_	UPF0184 C9orf16 homolog	3289	10	3.13821E-55						IPR022788 (PFAM); G3DSA:1.20.5.50 (GENE3D); mobidb-lite (MOBIDB_LITE); mobidb-lite (MOBIDB_LITE); IPR005374 (PANTHER); IPR005374 (PRODOM)	no GO terms	no GO terms
C35852_c0_seq1_	endonuclease exonuclease phosphatase family domain-containing 1-like	3415	10	0.0	5	F:GO:0003677; P:GO:0006281; P:GO:0090305; F:GO:0004527; F:GO:0004519	F:DNA binding; P:DNA repair; P:nucleic acid phosphodiester bond hydrolysis; F:exonuclease activity; F:endonuclease activity			IPR003583 (SMART); G3DSA:1.10.150.20 (GENE3D); G3DSA:1.10.150.310 (GENE3D); PF12836 (PFAM); G3DSA:1.10.150.280 (GENE3D); IPR036691 (G3DSA:3.60.10.GENE3D); PTHR21180:SF32 (PANTHER); PTHR21180 (PANTHER); cd10283 (CDD); IPR010994 (SUPERFAMILY); IPR010994 (SUPERFAMILY); IPR036691 (SUPERFAMILY)	P:GO:0006281; F:GO:0003677	P:DNA repair; F:DNA binding
C36034_c3_seq1_	neurexin-1 isoform X9	2314	10	1.94571E-15	6	P:GO:0090129; C:GO:0098793; P:GO:0007416; C:GO:0016021; P:GO:0051965; P:GO:0007269	P:positive regulation of synapse maturation; C:presynapse; P:synapse assembly; C:integral component of membrane; P:positive regulation of synapse assembly; P:neurotransmitter secretion			no IPS match	no IPS match	no IPS match
C36046_c0_seq1_	FAM177A1-like isoform X1	1070	10	1.87183E-114						IPR028260 (PFAM); mobidb-lite (MOBIDB_LITE); mobidb-lite (MOBIDB_LITE); PTHR31206:SF6 (PANTHER); IPR028260 (PANTHER)	no GO terms	no GO terms
C36376_c1_seq1_	rho GTPase-activating 25-like	3480	10	0.0	3	P:GO:0007165; F:GO:0005096; P:GO:0043547	P:signal transduction; F:GTPase activator activity; P:positive regulation of GTPase activity			IPR000198 (SMART); IPR000198 (PFAM); IPR008936 (G3DSA:1.10.555.GENE3D); mobidb-lite (MOBIDB_LITE); mobidb-lite (MOBIDB_LITE); PTHR15228:SF20 (PANTHER); PTHR15228 (PANTHER); IPR000198 (PROSITE_PROFILES); IPR008936 (SUPERFAMILY)	P:GO:0007165	P:signal transduction
C36646_c0_seq1_	uncharacterized protein LOC110489829	1599	10	0.0						mobidb-lite (MOBIDB_LITE); mobidb-lite (MOBIDB_LITE); mobidb-lite (MOBIDB_LITE); mobidb-lite (MOBIDB_LITE)	no GO terms	no GO terms
C36657_c0_seq1_	tyrosine- phosphatase non-receptor type 18-like	1156	10	1.94401E-106	2	F:GO:0004725; P:GO:0035335	F:protein tyrosine phosphatase activity; P:peptidyl-tyrosine dephosphorylation	EC:3.1.3.16; EC:3.1.3.48; EC:3.1.3.41	Protein-serine/threonine phosphatase; Protein-tyrosine-phosphatase; 4-nitrophenylphosphatase	mobidb-lite (MOBIDB_LITE)	no GO terms	no GO terms
C36765_c0_seq1_	interleukin-6 receptor subunit beta-like	3584	10	0.0	2	F:GO:0005515; C:GO:0016021	F:protein binding; C:integral component of membrane			IPR003961 (SMART); IPR013783 (G3DSA:2.60.40.GENE3D); IPR013783 (G3DSA:2.60.40.GENE3D); IPR013783 (G3DSA:2.60.40.GENE3D); IPR013783 (G3DSA:2.60.40.GENE3D); IPR013783 (G3DSA:2.60.40.GENE3D); PTHR23036:SF79 (PANTHER); PTHR23036 (PANTHER); IPR003961 (PROSITE_PROFILES); IPR003961 (PROSITE_PROFILES); IPR003961 (PROSITE_PROFILES); IPR003961 (PROSITE_PROFILES); IPR003961 (CDD); IPR003961 (CDD); IPR036116…	F:GO:0005515	F:protein binding
C36874_c0_seq1_	WD repeat domain phosphoinositide-interacting 4	1670	10	0.0	2	F:GO:0005515; P:GO:0006914	F:protein binding; P:autophagy			IPR001680 (SMART); IPR015943 (G3DSA:2.130.10.GENE3D); IPR001680 (PFAM); IPR032910 (PTHR11227:PANTHER); PTHR11227 (PANTHER); IPR036322 (SUPERFAMILY)	F:GO:0005515; P:GO:0006914	F:protein binding; P:autophagy
C36998_c3_seq1_	transient receptor potential cation channel subfamily V member 1-like	5882	10	0.0	7	F:GO:0005216; P:GO:0009408; F:GO:0005515; C:GO:0016021; P:GO:0070588; C:GO:0005622; C:GO:0005886	F:ion channel activity; P:response to heat; F:protein binding; C:integral component of membrane; P:calcium ion transmembrane transport; C:intracellular; C:plasma membrane			IPR008347 (PRINTS); IPR002110 (SMART); IPR020683 (PFAM); IPR036770 (G3DSA:1.25.40.GENE3D); mobidb-lite (MOBIDB_LITE); IPR024862 (PANTHER); IPR024863 (PTHR10582:PANTHER); IPR020683 (PROSITE_PROFILES); IPR002110 (PROSITE_PROFILES); IPR020683 (CDD); IPR036770 (SUPERFAMILY)	F:GO:0005216; P:GO:0006811; F:GO:0005515; C:GO:0016021	F:ion channel activity; P:ion transport; F:protein binding; C:integral component of membrane
C37518_c0_seq1_	serum amyloid P-component-like	1220	10	1.24079E-166	2	F:GO:0046872; C:GO:0005576	F:metal ion binding; C:extracellular region			IPR001759 (PRINTS); IPR001759 (SMART); IPR001759 (PFAM); G3DSA:2.60.120.200 (GENE3D); PTHR19277 (PANTHER); PTHR19277:SF119 (PANTHER); IPR001759 (PROSITE_PROFILES); IPR013320 (SUPERFAMILY)	no GO terms	no GO terms
C37871_c1_seq1_	ribosomal S6 kinase beta-1-like	1347	10	1.08445E-46	4	F:GO:0005524; P:GO:0007165; F:GO:0004674; P:GO:0006468	F:ATP binding; P:signal transduction; F:protein serine/threonine kinase activity; P:protein phosphorylation	EC:2.7.11	Transferring phosphorus-containing groups	mobidb-lite (MOBIDB_LITE); PTHR24351 (PANTHER); PTHR24351:SF48 (PANTHER)	no GO terms	no GO terms
C37875_c0_seq1_	uncharacterized protein LOC110489829	1620	10	0.0						mobidb-lite (MOBIDB_LITE); mobidb-lite (MOBIDB_LITE); mobidb-lite (MOBIDB_LITE); mobidb-lite (MOBIDB_LITE)	no GO terms	no GO terms
C37960_c0_seq1_	leukosialin isoform X1	2630	10	0.0						mobidb-lite (MOBIDB_LITE); mobidb-lite (MOBIDB_LITE); mobidb-lite (MOBIDB_LITE); mobidb-lite (MOBIDB_LITE)	no GO terms	no GO terms
C38550_c0_seq1_	androgen-dependent TFPI-regulating -like isoform X2	2171	10	5.57649E-98	1	C:GO:0016021	C:integral component of membrane			IPR006838 (PFAM); IPR006838 (PANTHER)	C:GO:0016021	C:integral component of membrane
C39001_c0_seq1_	aldehyde dehydrogenase family 3 member B1-like	2137	10	0.0	3	P:GO:0006081; F:GO:0004030; P:GO:0055114	P:cellular aldehyde metabolic process; F:aldehyde dehydrogenase [NAD(P)+] activity; P:oxidation-reduction process	EC:1.2.1.5	Aldehyde dehydrogenase (NAD(P)(+))	IPR015590 (PFAM); G3DSA:3.40.309.10 (GENE3D); IPR012394 (PIRSF); IPR016162 (G3DSA:3.40.605.GENE3D); PTHR43570 (PANTHER); PTHR43570:SF2 (PANTHER); IPR016161 (SUPERFAMILY)	P:GO:0006081; F:GO:0016491; F:GO:0004030; P:GO:0008152; P:GO:0055114	P:cellular aldehyde metabolic process; F:oxidoreductase activity; F:aldehyde dehydrogenase [NAD(P)+] activity; P:metabolic process; P:oxidation-reduction process
C39069_c1_seq1_	arylsulfatase B	3905	10	0.0	2	F:GO:0008484; P:GO:0008152	F:sulfuric ester hydrolase activity; P:metabolic process			G3DSA:3.30.1120.10 (GENE3D); IPR017849 (G3DSA:3.40.720.GENE3D); IPR000917 (PFAM); mobidb-lite (MOBIDB_LITE); PTHR10342 (PANTHER); PTHR10342:SF255 (PANTHER); cd16029 (CDD); IPR017850 (SUPERFAMILY)	F:GO:0003824; F:GO:0008484; P:GO:0008152	F:catalytic activity; F:sulfuric ester hydrolase activity; P:metabolic process
C39757_c0_seq1_	dual specificity phosphatase 6-like	1988	10	5.05109E-83	10	P:GO:0000188; P:GO:0040036; P:GO:0060420; F:GO:0004725; P:GO:0070373; P:GO:0043065; P:GO:0042663; P:GO:0035335; F:GO:0017017; P:GO:0009953	P:inactivation of MAPK activity; P:regulation of fibroblast growth factor receptor signaling pathway; P:regulation of heart growth; F:protein tyrosine phosphatase activity; P:negative regulation of ERK1 and ERK2 cascade; P:positive regulation of apoptotic process; P:regulation of endodermal cell fate specification; P:peptidyl-tyrosine dephosphorylation; F:MAP kinase tyrosine/serine/threonine phos…	EC:3.1.3.16; EC:3.1.3.48; EC:3.1.3.41	Protein-serine/threonine phosphatase; Protein-tyrosine-phosphatase; 4-nitrophenylphosphatase	IPR020422 (SMART); IPR029021 (G3DSA:3.90.190.GENE3D); IPR000340 (PFAM); PTHR10159:SF45 (PANTHER); IPR024950 (PANTHER); IPR020422 (PROSITE_PROFILES); IPR000387 (PROSITE_PROFILES); IPR020422 (CDD); IPR029021 (SUPERFAMILY)	P:GO:0006470; F:GO:0016791; P:GO:0016311; F:GO:0008138	P:protein dephosphorylation; F:phosphatase activity; P:dephosphorylation; F:protein tyrosine/serine/threonine phosphatase activity
C39827_c1_seq1_	WD repeat and FYVE domain-containing 1	2552	10	1.08894E-123	2	F:GO:0005515; F:GO:0046872	F:protein binding; F:metal ion binding			IPR000306 (SMART); IPR001680 (SMART); IPR013083 (G3DSA:3.30.40.GENE3D); IPR015943 (G3DSA:2.130.10.GENE3D); IPR011042 (G3DSA:2.120.10.GENE3D); IPR001680 (PFAM); IPR000306 (PFAM); PTHR13856:SF6 (PANTHER); PTHR13856 (PANTHER); IPR001680 (PROSITE_PROFILES); IPR017986 (PROSITE_PROFILES); IPR001680 (PROSITE_PROFILES); IPR017455 (PROSITE_PROFILES); IPR011011 (SUPERFAMILY); IPR036322 (SUPERFAMILY)	F:GO:0005515; F:GO:0046872	F:protein binding; F:metal ion binding
C4121_c0_seq1_	Histone	1456	10	8.5687E-94	5	C:GO:0005634; F:GO:0003677; C:GO:0016021; C:GO:0000786; P:GO:0006334	C:nucleus; F:DNA binding; C:integral component of membrane; C:nucleosome; P:nucleosome assembly			no IPS match	no IPS match	no IPS match
C4174_c3_seq1_	transcription elongation factor B polypeptide 2-like	1907	10	2.6665E-75	3	F:GO:0005515; F:GO:0003746; P:GO:0006414	F:protein binding; F:translation elongation factor activity; P:translational elongation			IPR000626 (SMART); G3DSA:3.10.20.90 (GENE3D); IPR000626 (PFAM); mobidb-lite (MOBIDB_LITE); PTHR13248:SF2 (PANTHER); PTHR13248 (PANTHER); IPR000626 (PROSITE_PROFILES); cd01788 (CDD); IPR029071 (SUPERFAMILY)	F:GO:0005515	F:protein binding
C4187_c0_seq1_	DEP domain-containing mTOR-interacting isoform X1	1929	10	0.0	3	F:GO:0005515; P:GO:0032007; P:GO:0006469	F:protein binding; P:negative regulation of TOR signaling; P:negative regulation of protein kinase activity			IPR001478 (SMART); IPR000591 (SMART); IPR036388 (G3DSA:1.10.10.GENE3D); IPR000591 (PFAM); G3DSA:2.30.42.10 (GENE3D); PTHR22829 (PANTHER); IPR037589 (PTHR22829:PANTHER); IPR000591 (PROSITE_PROFILES); IPR001478 (PROSITE_PROFILES); cd00992 (CDD); IPR037335 (CDD); IPR036390 (SUPERFAMILY); IPR036390 (SUPERFAMILY); IPR036034 (SUPERFAMILY)	F:GO:0005515; P:GO:0032007; P:GO:0006469; P:GO:0035556	F:protein binding; P:negative regulation of TOR signaling; P:negative regulation of protein kinase activity; P:intracellular signal transduction
C4354_c2_seq1_	Cathepsin S precursor	801	10	0.0	2	P:GO:0006508; F:GO:0008234	P:proteolysis; F:cysteine-type peptidase activity			IPR000668 (PRINTS); IPR000668 (SMART); IPR000668 (PFAM); G3DSA:3.90.70.10 (GENE3D); IPR013128 (PANTHER); PTHR12411:SF413 (PANTHER); cd02248 (CDD); SSF54001 (SUPERFAMILY)	P:GO:0006508; F:GO:0008234	P:proteolysis; F:cysteine-type peptidase activity
C4411_c0_seq1_	homeobox Nkx- -like	2519	10	0.0	3	C:GO:0005634; P:GO:0006355; F:GO:0043565	C:nucleus; P:regulation of transcription, DNA-templated; F:sequence-specific DNA binding			IPR020479 (PRINTS); IPR001356 (SMART); G3DSA:1.10.10.60 (GENE3D); IPR001356 (PFAM); mobidb-lite (MOBIDB_LITE); PTHR24340:SF32 (PANTHER); PTHR24340 (PANTHER); IPR001356 (PROSITE_PROFILES); IPR001356 (CDD); IPR009057 (SUPERFAMILY)	F:GO:0003677	F:DNA binding
C4463_c7_seq1_	PREDICTED: uncharacterized protein LOC106593263	3890	10	0.0						PTHR24401 (PANTHER); PTHR24401:SF29 (PANTHER)	no GO terms	no GO terms
C4485_c0_seq1_	uncharacterized protein LOC109899402	699	10	2.81198E-74	1	F:GO:0003950	F:NAD+ ADP-ribosyltransferase activity			IPR012317 (PFAM); G3DSA:3.90.175.10 (GENE3D); PTHR36542:SF2 (PANTHER); PTHR36542 (PANTHER); SSF56399 (SUPERFAMILY)	F:GO:0003950	F:NAD+ ADP-ribosyltransferase activity
C4496_c6_seq1_	coronin-1A-like	1906	10	0.0	3	F:GO:0051015; P:GO:0001845; P:GO:0030595	F:actin filament binding; P:phagolysosome assembly; P:leukocyte chemotaxis			IPR001680 (SMART); SM01167 (SMART); IPR015048 (SMART); G3DSA:1.10.10.670 (GENE3D); IPR015048 (PFAM); IPR011042 (G3DSA:2.120.10.GENE3D); G3DSA:1.20.5.300 (GENE3D); PF16300 (PFAM); IPR015943 (G3DSA:2.130.10.GENE3D); IPR001680 (PFAM); IPR015505 (PANTHER); IPR027340 (PTHR10856:PANTHER); IPR017986 (PROSITE_PROFILES); IPR001680 (PROSITE_PROFILES); IPR001680 (PROSITE_PROFILES); IPR036322 (SUPERFAMILY)	F:GO:0005515	F:protein binding
C4715_c0_seq1_	type I cytoskeletal 18-like	1595	10	0.0	2	F:GO:0005198; C:GO:0005882	F:structural molecule activity; C:intermediate filament			IPR002957 (PRINTS); IPR001664 (SMART); G3DSA:1.20.5.340 (GENE3D); G3DSA:1.20.5.170 (GENE3D); IPR001664 (PFAM); G3DSA:1.20.5.170 (GENE3D); mobidb-lite (MOBIDB_LITE); IPR001664 (PANTHER); PTHR23239:SF346 (PANTHER); SSF64593 (SUPERFAMILY); SSF64593 (SUPERFAMILY)	F:GO:0005198; C:GO:0005882	F:structural molecule activity; C:intermediate filament
C4889_c0_seq1_	rho GTPase-activating 10-like	2840	10	0.0	5	F:GO:0005515; P:GO:0007165; F:GO:0005096; C:GO:0016021; P:GO:0043547	F:protein binding; P:signal transduction; F:GTPase activator activity; C:integral component of membrane; P:positive regulation of GTPase activity			IPR000198 (SMART); IPR001452 (SMART); IPR027267 (G3DSA:1.20.1270.GENE3D); IPR011993 (G3DSA:2.30.29.GENE3D); IPR001849 (PFAM); IPR000198 (PFAM); IPR008936 (G3DSA:1.10.555.GENE3D); IPR001452 (PFAM); G3DSA:2.30.30.40 (GENE3D); PF16746 (PFAM); mobidb-lite (MOBIDB_LITE); IPR035486 (PTHR12552:PANTHER); PTHR12552 (PANTHER); PTHR12552 (PANTHER); IPR035486 (PTHR12552:PANTHER); IPR001849 (PROSITE_PROFILES)…	F:GO:0005515; P:GO:0007165; F:GO:0005096	F:protein binding; P:signal transduction; F:GTPase activator activity
C4955_c0_seq1_	CCAAT enhancer-binding alpha	883	10	9.64866E-64	6	C:GO:0005634; F:GO:0003700; P:GO:0006351; P:GO:0006355; P:GO:0060416; F:GO:0043565	C:nucleus; F:transcription factor activity, sequence-specific DNA binding; P:transcription, DNA-templated; P:regulation of transcription, DNA-templated; P:response to growth hormone; F:sequence-specific DNA binding			mobidb-lite (MOBIDB_LITE); PTHR23334 (PANTHER); PTHR23334:SF5 (PANTHER)	no GO terms	no GO terms
C5065_c2_seq1_	sialoadhesin-like isoform X1	2012	10	0.0	2	P:GO:0016337; C:GO:0016021	P:single organismal cell-cell adhesion; C:integral component of membrane			IPR003989 (PRINTS); IPR003599 (SMART); IPR003598 (SMART); IPR007110 (PFAM); G3DSA:2.60.40.1290 (GENE3D); IPR013783 (G3DSA:2.60.40.GENE3D); IPR013783 (G3DSA:2.60.40.GENE3D); IPR013783 (G3DSA:2.60.40.GENE3D); IPR013162 (PFAM); mobidb-lite (MOBIDB_LITE); PTHR12035 (PANTHER); PTHR12035:SF72 (PANTHER); IPR007110 (PROSITE_PROFILES); IPR007110 (PROSITE_PROFILES); cd00096 (CDD); IPR036179 (SUPERFAMILY); …	C:GO:0016020; P:GO:0098609	C:membrane; P:cell-cell adhesion
C5159_c1_seq1_	lysM and peptidoglycan-binding domain-containing 3-like	2186	10	0.0	1	C:GO:0016021	C:integral component of membrane			IPR018392 (SMART); IPR036779 (G3DSA:3.10.350.GENE3D); IPR018392 (PFAM); mobidb-lite (MOBIDB_LITE); mobidb-lite (MOBIDB_LITE); PTHR20932:SF5 (PANTHER); PTHR20932 (PANTHER); IPR018392 (PROSITE_PROFILES); IPR018392 (CDD)	no GO terms	no GO terms
C5161_c3_seq1_	GRB2-related adapter 2-like	785	10	9.21969E-115	1	F:GO:0005515	F:protein binding			IPR000980 (PRINTS); IPR001452 (PRINTS); IPR001452 (SMART); IPR000980 (SMART); IPR000980 (PFAM); IPR036860 (G3DSA:3.30.505.GENE3D); IPR001452 (PFAM); G3DSA:2.30.30.40 (GENE3D); mobidb-lite (MOBIDB_LITE); PTHR24418:SF299 (PANTHER); PTHR24418 (PANTHER); IPR000980 (PROSITE_PROFILES); IPR001452 (PROSITE_PROFILES); cd09941 (CDD); IPR036028 (SUPERFAMILY); IPR036860 (SUPERFAMILY)	F:GO:0005515	F:protein binding
C5407_c0_seq1_	plastin-2	1872	10	0.0	2	F:GO:0003779; F:GO:0005509	F:actin binding; F:calcium ion binding			IPR001715 (SMART); IPR002048 (SMART); IPR036872 (G3DSA:1.10.418.GENE3D); IPR001715 (PFAM); G3DSA:1.10.238.10 (GENE3D); IPR036872 (G3DSA:1.10.418.GENE3D); IPR036872 (G3DSA:1.10.418.GENE3D); PTHR19961 (PANTHER); PTHR19961:SF35 (PANTHER); IPR002048 (PROSITE_PROFILES); IPR002048 (PROSITE_PROFILES); IPR001715 (PROSITE_PROFILES); IPR001715 (PROSITE_PROFILES); IPR001715 (PROSITE_PROFILES); IPR001715 (CD…	F:GO:0005515; F:GO:0005509	F:protein binding; F:calcium ion binding
C5608_c4_seq1_	general transcription factor IIH subunit 3	2112	10	0.0	3	C:GO:0000439; P:GO:0006289; P:GO:0006355	C:core TFIIH complex; P:nucleotide-excision repair; P:regulation of transcription, DNA-templated			IPR004600 (TIGRFAM); IPR004600 (PFAM); IPR004600 (PANTHER)	C:GO:0000439; P:GO:0006289; P:GO:0006355	C:core TFIIH complex; P:nucleotide-excision repair; P:regulation of transcription, DNA-templated
C5620_c0_seq1_	fibroleukin	1849	10	0.0	2	P:GO:0006508; F:GO:0008233	P:proteolysis; F:peptidase activity			IPR002181 (SMART); IPR002181 (PFAM); IPR014716 (G3DSA:3.90.215.GENE3D); IPR014715 (G3DSA:4.10.530.GENE3D); mobidb-lite (MOBIDB_LITE); PTHR19143 (PANTHER); IPR033083 (PTHR19143:PANTHER); IPR002181 (PROSITE_PROFILES); IPR002181 (CDD); IPR036056 (SUPERFAMILY)	F:GO:0008233	F:peptidase activity
C5637_c1_seq1_	WD repeat-containing 47 isoform X1	2206	10	4.42458E-159	1	F:GO:0005515	F:protein binding			IPR020472 (PRINTS); IPR001680 (SMART); IPR001680 (PFAM); G3DSA:1.10.10.670 (GENE3D); IPR015943 (G3DSA:2.130.10.GENE3D); IPR015943 (G3DSA:2.130.10.GENE3D); PTHR19863 (PANTHER); PTHR19863:SF5 (PANTHER); IPR001680 (PROSITE_PROFILES); IPR001680 (PROSITE_PROFILES); IPR001680 (PROSITE_PROFILES); IPR017986 (PROSITE_PROFILES); IPR001680 (PROSITE_PROFILES); IPR036322 (SUPERFAMILY)	F:GO:0005515	F:protein binding
C5738_c2_seq1_	raftlin-2-like isoform X2	4597	10	0.0						IPR028169 (PFAM); mobidb-lite (MOBIDB_LITE); mobidb-lite (MOBIDB_LITE); PTHR17601:SF1 (PANTHER); IPR028169 (PANTHER)	no GO terms	no GO terms
C5761_c0_seq1_	tetraspanin-3-like	2141	10	6.86229E-168	1	C:GO:0016021	C:integral component of membrane			IPR000301 (PRINTS); IPR000301 (PIRSF); IPR018499 (PFAM); IPR008952 (G3DSA:1.10.1450.GENE3D); PTHR19282 (PANTHER); PTHR19282:SF48 (PANTHER); cd03163 (CDD); IPR008952 (SUPERFAMILY)	C:GO:0016021	C:integral component of membrane
C5848_c1_seq1_	plastin-2	1448	10	0.0	2	F:GO:0003779; F:GO:0005509	F:actin binding; F:calcium ion binding			IPR001715 (SMART); IPR001715 (PFAM); IPR036872 (G3DSA:1.10.418.GENE3D); IPR036872 (G3DSA:1.10.418.GENE3D); IPR036872 (G3DSA:1.10.418.GENE3D); PTHR19961 (PANTHER); PTHR19961:SF35 (PANTHER); IPR001715 (PROSITE_PROFILES); IPR001715 (PROSITE_PROFILES); IPR001715 (PROSITE_PROFILES); IPR001715 (CDD); IPR036872 (SUPERFAMILY)	F:GO:0005515	F:protein binding
C5870_c0_seq1_	T-cell receptor beta chain T17T-22 precursor	1245	10	4.84118E-76						IPR003597 (SMART); IPR013783 (G3DSA:2.60.40.GENE3D); IPR003597 (PFAM); PTHR23266:SF198 (PANTHER); PTHR23266 (PANTHER); IPR007110 (PROSITE_PROFILES); IPR036179 (SUPERFAMILY)	no GO terms	no GO terms
C5900_c0_seq1_	C-type lectin domain family 4 member E-like	667	10	1.8556E-96	2	C:GO:0016021; F:GO:0030246	C:integral component of membrane; F:carbohydrate binding			IPR016186 (G3DSA:3.10.100.GENE3D); PTHR22802:SF325 (PANTHER); PTHR22802 (PANTHER); IPR016187 (SUPERFAMILY)	no GO terms	no GO terms
C5967_c0_seq1_	mRNA decay activator ZFP36-like	3014	10	1.33028E-162	1	F:GO:0046872	F:metal ion binding			IPR000571 (SMART); IPR036855 (G3DSA:4.10.1000.GENE3D); IPR000571 (PFAM); mobidb-lite (MOBIDB_LITE); mobidb-lite (MOBIDB_LITE); PTHR12547:SF98 (PANTHER); PTHR12547 (PANTHER); IPR000571 (PROSITE_PROFILES); IPR000571 (PROSITE_PROFILES); IPR036855 (SUPERFAMILY); IPR036855 (SUPERFAMILY)	F:GO:0046872	F:metal ion binding
C5969_c0_seq1_	fibroleukin	1865	10	0.0	2	P:GO:0006508; F:GO:0008233	P:proteolysis; F:peptidase activity			IPR002181 (SMART); IPR014716 (G3DSA:3.90.215.GENE3D); IPR014715 (G3DSA:4.10.530.GENE3D); IPR002181 (PFAM); mobidb-lite (MOBIDB_LITE); IPR033083 (PTHR19143:PANTHER); PTHR19143 (PANTHER); IPR002181 (PROSITE_PROFILES); IPR002181 (CDD); IPR036056 (SUPERFAMILY)	F:GO:0008233	F:peptidase activity
C40272_c2_seq1_	zinc finger ubi-d4-like	1216	10	2.16859E-93	1	F:GO:0008270	F:zinc ion binding			IPR001965 (SMART); IPR013083 (G3DSA:3.30.40.GENE3D); IPR013083 (G3DSA:3.30.40.GENE3D); IPR019787 (PFAM); PTHR10615 (PANTHER); PTHR10615:SF13 (PANTHER); IPR019787 (PROSITE_PROFILES); IPR019787 (PROSITE_PROFILES); cd15530 (CDD); IPR011011 (SUPERFAMILY); IPR011011 (SUPERFAMILY)	no GO terms	no GO terms
C40408_c0_seq1_	sodium bile acid cotransporter	4412	10	0.0	3	F:GO:0008508; C:GO:0016021; P:GO:0015721	F:bile acid:sodium symporter activity; C:integral component of membrane; P:bile acid and bile salt transport			IPR002657 (PFAM); IPR004710 (TIGRFAM); IPR004710 (PANTHER); IPR030208 (PTHR10361:PANTHER)	F:GO:0008508; C:GO:0016020; P:GO:0015721	F:bile acid:sodium symporter activity; C:membrane; P:bile acid and bile salt transport
C40549_c0_seq1_	rho GTPase-activating 10-like	3621	10	0.0	5	F:GO:0005515; P:GO:0007165; F:GO:0005096; C:GO:0016021; P:GO:0043547	F:protein binding; P:signal transduction; F:GTPase activator activity; C:integral component of membrane; P:positive regulation of GTPase activity			IPR000198 (SMART); IPR001452 (SMART); PF16746 (PFAM); IPR001849 (PFAM); IPR008936 (G3DSA:1.10.555.GENE3D); IPR027267 (G3DSA:1.20.1270.GENE3D); IPR011993 (G3DSA:2.30.29.GENE3D); IPR000198 (PFAM); IPR001452 (PFAM); G3DSA:2.30.30.40 (GENE3D); mobidb-lite (MOBIDB_LITE); mobidb-lite (MOBIDB_LITE); PTHR12552 (PANTHER); IPR035486 (PTHR12552:PANTHER); IPR000198 (PROSITE_PROFILES); IPR001452 (PROSITE_PROF…	F:GO:0005515; P:GO:0007165; F:GO:0005096	F:protein binding; P:signal transduction; F:GTPase activator activity
C41106_c0_seq1_	DNA polymerase III -type-like	1262	10	3.78505E-144	1	F:GO:0003676	F:nucleic acid binding			IPR013520 (SMART); IPR036397 (G3DSA:3.30.420.GENE3D); IPR013520 (PFAM); PTHR13058:SF19 (PANTHER); PTHR13058 (PANTHER); cd06127 (CDD); IPR012337 (SUPERFAMILY)	F:GO:0003676	F:nucleic acid binding
C41166_c0_seq1_	regulator of G- signaling 21-like	1850	10	1.23237E-120						IPR016137 (PRINTS); IPR016137 (SMART); IPR024066 (G3DSA:1.10.196.GENE3D); IPR016137 (PFAM); G3DSA:1.10.167.10 (GENE3D); IPR024066 (G3DSA:1.10.196.GENE3D); PTHR10845:SF240 (PANTHER); PTHR10845 (PANTHER); IPR016137 (PROSITE_PROFILES); IPR036305 (SUPERFAMILY)	no GO terms	no GO terms
C41304_c0_seq1_	serum amyloid P-component-like	1215	10	1.19723E-166	2	F:GO:0046872; C:GO:0005576	F:metal ion binding; C:extracellular region			IPR001759 (PRINTS); IPR001759 (SMART); IPR001759 (PFAM); G3DSA:2.60.120.200 (GENE3D); PTHR19277 (PANTHER); PTHR19277:SF119 (PANTHER); IPR001759 (PROSITE_PROFILES); IPR013320 (SUPERFAMILY)	no GO terms	no GO terms
C41361_c0_seq1_	mast cell tryptase-like	608	10	1.81983E-48	2	P:GO:0006508; F:GO:0004252	P:proteolysis; F:serine-type endopeptidase activity	EC:3.4.21	Acting on peptide bonds (peptidases)	IPR001254 (PFAM); G3DSA:2.40.10.10 (GENE3D); PTHR24256 (PANTHER); IPR001254 (PROSITE_PROFILES); IPR009003 (SUPERFAMILY)	P:GO:0006508; F:GO:0004252	P:proteolysis; F:serine-type endopeptidase activity
C41890_c0_seq1_	cholesterol 25-hydroxylase	761	10	4.18556E-169	5	F:GO:0005506; F:GO:0016491; C:GO:0016021; P:GO:0055114; P:GO:0006633	F:iron ion binding; F:oxidoreductase activity; C:integral component of membrane; P:oxidation-reduction process; P:fatty acid biosynthetic process			IPR006694 (PFAM); PTHR11863:SF94 (PANTHER); PTHR11863 (PANTHER)	F:GO:0016491; F:GO:0005506; P:GO:0008610; P:GO:0055114	F:oxidoreductase activity; F:iron ion binding; P:lipid biosynthetic process; P:oxidation-reduction process
C41991_c1_seq1_	Zinc finger 503	3368	10	0.0	2	F:GO:0003676; F:GO:0046872	F:nucleic acid binding; F:metal ion binding			IPR022129 (PFAM); G3DSA:3.30.160.60 (GENE3D); mobidb-lite (MOBIDB_LITE); mobidb-lite (MOBIDB_LITE); PTHR12522:SF3 (PANTHER); PTHR12522 (PANTHER); IPR013087 (PROSITE_PROFILES)	F:GO:0003676	F:nucleic acid binding
C42108_c0_seq1_	coiled-coil and C2 domain-containing 1B isoform X1	3207	10	0.0	1	F:GO:0005515	F:protein binding			IPR006608 (SMART); IPR011990 (G3DSA:1.25.40.GENE3D); IPR035892 (G3DSA:2.60.40.GENE3D); mobidb-lite (MOBIDB_LITE); mobidb-lite (MOBIDB_LITE); mobidb-lite (MOBIDB_LITE); mobidb-lite (MOBIDB_LITE); mobidb-lite (MOBIDB_LITE); PTHR13076:SF5 (PANTHER); PTHR13076 (PANTHER); IPR035892 (SUPERFAMILY)	F:GO:0005515	F:protein binding
C42256_c1_seq1_	GRAM domain-containing 1C-like	3586	10	0.0	1	C:GO:0016021	C:integral component of membrane			IPR004182 (SMART); IPR004182 (PFAM); IPR031968 (PFAM); mobidb-lite (MOBIDB_LITE); mobidb-lite (MOBIDB_LITE); mobidb-lite (MOBIDB_LITE); PTHR23319 (PANTHER); PTHR23319:SF1 (PANTHER); IPR031968 (PROSITE_PROFILES); cd13220 (CDD)	no GO terms	no GO terms
C42379_c0_seq1_	dual specificity phosphatase 6-like	1915	10	1.14069E-82	7	P:GO:0000188; P:GO:0040036; F:GO:0004725; P:GO:0042663; P:GO:0035335; F:GO:0017017; P:GO:0009953	P:inactivation of MAPK activity; P:regulation of fibroblast growth factor receptor signaling pathway; F:protein tyrosine phosphatase activity; P:regulation of endodermal cell fate specification; P:peptidyl-tyrosine dephosphorylation; F:MAP kinase tyrosine/serine/threonine phosphatase activity; P:dorsal/ventral pattern formation	EC:3.1.3.16; EC:3.1.3.48; EC:3.1.3.41	Protein-serine/threonine phosphatase; Protein-tyrosine-phosphatase; 4-nitrophenylphosphatase	IPR020422 (SMART); IPR029021 (G3DSA:3.90.190.GENE3D); IPR000340 (PFAM); PTHR10159:SF45 (PANTHER); IPR024950 (PANTHER); IPR020422 (PROSITE_PROFILES); IPR000387 (PROSITE_PROFILES); IPR020422 (CDD); IPR029021 (SUPERFAMILY)	P:GO:0006470; F:GO:0016791; P:GO:0016311; F:GO:0008138	P:protein dephosphorylation; F:phosphatase activity; P:dephosphorylation; F:protein tyrosine/serine/threonine phosphatase activity
C42545_c3_seq1_	ubiquitin carboxyl-terminal hydrolase 48-like isoform X1	2138	10	3.43396E-145	1	F:GO:0005515	F:protein binding			G3DSA:3.10.20.90 (GENE3D); mobidb-lite (MOBIDB_LITE); PTHR44275 (PANTHER); IPR000626 (PROSITE_PROFILES); IPR029071 (SUPERFAMILY)	F:GO:0005515	F:protein binding
C42780_c1_seq1_	tetratricopeptide repeat 39A-like	1676	10	0.0	1	F:GO:0005515	F:protein binding			IPR019412 (PFAM); IPR011990 (G3DSA:1.25.40.GENE3D); PTHR31859:SF7 (PANTHER); IPR019412 (PANTHER)	F:GO:0005515	F:protein binding
C42830_c1_seq1_	solute carrier family 35 member F6-like	1721	10	0.0	3	P:GO:0055085; F:GO:0022857; C:GO:0016021	P:transmembrane transport; F:transmembrane transporter activity; C:integral component of membrane			IPR009262 (PFAM); IPR012404 (PIRSF); PTHR13146:SF0 (PANTHER); PTHR13146 (PANTHER); SSF103481 (SUPERFAMILY)	P:GO:0055085; F:GO:0022857; C:GO:0016021	P:transmembrane transport; F:transmembrane transporter activity; C:integral component of membrane
C42993_c0_seq1_	sodium bile acid cotransporter	4240	10	0.0	3	F:GO:0008508; C:GO:0016021; P:GO:0015721	F:bile acid:sodium symporter activity; C:integral component of membrane; P:bile acid and bile salt transport			IPR002657 (PFAM); IPR004710 (TIGRFAM); IPR004710 (PANTHER); IPR030208 (PTHR10361:PANTHER)	F:GO:0008508; C:GO:0016020; P:GO:0015721	F:bile acid:sodium symporter activity; C:membrane; P:bile acid and bile salt transport
C43087_c2_seq1_	transient receptor potential cation channel subfamily V member 1-like	7016	10	0.0	7	F:GO:0005216; P:GO:0009408; F:GO:0005515; C:GO:0016021; P:GO:0070588; C:GO:0005622; C:GO:0005886	F:ion channel activity; P:response to heat; F:protein binding; C:integral component of membrane; P:calcium ion transmembrane transport; C:intracellular; C:plasma membrane			IPR008347 (PRINTS); IPR002110 (SMART); IPR020683 (PFAM); IPR036770 (G3DSA:1.25.40.GENE3D); mobidb-lite (MOBIDB_LITE); IPR024863 (PTHR10582:PANTHER); IPR024862 (PANTHER); IPR020683 (PROSITE_PROFILES); IPR002110 (PROSITE_PROFILES); IPR020683 (CDD); IPR036770 (SUPERFAMILY)	F:GO:0005216; P:GO:0006811; F:GO:0005515; C:GO:0016021	F:ion channel activity; P:ion transport; F:protein binding; C:integral component of membrane
C43225_c1_seq1_	inositol 1,4,5-trisphosphate receptor type 3-like	5955	10	0.0	5	P:GO:0048016; C:GO:0016021; F:GO:0005220; P:GO:0070588; C:GO:0005783	P:inositol phosphate-mediated signaling; C:integral component of membrane; F:inositol 1,4,5-trisphosphate-sensitive calcium-release channel activity; P:calcium ion transmembrane transport; C:endoplasmic reticulum			G3DSA:1.10.287.70 (GENE3D); IPR005821 (PFAM); mobidb-lite (MOBIDB_LITE); PTHR13715:SF51 (PANTHER); IPR015925 (PANTHER)	F:GO:0005216; P:GO:0006811; P:GO:0055085; C:GO:0016020; P:GO:0006816	F:ion channel activity; P:ion transport; P:transmembrane transport; C:membrane; P:calcium ion transport
C44699_c0_seq1_	Zinc finger 503	1459	10	0.0	2	F:GO:0003676; F:GO:0046872	F:nucleic acid binding; F:metal ion binding			IPR022129 (PFAM); G3DSA:3.30.160.60 (GENE3D); mobidb-lite (MOBIDB_LITE); mobidb-lite (MOBIDB_LITE); PTHR12522:SF3 (PANTHER); PTHR12522 (PANTHER); IPR013087 (PROSITE_PROFILES)	F:GO:0003676	F:nucleic acid binding
C44809_c0_seq1_	vacuolar sorting-associated 37B-like	4041	10	1.43172E-147						IPR009851 (PFAM); mobidb-lite (MOBIDB_LITE); mobidb-lite (MOBIDB_LITE); PTHR13678 (PANTHER); PTHR13678:SF9 (PANTHER); IPR009851 (PROSITE_PROFILES); IPR037202 (SUPERFAMILY)	no GO terms	no GO terms
C44818_c0_seq1_	VHSV-induced 2	1498	1	1.27267E-17						no IPS match	no IPS match	no IPS match
C45335_c2_seq1_	sorting nexin-21-like	2929	10	0.0	1	F:GO:0035091	F:phosphatidylinositol binding			IPR001683 (SMART); IPR036871 (G3DSA:3.30.1520.GENE3D); IPR001683 (PFAM); mobidb-lite (MOBIDB_LITE); PTHR20939:SF10 (PANTHER); PTHR20939 (PANTHER); IPR001683 (PROSITE_PROFILES); IPR036871 (SUPERFAMILY)	F:GO:0035091	F:phosphatidylinositol binding
C48581_c0_seq1_	interferon-gamma receptor	4267	10	2.36822E-125	3	P:GO:0010628; C:GO:0016021; F:GO:0019964	P:positive regulation of gene expression; C:integral component of membrane; F:interferon-gamma binding			IPR015373 (PFAM); IPR013783 (G3DSA:2.60.40.GENE3D); PTHR20859 (PANTHER); PTHR20859:SF46 (PANTHER); IPR003961 (CDD); IPR036116 (SUPERFAMILY)	F:GO:0005515	F:protein binding
C48597_c0_seq1_	FAM53C-like	1931	10	6.1478E-106						IPR029356 (PFAM); mobidb-lite (MOBIDB_LITE); PTHR28567:SF4 (PANTHER); IPR029356 (PANTHER)	no GO terms	no GO terms
C48593_c1_seq1_	solute carrier family 45 member 3-like	2653	10	0.0	4	F:GO:0003676; P:GO:0055085; F:GO:0046872; C:GO:0016021	F:nucleic acid binding; P:transmembrane transport; F:metal ion binding; C:integral component of membrane			G3DSA:1.20.1250.20 (GENE3D); G3DSA:1.20.1250.20 (GENE3D); PTHR19432 (PANTHER); PTHR19432:SF37 (PANTHER); IPR036259 (SUPERFAMILY)	no GO terms	no GO terms
C48623_c0_seq1_	T-cell immunoglobulin and mucin domain-containing 4-like	1246	10	4.64042E-159	1	C:GO:0016021	C:integral component of membrane			IPR003599 (SMART); IPR013106 (PFAM); IPR013783 (G3DSA:2.60.40.GENE3D); PTHR15498 (PANTHER); PTHR15498:SF8 (PANTHER); PTHR15498:SF8 (PANTHER); PTHR15498 (PANTHER); IPR007110 (PROSITE_PROFILES); IPR036179 (SUPERFAMILY)	no GO terms	no GO terms
C48790_c0_seq1_	oocyte-specific histone RNA stem-loop-binding 2-like	2280	10	0.0	1	F:GO:0003729	F:mRNA binding			IPR029344 (PFAM); IPR026502 (PANTHER)	F:GO:0003723; F:GO:0003729	F:RNA binding; F:mRNA binding
C49782_c0_seq1_	wee1 kinase 1-A	2888	10	0.0	7	F:GO:0000287; C:GO:0005634; F:GO:0005524; P:GO:0018108; F:GO:0004715; P:GO:0007067; F:GO:0004674	F:magnesium ion binding; C:nucleus; F:ATP binding; P:peptidyl-tyrosine phosphorylation; F:non-membrane spanning protein tyrosine kinase activity; P:mitotic nuclear division; F:protein serine/threonine kinase activity	EC:2.7.10; EC:2.7.11; EC:2.7.10.2	Transferring phosphorus-containing groups; Transferring phosphorus-containing groups; Non-specific protein-tyrosine kinase	IPR000719 (SMART); IPR000719 (PFAM); G3DSA:3.30.200.20 (GENE3D); IPR017164 (PIRSF); G3DSA:1.10.510.10 (GENE3D); mobidb-lite (MOBIDB_LITE); PTHR11042 (PANTHER); PTHR11042:SF72 (PANTHER); IPR000719 (PROSITE_PROFILES); IPR011009 (SUPERFAMILY)	F:GO:0000287; F:GO:0005524; C:GO:0005634; F:GO:0004715; F:GO:0004672; P:GO:0006468; P:GO:0000278	F:magnesium ion binding; F:ATP binding; C:nucleus; F:non-membrane spanning protein tyrosine kinase activity; F:protein kinase activity; P:protein phosphorylation; P:mitotic cell cycle
C49862_c0_seq1_	SLAM family member 8 precursor	1152	10	5.1333E-172	1	C:GO:0016020	C:membrane			IPR003599 (SMART); IPR013783 (G3DSA:2.60.40.GENE3D); IPR013106 (PFAM); IPR013783 (G3DSA:2.60.40.GENE3D); PTHR12080 (PANTHER); IPR007110 (PROSITE_PROFILES); IPR036179 (SUPERFAMILY)	no GO terms	no GO terms
C50423_c0_seq1_	interferon-gamma receptor	4054	10	8.80685E-126	3	P:GO:0010628; C:GO:0016021; F:GO:0019964	P:positive regulation of gene expression; C:integral component of membrane; F:interferon-gamma binding			IPR013783 (G3DSA:2.60.40.GENE3D); IPR015373 (PFAM); PTHR20859 (PANTHER); PTHR20859:SF46 (PANTHER); IPR003961 (CDD); IPR036116 (SUPERFAMILY)	F:GO:0005515	F:protein binding
C50867_c0_seq1_	V-set and transmembrane domain-containing 4-like	2730	10	0.0	1	C:GO:0016021	C:integral component of membrane			IPR003599 (SMART); IPR013106 (PFAM); IPR013783 (G3DSA:2.60.40.GENE3D); mobidb-lite (MOBIDB_LITE); PTHR12207:SF26 (PANTHER); PTHR12207 (PANTHER); IPR007110 (PROSITE_PROFILES); IPR036179 (SUPERFAMILY)	no GO terms	no GO terms
C51196_c0_seq1_	cysteine serine-rich nuclear 2-like	3436	10	0.0						IPR023260 (PRINTS); IPR031972 (PFAM); mobidb-lite (MOBIDB_LITE); mobidb-lite (MOBIDB_LITE); mobidb-lite (MOBIDB_LITE); mobidb-lite (MOBIDB_LITE); IPR023260 (PANTHER); PTHR13580:SF10 (PANTHER)	no GO terms	no GO terms
C51400_c1_seq1_	tyrosine- phosphatase non-receptor type 4-like isoform X4	3620	10	0.0	3	F:GO:0005515; F:GO:0004725; P:GO:0006470	F:protein binding; F:protein tyrosine phosphatase activity; P:protein dephosphorylation			IPR000242 (PRINTS); IPR003595 (SMART); IPR001478 (SMART); IPR000242 (SMART); IPR001478 (PFAM); IPR029021 (G3DSA:3.90.190.GENE3D); G3DSA:2.30.42.10 (GENE3D); IPR000242 (PFAM); mobidb-lite (MOBIDB_LITE); mobidb-lite (MOBIDB_LITE); mobidb-lite (MOBIDB_LITE); PTHR19134:SF446 (PANTHER); PTHR19134 (PANTHER); IPR001478 (PROSITE_PROFILES); IPR000242 (PROSITE_PROFILES); IPR000387 (PROSITE_PROFILES); cd009…	F:GO:0005515; F:GO:0004725; P:GO:0006470; F:GO:0016791; P:GO:0016311	F:protein binding; F:protein tyrosine phosphatase activity; P:protein dephosphorylation; F:phosphatase activity; P:dephosphorylation
C51688_c0_seq1_	zinc finger RNA-binding -like isoform X2	2491	10	6.33152E-82	5	F:GO:0003676; F:GO:0005524; P:GO:0018108; F:GO:0004713; F:GO:0008270	F:nucleic acid binding; F:ATP binding; P:peptidyl-tyrosine phosphorylation; F:protein tyrosine kinase activity; F:zinc ion binding	EC:2.7.10	Transferring phosphorus-containing groups	IPR006561 (SMART); IPR006561 (PFAM); mobidb-lite (MOBIDB_LITE); PTHR10910:SF82 (PANTHER); PTHR10910 (PANTHER); IPR006561 (PROSITE_PROFILES)	no GO terms	no GO terms
C52284_c0_seq1_	tyrosine- phosphatase non-receptor type 4-like isoform X5	2390	10	0.0	3	F:GO:0005515; F:GO:0004725; P:GO:0006470	F:protein binding; F:protein tyrosine phosphatase activity; P:protein dephosphorylation			IPR000242 (PRINTS); IPR003595 (SMART); IPR001478 (SMART); IPR000242 (SMART); G3DSA:2.30.42.10 (GENE3D); IPR029021 (G3DSA:3.90.190.GENE3D); IPR001478 (PFAM); IPR000242 (PFAM); mobidb-lite (MOBIDB_LITE); mobidb-lite (MOBIDB_LITE); PTHR19134 (PANTHER); PTHR19134:SF446 (PANTHER); IPR000242 (PROSITE_PROFILES); IPR001478 (PROSITE_PROFILES); IPR000387 (PROSITE_PROFILES); cd00047 (CDD); cd00992 (CDD); IP…	F:GO:0005515; F:GO:0004725; P:GO:0006470; F:GO:0016791; P:GO:0016311	F:protein binding; F:protein tyrosine phosphatase activity; P:protein dephosphorylation; F:phosphatase activity; P:dephosphorylation
C52378_c0_seq1_	---NA---	1805								mobidb-lite (MOBIDB_LITE)	no GO terms	no GO terms
C52476_c0_seq1_	zinc finger CCCH domain-containing 14 isoform X2	986	10	2.05142E-159	1	F:GO:0046872	F:metal ion binding			IPR036855 (G3DSA:4.10.1000.GENE3D); PF14608 (PFAM); mobidb-lite (MOBIDB_LITE); PTHR14738 (PANTHER)	F:GO:0046872	F:metal ion binding
C52643_c0_seq1_	MICAL 2 isoform X2	2236	10	9.41989E-175	3	F:GO:0008270; F:GO:0017137; P:GO:0032456	F:zinc ion binding; F:Rab GTPase binding; P:endocytic recycling			SM01203 (SMART); IPR022735 (PFAM); mobidb-lite (MOBIDB_LITE); IPR028563 (PANTHER)	F:GO:0017137; P:GO:0032456	F:Rab GTPase binding; P:endocytic recycling
C52824_c0_seq1_	sterile alpha motif domain-containing 9-like	6214	10	0.0	1	F:GO:0005515	F:protein binding			IPR011990 (G3DSA:1.25.40.GENE3D); PTHR16155:SF3 (PANTHER); PTHR16155 (PANTHER)	F:GO:0005515	F:protein binding
C53001_c0_seq1_	sterile alpha motif domain-containing 12-like isoform X2	1219	10	3.84151E-50						no IPS match	no IPS match	no IPS match
C53043_c0_seq1_	dual specificity phosphatase 6-like	1460	10	5.29975E-159	11	P:GO:0000188; P:GO:0040036; P:GO:0060420; F:GO:0004725; P:GO:0070373; P:GO:0043065; P:GO:0042663; F:GO:0016301; P:GO:0035335; F:GO:0017017; P:GO:0009953	P:inactivation of MAPK activity; P:regulation of fibroblast growth factor receptor signaling pathway; P:regulation of heart growth; F:protein tyrosine phosphatase activity; P:negative regulation of ERK1 and ERK2 cascade; P:positive regulation of apoptotic process; P:regulation of endodermal cell fate specification; F:kinase activity; P:peptidyl-tyrosine dephosphorylation; F:MAP kinase tyrosine/se…	EC:3.1.3.16; EC:3.1.3.48; EC:3.1.3.41	Protein-serine/threonine phosphatase; Protein-tyrosine-phosphatase; 4-nitrophenylphosphatase	IPR008343 (PRINTS); IPR001763 (SMART); IPR036873 (G3DSA:3.40.250.GENE3D); IPR001763 (PFAM); IPR029021 (G3DSA:3.90.190.GENE3D); mobidb-lite (MOBIDB_LITE); PTHR10159:SF45 (PANTHER); IPR024950 (PANTHER); IPR001763 (PROSITE_PROFILES); cd01446 (CDD); IPR029021 (SUPERFAMILY); IPR036873 (SUPERFAMILY)	P:GO:0006470; F:GO:0017017	P:protein dephosphorylation; F:MAP kinase tyrosine/serine/threonine phosphatase activity
C53878_c0_seq1_	---NA---	1924								no IPS match	no IPS match	no IPS match
C54031_c0_seq1_	claudin-3-like	1279	10	1.17062E-65	4	C:GO:0005923; C:GO:0016021; F:GO:0005198; C:GO:0005886	C:bicellular tight junction; C:integral component of membrane; F:structural molecule activity; C:plasma membrane			IPR004031 (PFAM); IPR006187 (PANTHER); PTHR12002:SF112 (PANTHER)	C:GO:0005923; C:GO:0016021; F:GO:0005198	C:bicellular tight junction; C:integral component of membrane; F:structural molecule activity
C54063_c1_seq1_	MICAL 2 isoform X1	1666	10	5.96127E-17	3	F:GO:0008270; F:GO:0017137; P:GO:0032456	F:zinc ion binding; F:Rab GTPase binding; P:endocytic recycling			IPR022735 (PFAM); mobidb-lite (MOBIDB_LITE); IPR028563 (PANTHER)	F:GO:0017137; P:GO:0032456	F:Rab GTPase binding; P:endocytic recycling
C54251_c0_seq1_	EF-hand calcium-binding domain-containing 4A isoform X1	1763	10	0.0	3	F:GO:0005525; F:GO:0003924; F:GO:0005509	F:GTP binding; F:GTPase activity; F:calcium ion binding			PR00449 (PRINTS); SM00175 (SMART); IPR002048 (SMART); IPR001806 (PFAM); G3DSA:1.10.238.10 (GENE3D); IPR002048 (PFAM); G3DSA:3.30.70.1390 (GENE3D); G3DSA:1.10.238.10 (GENE3D); mobidb-lite (MOBIDB_LITE); PTHR22621:SF3 (PANTHER); PTHR22621 (PANTHER); IPR002048 (PROSITE_PROFILES); IPR002048 (PROSITE_PROFILES); IPR002048 (PROSITE_PROFILES); PS51419 (PROSITE_PROFILES); IPR002048 (CDD); IPR027417 (SUPER…	F:GO:0005525; F:GO:0005509; F:GO:0003924	F:GTP binding; F:calcium ion binding; F:GTPase activity
C55173_c0_seq1_	RUN domain-containing 3B-like isoform X1	2337	10	0.0						IPR004012 (SMART); IPR004012 (PFAM); mobidb-lite (MOBIDB_LITE); PTHR22835 (PANTHER); PTHR22835:SF124 (PANTHER); IPR004012 (PROSITE_PROFILES); IPR037213 (SUPERFAMILY)	no GO terms	no GO terms
C55220_c0_seq1_	dual specificity phosphatase 6-like	1430	10	3.70431E-159	11	P:GO:0000188; P:GO:0040036; P:GO:0060420; F:GO:0004725; P:GO:0070373; P:GO:0043065; P:GO:0042663; F:GO:0016301; P:GO:0035335; F:GO:0017017; P:GO:0009953	P:inactivation of MAPK activity; P:regulation of fibroblast growth factor receptor signaling pathway; P:regulation of heart growth; F:protein tyrosine phosphatase activity; P:negative regulation of ERK1 and ERK2 cascade; P:positive regulation of apoptotic process; P:regulation of endodermal cell fate specification; F:kinase activity; P:peptidyl-tyrosine dephosphorylation; F:MAP kinase tyrosine/se…	EC:3.1.3.16; EC:3.1.3.48; EC:3.1.3.41	Protein-serine/threonine phosphatase; Protein-tyrosine-phosphatase; 4-nitrophenylphosphatase	IPR008343 (PRINTS); IPR001763 (SMART); IPR001763 (PFAM); IPR029021 (G3DSA:3.90.190.GENE3D); IPR036873 (G3DSA:3.40.250.GENE3D); mobidb-lite (MOBIDB_LITE); PTHR10159:SF45 (PANTHER); IPR024950 (PANTHER); IPR001763 (PROSITE_PROFILES); cd01446 (CDD); IPR036873 (SUPERFAMILY); IPR029021 (SUPERFAMILY)	P:GO:0006470; F:GO:0017017	P:protein dephosphorylation; F:MAP kinase tyrosine/serine/threonine phosphatase activity
C58777_c1_seq1_	claudin-3-like	1364	10	2.52459E-65	4	C:GO:0005923; C:GO:0016021; F:GO:0005198; C:GO:0005886	C:bicellular tight junction; C:integral component of membrane; F:structural molecule activity; C:plasma membrane			IPR004031 (PFAM); IPR006187 (PANTHER); PTHR12002:SF112 (PANTHER)	C:GO:0005923; C:GO:0016021; F:GO:0005198	C:bicellular tight junction; C:integral component of membrane; F:structural molecule activity
C58859_c0_seq1_	dual specificity tyrosine-phosphorylation-regulated kinase 1A-like isoform X4	2564	10	8.20485E-36	2	F:GO:0004712; P:GO:0046777	F:protein serine/threonine/tyrosine kinase activity; P:protein autophosphorylation	EC:2.7.12.1	Dual-specificity kinase	mobidb-lite (MOBIDB_LITE); mobidb-lite (MOBIDB_LITE)	no GO terms	no GO terms
C58904_c0_seq1_	membrane-associated tyrosine- and threonine-specific cdc2-inhibitory kinase	2576	10	0.0	4	F:GO:0005524; C:GO:0016020; F:GO:0004674; P:GO:0006468	F:ATP binding; C:membrane; F:protein serine/threonine kinase activity; P:protein phosphorylation	EC:2.7.11	Transferring phosphorus-containing groups	IPR000719 (SMART); IPR000719 (PFAM); G3DSA:3.30.200.20 (GENE3D); G3DSA:1.10.510.10 (GENE3D); mobidb-lite (MOBIDB_LITE); mobidb-lite (MOBIDB_LITE); mobidb-lite (MOBIDB_LITE); PTHR11042 (PANTHER); PTHR11042:SF99 (PANTHER); IPR000719 (PROSITE_PROFILES); IPR011009 (SUPERFAMILY)	F:GO:0005524; F:GO:0004672; P:GO:0006468	F:ATP binding; F:protein kinase activity; P:protein phosphorylation
C59076_c1_seq1_	FAM53C-like	1637	10	2.87324E-55						IPR029356 (PFAM); mobidb-lite (MOBIDB_LITE); mobidb-lite (MOBIDB_LITE); mobidb-lite (MOBIDB_LITE); IPR029356 (PANTHER); PTHR28567:SF4 (PANTHER)	no GO terms	no GO terms
C59188_c0_seq1_	kelch repeat and BTB domain-containing 2-like	4127	10	0.0	1	F:GO:0005515	F:protein binding			IPR011705 (SMART); IPR006652 (SMART); IPR000210 (SMART); IPR015915 (G3DSA:2.120.10.GENE3D); IPR017096 (PIRSF); IPR011705 (PFAM); IPR006652 (PFAM); G3DSA:3.30.710.10 (GENE3D); IPR000210 (PFAM); PTHR24412:SF192 (PANTHER); PTHR24412 (PANTHER); IPR000210 (PROSITE_PROFILES); cd14735 (CDD); IPR015915 (SUPERFAMILY); IPR011333 (SUPERFAMILY)	F:GO:0005515	F:protein binding
C59271_c0_seq1_	B-cell CLL lymphoma 7 family member A-like	1898	10	5.64784E-85						IPR006804 (PFAM); mobidb-lite (MOBIDB_LITE); PTHR12767:SF11 (PANTHER); IPR006804 (PANTHER)	no GO terms	no GO terms
C59372_c0_seq1_	sterile alpha motif domain-containing 9-like	6213	10	0.0	1	F:GO:0005515	F:protein binding			IPR011990 (G3DSA:1.25.40.GENE3D); PTHR16155 (PANTHER); PTHR16155:SF3 (PANTHER)	F:GO:0005515	F:protein binding
C59589_c0_seq1_	cbp p300-interacting transactivator 1-like	1905	10	3.59479E-83	2	C:GO:0005634; P:GO:0006355	C:nucleus; P:regulation of transcription, DNA-templated			IPR007576 (PFAM); mobidb-lite (MOBIDB_LITE); mobidb-lite (MOBIDB_LITE); IPR007576 (PANTHER); PTHR17045:SF6 (PANTHER)	C:GO:0005634; P:GO:0006355	C:nucleus; P:regulation of transcription, DNA-templated
C59605_c1_seq1_	C-C motif chemokine 2-like isoform X2	1875	10	6.54035E-62	4	P:GO:0006955; C:GO:0005576; F:GO:0008009; P:GO:0060326	P:immune response; C:extracellular region; F:chemokine activity; P:cell chemotaxis			IPR001811 (SMART); G3DSA:2.40.50.40 (GENE3D); IPR001811 (PFAM); mobidb-lite (MOBIDB_LITE); PTHR12015 (PANTHER); cd00169 (CDD); IPR036048 (SUPERFAMILY)	P:GO:0006955; F:GO:0008009; C:GO:0005576	P:immune response; F:chemokine activity; C:extracellular region
C59605_c2_seq1_	C-C motif chemokine 2-like isoform X2	1736	10	2.596E-62	4	P:GO:0006955; C:GO:0005576; F:GO:0008009; P:GO:0060326	P:immune response; C:extracellular region; F:chemokine activity; P:cell chemotaxis			IPR001811 (SMART); G3DSA:2.40.50.40 (GENE3D); IPR001811 (PFAM); mobidb-lite (MOBIDB_LITE); PTHR12015 (PANTHER); cd00169 (CDD); IPR036048 (SUPERFAMILY)	P:GO:0006955; F:GO:0008009; C:GO:0005576	P:immune response; F:chemokine activity; C:extracellular region
C59700_c1_seq1_	dual specificity testis-specific kinase 1	3445	10	0.0	4	F:GO:0005524; F:GO:0046872; F:GO:0004672; P:GO:0006468	F:ATP binding; F:metal ion binding; F:protein kinase activity; P:protein phosphorylation			IPR001245 (PRINTS); IPR001245 (PFAM); PIRSF000615 (PIRSF); G3DSA:3.30.200.20 (GENE3D); G3DSA:1.10.510.10 (GENE3D); mobidb-lite (MOBIDB_LITE); mobidb-lite (MOBIDB_LITE); mobidb-lite (MOBIDB_LITE); mobidb-lite (MOBIDB_LITE); mobidb-lite (MOBIDB_LITE); IPR015782 (PTHR44164:PANTHER); PTHR44164 (PANTHER); IPR000719 (PROSITE_PROFILES); cd14155 (CDD); IPR011009 (SUPERFAMILY)	F:GO:0005524; F:GO:0046872; F:GO:0004672; P:GO:0006468	F:ATP binding; F:metal ion binding; F:protein kinase activity; P:protein phosphorylation
C59768_c0_seq1_	required for meiotic nuclear division 1 homolog isoform X1	2215	10	0.0						IPR003734 (PFAM); mobidb-lite (MOBIDB_LITE); PTHR16255 (PANTHER); PTHR16255:SF1 (PANTHER)	no GO terms	no GO terms
C6094_c0_seq1_	DAZ-associated 2-like	2781	10	2.40368E-14						no IPS match	no IPS match	no IPS match
C6091_c5_seq1_	proteoglycan 4-like isoform X1	2112	10	1.84492E-38						mobidb-lite (MOBIDB_LITE); mobidb-lite (MOBIDB_LITE)	no GO terms	no GO terms
C6121_c0_seq1_	WD repeat-containing 47 isoform X1	2143	10	1.40921E-158	1	F:GO:0005515	F:protein binding			IPR020472 (PRINTS); IPR001680 (SMART); IPR015943 (G3DSA:2.130.10.GENE3D); G3DSA:1.10.10.670 (GENE3D); IPR015943 (G3DSA:2.130.10.GENE3D); IPR001680 (PFAM); PTHR19863 (PANTHER); PTHR19863:SF5 (PANTHER); IPR001680 (PROSITE_PROFILES); IPR001680 (PROSITE_PROFILES); IPR017986 (PROSITE_PROFILES); IPR001680 (PROSITE_PROFILES); IPR001680 (PROSITE_PROFILES); IPR036322 (SUPERFAMILY)	F:GO:0005515	F:protein binding
C6166_c1_seq1_	uncharacterized protein LOC110535652	1152	10	3.37829E-100						G3DSA:3.10.450.10 (GENE3D); SSF54403 (SUPERFAMILY)	no GO terms	no GO terms
C6166_c2_seq1_	uncharacterized protein LOC110535652	1018	10	6.72272E-95						G3DSA:3.10.450.10 (GENE3D); SSF54403 (SUPERFAMILY)	no GO terms	no GO terms
C6191_c7_seq1_	tetraspanin-3-like	2147	10	7.31512E-168	1	C:GO:0016021	C:integral component of membrane			IPR000301 (PRINTS); IPR000301 (PIRSF); IPR018499 (PFAM); IPR008952 (G3DSA:1.10.1450.GENE3D); PTHR19282 (PANTHER); PTHR19282:SF48 (PANTHER); cd03163 (CDD); IPR008952 (SUPERFAMILY)	C:GO:0016021	C:integral component of membrane
C6212_c0_seq1_	Immunoglobulin lambda-like polypeptide 1 precursor	1790	10	8.06465E-67						IPR003597 (SMART); IPR013783 (G3DSA:2.60.40.GENE3D); IPR003597 (PFAM); PTHR23266:SF198 (PANTHER); PTHR23266 (PANTHER); IPR007110 (PROSITE_PROFILES); IPR036179 (SUPERFAMILY)	no GO terms	no GO terms
C6246_c1_seq1_	CDK5 regulatory subunit-associated 1	3714	10	0.0	6	F:GO:0004788; F:GO:0005524; C:GO:0005737; F:GO:0051539; P:GO:0009229; P:GO:0006400	F:thiamine diphosphokinase activity; F:ATP binding; C:cytoplasm; F:4 iron, 4 sulfur cluster binding; P:thiamine diphosphate biosynthetic process; P:tRNA modification			IPR006638 (SMART); IPR002792 (PFAM); IPR036759 (G3DSA:3.40.50.GENE3D); IPR013848 (PFAM); IPR005839 (TIGRFAM); IPR007197 (PFAM); TIGR01574 (TIGRFAM); IPR023404 (G3DSA:3.80.30.GENE3D); IPR005839 (PANTHER); PTHR43020:SF2 (PANTHER); IPR013848 (PROSITE_PROFILES); IPR002792 (PROSITE_PROFILES); cd01335 (CDD); SSF102114 (SUPERFAMILY)	F:GO:0004788; F:GO:0005524; F:GO:0003824; C:GO:0005737; F:GO:0051539; F:GO:0051536; F:GO:0016740; P:GO:0009229; P:GO:0006400	F:thiamine diphosphokinase activity; F:ATP binding; F:catalytic activity; C:cytoplasm; F:4 iron, 4 sulfur cluster binding; F:iron-sulfur cluster binding; F:transferase activity; P:thiamine diphosphate biosynthetic process; P:tRNA modification
C6272_c1_seq1_	tyrosine- kinase receptor TYRO3-like	983	10	8.1114E-114	3	F:GO:0005524; F:GO:0004713; P:GO:0006468	F:ATP binding; F:protein tyrosine kinase activity; P:protein phosphorylation			IPR001245 (PRINTS); IPR020635 (SMART); IPR001245 (PFAM); G3DSA:1.10.510.10 (GENE3D); mobidb-lite (MOBIDB_LITE); PTHR24416 (PANTHER); PTHR24416:SF257 (PANTHER); IPR000719 (PROSITE_PROFILES); IPR011009 (SUPERFAMILY)	F:GO:0005524; F:GO:0004713; F:GO:0004672; P:GO:0006468	F:ATP binding; F:protein tyrosine kinase activity; F:protein kinase activity; P:protein phosphorylation
C6420_c0_seq1_	C-type lectin domain family 4 member E-like	813	10	7.37082E-94	2	C:GO:0016021; F:GO:0030246	C:integral component of membrane; F:carbohydrate binding			IPR016186 (G3DSA:3.10.100.GENE3D); PTHR22802:SF325 (PANTHER); PTHR22802 (PANTHER); IPR016187 (SUPERFAMILY)	no GO terms	no GO terms
C6512_c4_seq1_	FACT complex subunit SPT16	4527	10	0.0						IPR013953 (SMART); IPR013719 (SMART); IPR013719 (PFAM); IPR013953 (PFAM); mobidb-lite (MOBIDB_LITE); PTHR13980 (PANTHER)	no GO terms	no GO terms
C6577_c0_seq1_	immunoglobulin kappa light chain-like	1050	10	1.01399E-76						IPR003597 (PFAM); IPR013783 (G3DSA:2.60.40.GENE3D); IPR013783 (G3DSA:2.60.40.GENE3D); PTHR23266 (PANTHER); PTHR23266:SF79 (PANTHER); IPR007110 (PROSITE_PROFILES); IPR036179 (SUPERFAMILY)	no GO terms	no GO terms
C6646_c2_seq1_	wee1 kinase 1-A	2816	10	0.0	7	F:GO:0000287; C:GO:0005634; F:GO:0005524; P:GO:0018108; F:GO:0004715; P:GO:0007067; F:GO:0004674	F:magnesium ion binding; C:nucleus; F:ATP binding; P:peptidyl-tyrosine phosphorylation; F:non-membrane spanning protein tyrosine kinase activity; P:mitotic nuclear division; F:protein serine/threonine kinase activity	EC:2.7.10; EC:2.7.11; EC:2.7.10.2	Transferring phosphorus-containing groups; Transferring phosphorus-containing groups; Non-specific protein-tyrosine kinase	IPR000719 (SMART); IPR017164 (PIRSF); G3DSA:1.10.510.10 (GENE3D); IPR000719 (PFAM); G3DSA:3.30.200.20 (GENE3D); mobidb-lite (MOBIDB_LITE); PTHR11042:SF72 (PANTHER); PTHR11042 (PANTHER); IPR000719 (PROSITE_PROFILES); IPR011009 (SUPERFAMILY)	F:GO:0000287; F:GO:0005524; C:GO:0005634; F:GO:0004715; F:GO:0004672; P:GO:0006468; P:GO:0000278	F:magnesium ion binding; F:ATP binding; C:nucleus; F:non-membrane spanning protein tyrosine kinase activity; F:protein kinase activity; P:protein phosphorylation; P:mitotic cell cycle
C6716_c0_seq1_	macrophage receptor MARCO-like	1819	10	0.0	3	C:GO:0016021; F:GO:0005044; P:GO:0006898	C:integral component of membrane; F:scavenger receptor activity; P:receptor-mediated endocytosis			IPR001190 (PRINTS); IPR017448 (SMART); G3DSA:4.10.790.10 (GENE3D); IPR008160 (PFAM); G3DSA:1.20.5.950 (GENE3D); IPR001190 (PFAM); IPR016133 (G3DSA:2.160.20.GENE3D); mobidb-lite (MOBIDB_LITE); PTHR45049 (PANTHER); IPR001190 (PROSITE_PROFILES); IPR036772 (SUPERFAMILY)	C:GO:0016020; F:GO:0005044	C:membrane; F:scavenger receptor activity
C6853_c0_seq1_	non-muscle caldesmon-like	623	10	2.10482E-58	1	C:GO:0016020	C:membrane			mobidb-lite (MOBIDB_LITE)	no GO terms	no GO terms
C6918_c0_seq1_	proteasome subunit beta type-9 precursor	1509	10	3.90142E-143	6	C:GO:0005634; C:GO:0005737; C:GO:0005839; F:GO:0004298; P:GO:0051603; P:GO:0002376	C:nucleus; C:cytoplasm; C:proteasome core complex; F:threonine-type endopeptidase activity; P:proteolysis involved in cellular protein catabolic process; P:immune system process	EC:3.4.25	Acting on peptide bonds (peptidases)	IPR000243 (PRINTS); IPR001353 (PFAM); IPR029055 (G3DSA:3.60.20.GENE3D); IPR034383 (PTHR11599:PANTHER); PTHR11599 (PANTHER); IPR023333 (PROSITE_PROFILES); cd03762 (CDD); IPR029055 (SUPERFAMILY)	C:GO:0005839; F:GO:0004175; F:GO:0004298; P:GO:0051603; P:GO:0002376	C:proteasome core complex; F:endopeptidase activity; F:threonine-type endopeptidase activity; P:proteolysis involved in cellular protein catabolic process; P:immune system process
C6928_c7_seq1_	ras-related Rap-1b	1818	10	5.83968E-116	6	F:GO:0005525; C:GO:0070062; P:GO:0007264; F:GO:0003924; C:GO:0016020; C:GO:0005622	F:GTP binding; C:extracellular exosome; P:small GTPase mediated signal transduction; F:GTPase activity; C:membrane; C:intracellular			PR00449 (PRINTS); SM00173 (SMART); SM00174 (SMART); SM00175 (SMART); G3DSA:3.30.70.1390 (GENE3D); IPR001806 (PFAM); IPR005225 (TIGRFAM); G3DSA:3.40.50.300 (GENE3D); IPR020849 (PANTHER); PTHR24070:SF284 (PANTHER); IPR020849 (PROSITE_PROFILES); cd04175 (CDD); IPR027417 (SUPERFAMILY)	F:GO:0005525; P:GO:0007165; F:GO:0003924; C:GO:0016020	F:GTP binding; P:signal transduction; F:GTPase activity; C:membrane
C7006_c2_seq1_	mRNA decay activator ZFP36L2-A-like	3502	10	0.0	1	F:GO:0046872	F:metal ion binding			IPR000571 (SMART); IPR000571 (PFAM); IPR036855 (G3DSA:4.10.1000.GENE3D); IPR007635 (PFAM); mobidb-lite (MOBIDB_LITE); mobidb-lite (MOBIDB_LITE); mobidb-lite (MOBIDB_LITE); mobidb-lite (MOBIDB_LITE); PTHR12547 (PANTHER); PTHR12547:SF100 (PANTHER); IPR000571 (PROSITE_PROFILES); IPR000571 (PROSITE_PROFILES); IPR036855 (SUPERFAMILY); IPR036855 (SUPERFAMILY)	F:GO:0046872	F:metal ion binding
C7058_c3_seq1_	tetraspanin-9-like isoform X1	1742	10	1.95409E-121	1	C:GO:0016021	C:integral component of membrane			IPR000301 (PRINTS); IPR008952 (G3DSA:1.10.1450.GENE3D); IPR000301 (PIRSF); IPR018499 (PFAM); PTHR19282 (PANTHER); PTHR19282:SF364 (PANTHER); cd03165 (CDD); IPR008952 (SUPERFAMILY)	C:GO:0016021	C:integral component of membrane
C7175_c0_seq1_	erythrocyte band 7 integral membrane -like	1675	10	0.0	1	C:GO:0016021	C:integral component of membrane			IPR001972 (PRINTS); IPR001107 (SMART); IPR001107 (PFAM); PTHR10264:SF87 (PANTHER); PTHR10264 (PANTHER); IPR036013 (SUPERFAMILY)	C:GO:0016020	C:membrane
C7245_c0_seq1_	proteasome subunit beta type-9 precursor	1374	10	4.59568E-144	6	C:GO:0005634; C:GO:0005737; C:GO:0005839; F:GO:0004298; P:GO:0051603; P:GO:0002376	C:nucleus; C:cytoplasm; C:proteasome core complex; F:threonine-type endopeptidase activity; P:proteolysis involved in cellular protein catabolic process; P:immune system process	EC:3.4.25	Acting on peptide bonds (peptidases)	IPR000243 (PRINTS); IPR001353 (PFAM); IPR029055 (G3DSA:3.60.20.GENE3D); PTHR11599 (PANTHER); IPR034383 (PTHR11599:PANTHER); IPR023333 (PROSITE_PROFILES); cd03762 (CDD); IPR029055 (SUPERFAMILY)	C:GO:0005839; F:GO:0004175; F:GO:0004298; P:GO:0051603; P:GO:0002376	C:proteasome core complex; F:endopeptidase activity; F:threonine-type endopeptidase activity; P:proteolysis involved in cellular protein catabolic process; P:immune system process
C7295_c3_seq1_	ubiquitin-conjugating enzyme E2 K isoform X2	1239	10	1.69222E-44	2	F:GO:0005524; F:GO:0005515	F:ATP binding; F:protein binding			IPR015940 (SMART); G3DSA:1.10.8.10 (GENE3D); IPR015940 (PFAM); PTHR44020 (PANTHER); PTHR44020:SF2 (PANTHER); IPR015940 (PROSITE_PROFILES); IPR009060 (SUPERFAMILY)	F:GO:0005515	F:protein binding
C7386_c4_seq1_	ras-related C3 botulinum toxin substrate 1	4160	10	4.07256E-126	88	P:GO:0007411; P:GO:0021831; C:GO:0000139; P:GO:0021799; P:GO:0043304; C:GO:0005789; P:GO:0006954; P:GO:0045453; F:GO:0003924; P:GO:0048168; C:GO:0060091; C:GO:0005829; F:GO:0019887; F:GO:0031996; C:GO:0030027; F:GO:0030742; P:GO:0010592; F:GO:0019901; P:GO:0045859; F:GO:0042826; P:GO:0007186; P:GO:0090103; P:GO:0002093; P:GO:0090023; P:GO:0003382; P:GO:0043552; P:GO:0060999; P:GO:1900026; C:GO:00…	P:axon guidance; P:embryonic olfactory bulb interneuron precursor migration; C:Golgi membrane; P:cerebral cortex radially oriented cell migration; P:regulation of mast cell degranulation; C:endoplasmic reticulum membrane; P:inflammatory response; P:bone resorption; F:GTPase activity; P:regulation of neuronal synaptic plasticity; C:kinocilium; C:cytosol; F:protein kinase regulator activity; F:thio…	EC:3.6.1.15	Nucleoside-triphosphate phosphatase	PR00449 (PRINTS); SM00175 (SMART); SM00174 (SMART); SM00173 (SMART); G3DSA:3.30.70.1390 (GENE3D); IPR001806 (PFAM); IPR005225 (TIGRFAM); G3DSA:3.40.50.300 (GENE3D); PTHR24072 (PANTHER); PTHR24072:SF248 (PANTHER); IPR003578 (PROSITE_PROFILES); cd01871 (CDD); IPR027417 (SUPERFAMILY)	F:GO:0005525; P:GO:0007264; F:GO:0003924; C:GO:0005622	F:GTP binding; P:small GTPase mediated signal transduction; F:GTPase activity; C:intracellular
C7598_c0_seq1_	P-selectin glyco ligand 1	2772	10	2.2372E-96	1	C:GO:0016021	C:integral component of membrane			mobidb-lite (MOBIDB_LITE); mobidb-lite (MOBIDB_LITE); mobidb-lite (MOBIDB_LITE)	no GO terms	no GO terms
C7610_c1_seq1_	calpastatin isoform X16	1527	10	8.6048E-120						IPR001259 (PFAM); mobidb-lite (MOBIDB_LITE); IPR026998 (PANTHER)	no GO terms	no GO terms
C7625_c1_seq1_	ubiquitin-conjugating enzyme E2 K	2023	10	1.27835E-129	7	C:GO:0005634; F:GO:0005524; F:GO:0061630; P:GO:0043161; F:GO:0031625; C:GO:0005737; P:GO:0000209	C:nucleus; F:ATP binding; F:ubiquitin protein ligase activity; P:proteasome-mediated ubiquitin-dependent protein catabolic process; F:ubiquitin protein ligase binding; C:cytoplasm; P:protein polyubiquitination			IPR015940 (SMART); SM00212 (SMART); IPR000608 (PFAM); IPR016135 (G3DSA:3.10.110.GENE3D); IPR015940 (PFAM); G3DSA:1.10.8.10 (GENE3D); PTHR44020 (PANTHER); PTHR44020:SF2 (PANTHER); IPR015940 (PROSITE_PROFILES); IPR000608 (PROSITE_PROFILES); cd14390 (CDD); IPR000608 (CDD); IPR016135 (SUPERFAMILY); IPR009060 (SUPERFAMILY)	F:GO:0005515	F:protein binding
C7624_c3_seq1_	natterin isoform X1	742	10	2.8982E-86	2	C:GO:0070062; P:GO:0009405	C:extracellular exosome; P:pathogenesis			IPR036404 (G3DSA:2.100.10.GENE3D); IPR001229 (PROSITE_PROFILES); cd09302 (CDD); IPR036404 (SUPERFAMILY)	no GO terms	no GO terms
C60012_c1_seq1_	transmembrane 50B	1669	10	1.94853E-105	1	C:GO:0016021	C:integral component of membrane			IPR007919 (PFAM); IPR007919 (PANTHER); PTHR13180:SF2 (PANTHER)	no GO terms	no GO terms
C60280_c0_seq1_	AT-rich interactive domain-containing 5B-like	2714	10	0.0	1	F:GO:0003677	F:DNA binding			mobidb-lite (MOBIDB_LITE); mobidb-lite (MOBIDB_LITE); mobidb-lite (MOBIDB_LITE); mobidb-lite (MOBIDB_LITE)	no GO terms	no GO terms
C60448_c0_seq1_	zinc-alpha-2-glyco -like	1550	10	0.0	2	P:GO:0006955; C:GO:0016021	P:immune response; C:integral component of membrane			IPR003597 (SMART); IPR003597 (PFAM); IPR013783 (G3DSA:2.60.40.GENE3D); IPR011161 (PFAM); IPR037055 (G3DSA:3.30.500.GENE3D); PTHR16675 (PANTHER); IPR007110 (PROSITE_PROFILES); IPR011162 (SUPERFAMILY); IPR036179 (SUPERFAMILY)	no GO terms	no GO terms
C60527_c0_seq1_	angiomotin-like 2a	2403	10	1.11327E-138						IPR009114 (PRINTS); IPR024646 (PFAM); mobidb-lite (MOBIDB_LITE); PTHR14826 (PANTHER); PTHR14826:SF3 (PANTHER)	no GO terms	no GO terms
C60620_c0_seq1_	UPF0415 C7orf25 homolog	2089	10	0.0						IPR010733 (PFAM); mobidb-lite (MOBIDB_LITE); IPR010733 (PANTHER)	no GO terms	no GO terms
C60697_c0_seq1_	docking 2 isoform X1	3027	10	0.0	1	F:GO:0005158	F:insulin receptor binding			SM01244 (SMART); IPR011993 (G3DSA:2.30.29.GENE3D); IPR002404 (PFAM); mobidb-lite (MOBIDB_LITE); mobidb-lite (MOBIDB_LITE); PTHR21258 (PANTHER); PTHR21258:SF14 (PANTHER); IPR002404 (PROSITE_PROFILES); IPR011993 (SUPERFAMILY)	F:GO:0005158	F:insulin receptor binding
C61009_c0_seq1_	serine protease 23-like	1865	10	1.72061E-84	2	P:GO:0006508; F:GO:0004252	P:proteolysis; F:serine-type endopeptidase activity	EC:3.4.21	Acting on peptide bonds (peptidases)	G3DSA:2.40.10.10 (GENE3D); PTHR15462 (PANTHER); PTHR15462:SF9 (PANTHER); IPR009003 (SUPERFAMILY)	no GO terms	no GO terms
C61989_c0_seq1_	general transcription factor IIH subunit 3	2172	10	0.0	3	C:GO:0000439; P:GO:0006289; P:GO:0006355	C:core TFIIH complex; P:nucleotide-excision repair; P:regulation of transcription, DNA-templated			IPR004600 (TIGRFAM); IPR004600 (PFAM); IPR004600 (PANTHER)	C:GO:0000439; P:GO:0006289; P:GO:0006355	C:core TFIIH complex; P:nucleotide-excision repair; P:regulation of transcription, DNA-templated
C62075_c0_seq1_	E3 ubiquitin- ligase TRIM36-like	3307	10	0.0	6	F:GO:0004842; F:GO:0008270; F:GO:0005515; P:GO:0051726; C:GO:0005622; P:GO:0016567	F:ubiquitin-protein transferase activity; F:zinc ion binding; F:protein binding; P:regulation of cell cycle; C:intracellular; P:protein ubiquitination			IPR003879 (PRINTS); IPR003877 (SMART); IPR013783 (G3DSA:2.60.40.GENE3D); PTHR44226 (PANTHER); IPR027726 (PTHR44226:PANTHER); IPR003961 (PROSITE_PROFILES); IPR001870 (PROSITE_PROFILES); IPR035727 (CDD); IPR003961 (CDD); IPR036116 (SUPERFAMILY); IPR013320 (SUPERFAMILY)	F:GO:0004842; F:GO:0005515; P:GO:0051726	F:ubiquitin-protein transferase activity; F:protein binding; P:regulation of cell cycle
C62237_c0_seq1_	cytospin-A-like isoform X1	1169	10	3.14753E-90	1	F:GO:0005515	F:protein binding			IPR001715 (SMART); IPR036872 (G3DSA:1.10.418.GENE3D); IPR001715 (PFAM); PTHR23167 (PANTHER); PTHR23167:SF18 (PANTHER); IPR001715 (PROSITE_PROFILES); IPR001715 (CDD); IPR036872 (SUPERFAMILY)	F:GO:0005515	F:protein binding
C62491_c1_seq1_	AT-rich interactive domain-containing 5B-like	2943	10	0.0	1	F:GO:0003677	F:DNA binding			mobidb-lite (MOBIDB_LITE); mobidb-lite (MOBIDB_LITE)	no GO terms	no GO terms
C62635_c1_seq1_	PWWP domain-containing 2B-like isoform X1	3418	10	0.0						IPR000313 (SMART); G3DSA:2.30.30.140 (GENE3D); IPR000313 (PFAM); mobidb-lite (MOBIDB_LITE); mobidb-lite (MOBIDB_LITE); mobidb-lite (MOBIDB_LITE); mobidb-lite (MOBIDB_LITE); PTHR23068 (PANTHER); PTHR23068:SF6 (PANTHER); IPR000313 (PROSITE_PROFILES); cd05835 (CDD); SSF63748 (SUPERFAMILY)	no GO terms	no GO terms
C62844_c1_seq1_	required for meiotic nuclear division 1 homolog isoform X1	2208	10	0.0						IPR003734 (PFAM); mobidb-lite (MOBIDB_LITE); PTHR16255 (PANTHER); PTHR16255:SF1 (PANTHER)	no GO terms	no GO terms
C63350_c0_seq1_	SLAIN motif-containing 1-like isoform X1	1291	10	0.0						IPR026179 (PFAM); PTHR22406:SF2 (PANTHER); IPR026179 (PANTHER)	no GO terms	no GO terms
C64821_c0_seq1_	T-cell activation Rho GTPase-activating	2260	10	0.0	1	P:GO:0007165	P:signal transduction			IPR000198 (SMART); IPR008936 (G3DSA:1.10.555.GENE3D); IPR000198 (PFAM); mobidb-lite (MOBIDB_LITE); mobidb-lite (MOBIDB_LITE); PTHR23179 (PANTHER); PTHR23179:SF26 (PANTHER); IPR000198 (PROSITE_PROFILES); cd04402 (CDD); IPR008936 (SUPERFAMILY)	P:GO:0007165	P:signal transduction
C65278_c0_seq1_	docking 2 isoform X1	3024	10	0.0	1	F:GO:0005158	F:insulin receptor binding			SM01244 (SMART); IPR002404 (PFAM); IPR011993 (G3DSA:2.30.29.GENE3D); mobidb-lite (MOBIDB_LITE); mobidb-lite (MOBIDB_LITE); PTHR21258:SF14 (PANTHER); PTHR21258 (PANTHER); IPR002404 (PROSITE_PROFILES); IPR011993 (SUPERFAMILY)	F:GO:0005158	F:insulin receptor binding
C65438_c0_seq1_	solute carrier family 45 member 3-like	3381	10	0.0	4	F:GO:0003676; P:GO:0055085; F:GO:0046872; C:GO:0016021	F:nucleic acid binding; P:transmembrane transport; F:metal ion binding; C:integral component of membrane			IPR011701 (PFAM); G3DSA:1.20.1250.20 (GENE3D); G3DSA:1.20.1250.20 (GENE3D); PTHR19432 (PANTHER); PTHR19432:SF37 (PANTHER); IPR036259 (SUPERFAMILY)	P:GO:0055085; C:GO:0016021	P:transmembrane transport; C:integral component of membrane
C66002_c0_seq1_	UPF0415 C7orf25 homolog	2293	10	0.0						IPR010733 (PFAM); mobidb-lite (MOBIDB_LITE); IPR010733 (PANTHER)	no GO terms	no GO terms
C67670_c0_seq1_	importin subunit alpha-4	764	10	8.84513E-32	4	C:GO:0005634; C:GO:0005737; P:GO:0006606; F:GO:0008565	C:nucleus; C:cytoplasm; P:protein import into nucleus; F:protein transporter activity			IPR032413 (PFAM); PTHR23316:SF6 (PANTHER); PTHR23316 (PANTHER)	no GO terms	no GO terms
C69083_c1_seq1_	transmembrane 150A	3240	10	0.0	1	C:GO:0016021	C:integral component of membrane			IPR019402 (PFAM); IPR027315 (PTHR21324:PANTHER); PTHR21324 (PANTHER)	no GO terms	no GO terms
C69184_c0_seq1_	lysine-specific demethylase 6A-like isoform X1	2352	10	0.0	3	F:GO:0005515; F:GO:0003824; P:GO:0008152	F:protein binding; F:catalytic activity; P:metabolic process			IPR019734 (SMART); IPR011990 (G3DSA:1.25.40.GENE3D); IPR011990 (G3DSA:1.25.40.GENE3D); IPR011990 (G3DSA:1.25.40.GENE3D); IPR019734 (PFAM); mobidb-lite (MOBIDB_LITE); mobidb-lite (MOBIDB_LITE); mobidb-lite (MOBIDB_LITE); mobidb-lite (MOBIDB_LITE); PTHR14017:SF26 (PANTHER); PTHR14017 (PANTHER); IPR019734 (PROSITE_PROFILES); IPR019734 (PROSITE_PROFILES); IPR019734 (PROSITE_PROFILES); IPR013026 (PROS…	F:GO:0005515	F:protein binding
C69282_c0_seq1_	suppressor of cytokine signaling 2-like	1836	10	1.22426E-71	9	C:GO:0005737; P:GO:0001558; F:GO:0008269; P:GO:0060339; P:GO:0035556; P:GO:0046426; P:GO:0060336; F:GO:0005159; P:GO:0016567	C:cytoplasm; P:regulation of cell growth; F:JAK pathway signal transduction adaptor activity; P:negative regulation of type I interferon-mediated signaling pathway; P:intracellular signal transduction; P:negative regulation of JAK-STAT cascade; P:negative regulation of interferon-gamma-mediated signaling pathway; F:insulin-like growth factor receptor binding; P:protein ubiquitination			IPR001496 (SMART); IPR001496 (SMART); IPR036860 (G3DSA:3.30.505.GENE3D); IPR001496 (PFAM); PTHR44396:SF2 (PANTHER); IPR028410 (PANTHER); IPR001496 (PROSITE_PROFILES); IPR036036 (SUPERFAMILY)	P:GO:0001558; C:GO:0005737; F:GO:0008269; P:GO:0046426; P:GO:0035556; F:GO:0005159	P:regulation of cell growth; C:cytoplasm; F:JAK pathway signal transduction adaptor activity; P:negative regulation of JAK-STAT cascade; P:intracellular signal transduction; F:insulin-like growth factor receptor binding
C69358_c0_seq1_	gamma-parvin	2592	10	0.0	3	F:GO:0003779; P:GO:0007155; P:GO:0031532	F:actin binding; P:cell adhesion; P:actin cytoskeleton reorganization			IPR001715 (SMART); IPR036872 (G3DSA:1.10.418.GENE3D); IPR028433 (PIRSF); IPR036872 (G3DSA:1.10.418.GENE3D); IPR001715 (PFAM); PTHR12114:SF1 (PANTHER); IPR028433 (PANTHER); IPR001715 (PROSITE_PROFILES); IPR036872 (SUPERFAMILY); IPR036872 (SUPERFAMILY)	F:GO:0005515; F:GO:0003779; P:GO:0007155; P:GO:0031532	F:protein binding; F:actin binding; P:cell adhesion; P:actin cytoskeleton reorganization
C70070_c0_seq1_	C-X-C chemokine receptor type 4-like	945	10	1.16131E-76	7	P:GO:0006935; F:GO:0043130; P:GO:0007186; P:GO:0070098; C:GO:0016021; F:GO:0016494; P:GO:0030334	P:chemotaxis; F:ubiquitin binding; P:G-protein coupled receptor signaling pathway; P:chemokine-mediated signaling pathway; C:integral component of membrane; F:C-X-C chemokine receptor activity; P:regulation of cell migration			IPR000276 (PRINTS); IPR000276 (PFAM); G3DSA:1.20.1070.10 (GENE3D); PTHR10489:SF594 (PANTHER); PTHR10489 (PANTHER); IPR017452 (PROSITE_PROFILES); SSF81321 (SUPERFAMILY)	F:GO:0004930; P:GO:0007186; C:GO:0016021	F:G-protein coupled receptor activity; P:G-protein coupled receptor signaling pathway; C:integral component of membrane
C70201_c0_seq1_	partitioning defective 6 homolog gamma-like	2606	10	6.90078E-61	1	P:GO:0007163	P:establishment or maintenance of cell polarity			mobidb-lite (MOBIDB_LITE); mobidb-lite (MOBIDB_LITE); mobidb-lite (MOBIDB_LITE); mobidb-lite (MOBIDB_LITE); PTHR14102 (PANTHER); IPR034874 (PTHR14102:PANTHER)	P:GO:0007163	P:establishment or maintenance of cell polarity
C70484_c0_seq1_	insulin-like growth factor 2 mRNA-binding 3 isoform X1	3261	10	0.0	2	F:GO:0000166; F:GO:0003723	F:nucleotide binding; F:RNA binding			IPR000504 (SMART); IPR004087 (SMART); G3DSA:3.30.70.330 (GENE3D); IPR036612 (G3DSA:3.30.1370.GENE3D); IPR004088 (PFAM); IPR000504 (PFAM); G3DSA:3.30.70.330 (GENE3D); IPR036612 (G3DSA:3.30.1370.GENE3D); mobidb-lite (MOBIDB_LITE); PTHR10288 (PANTHER); PTHR10288:SF158 (PANTHER); IPR000504 (PROSITE_PROFILES); PS50084 (PROSITE_PROFILES); PS50084 (PROSITE_PROFILES); IPR000504 (PROSITE_PROFILES); cd0010…	F:GO:0003676; F:GO:0003723	F:nucleic acid binding; F:RNA binding
C71043_c0_seq1_	transmembrane 150A	1915	10	0.0	1	C:GO:0016021	C:integral component of membrane			IPR019402 (PFAM); IPR027315 (PTHR21324:PANTHER); PTHR21324 (PANTHER)	no GO terms	no GO terms
C71190_c0_seq1_	insulin-like growth factor 2 mRNA-binding 3 isoform X2	1413	10	3.19733E-145	2	F:GO:0000166; F:GO:0003723	F:nucleotide binding; F:RNA binding			IPR004087 (SMART); IPR000504 (SMART); IPR000504 (PFAM); G3DSA:3.30.70.330 (GENE3D); G3DSA:3.30.70.330 (GENE3D); IPR004088 (PFAM); IPR036612 (G3DSA:3.30.1370.GENE3D); mobidb-lite (MOBIDB_LITE); mobidb-lite (MOBIDB_LITE); PTHR10288 (PANTHER); PTHR10288:SF158 (PANTHER); PS50084 (PROSITE_PROFILES); IPR000504 (PROSITE_PROFILES); IPR000504 (PROSITE_PROFILES); IPR034844 (CDD); cd00105 (CDD); IPR035979 (…	F:GO:0003676; F:GO:0003723	F:nucleic acid binding; F:RNA binding
C71335_c0_seq1_	T-cell activation Rho GTPase-activating	2702	10	0.0	1	P:GO:0007165	P:signal transduction			IPR000198 (SMART); IPR000198 (PFAM); IPR008936 (G3DSA:1.10.555.GENE3D); mobidb-lite (MOBIDB_LITE); mobidb-lite (MOBIDB_LITE); mobidb-lite (MOBIDB_LITE); PTHR23179:SF26 (PANTHER); PTHR23179 (PANTHER); IPR000198 (PROSITE_PROFILES); cd04402 (CDD); IPR008936 (SUPERFAMILY)	P:GO:0007165	P:signal transduction
C71372_c0_seq1_	B-cell CLL lymphoma 7 family member A-like	1920	10	6.70363E-85						IPR006804 (PFAM); mobidb-lite (MOBIDB_LITE); IPR006804 (PANTHER); PTHR12767:SF11 (PANTHER)	no GO terms	no GO terms
C71845_c1_seq1_	E3 ubiquitin- ligase TRIM36-like	3058	10	0.0	6	F:GO:0004842; F:GO:0008270; F:GO:0005515; P:GO:0051726; C:GO:0005622; P:GO:0016567	F:ubiquitin-protein transferase activity; F:zinc ion binding; F:protein binding; P:regulation of cell cycle; C:intracellular; P:protein ubiquitination			IPR003879 (PRINTS); IPR003877 (SMART); IPR013783 (G3DSA:2.60.40.GENE3D); PTHR44226 (PANTHER); IPR027726 (PTHR44226:PANTHER); IPR001870 (PROSITE_PROFILES); IPR003961 (PROSITE_PROFILES); IPR003961 (CDD); IPR036116 (SUPERFAMILY); IPR013320 (SUPERFAMILY)	F:GO:0004842; F:GO:0005515; P:GO:0051726	F:ubiquitin-protein transferase activity; F:protein binding; P:regulation of cell cycle
C71876_c0_seq1_	zinc finger 2 homolog	1037	10	6.38279E-180	2	F:GO:0003676; F:GO:0046872	F:nucleic acid binding; F:metal ion binding			IPR013087 (SMART); G3DSA:2.10.69.10 (GENE3D); G3DSA:2.30.30.380 (GENE3D); G3DSA:3.30.160.60 (GENE3D); G3DSA:3.30.160.60 (GENE3D); G3DSA:2.20.25.10 (GENE3D); G3DSA:2.20.28.30 (GENE3D); G3DSA:2.40.155.10 (GENE3D); G3DSA:3.30.160.60 (GENE3D); PF00096 (PFAM); G3DSA:3.30.160.60 (GENE3D); mobidb-lite (MOBIDB_LITE); PTHR23226 (PANTHER); PTHR23226:SF94 (PANTHER); PTHR23226:SF94 (PANTHER); PTHR23226 (PANT…	F:GO:0003676	F:nucleic acid binding
C72195_c0_seq1_	polymeric immunoglobulin receptor	1477	10	0.0						IPR003599 (SMART); IPR013106 (PFAM); IPR013783 (G3DSA:2.60.40.GENE3D); IPR013783 (G3DSA:2.60.40.GENE3D); mobidb-lite (MOBIDB_LITE); PTHR11860 (PANTHER); PTHR11860:SF79 (PANTHER); IPR007110 (PROSITE_PROFILES); IPR007110 (PROSITE_PROFILES); cd05716 (CDD); cd05716 (CDD); IPR036179 (SUPERFAMILY); IPR036179 (SUPERFAMILY)	no GO terms	no GO terms
C72273_c0_seq1_	DNA helicase B-like	2087	10	0.0	2	F:GO:0004003; P:GO:0006269	F:ATP-dependent DNA helicase activity; P:DNA replication, synthesis of RNA primer			G3DSA:3.40.50.300 (GENE3D); G3DSA:3.40.50.300 (GENE3D); IPR027785 (PFAM); PF13604 (PFAM); mobidb-lite (MOBIDB_LITE); mobidb-lite (MOBIDB_LITE); mobidb-lite (MOBIDB_LITE); IPR027044 (PTHR18934:PANTHER); PTHR18934 (PANTHER); IPR027417 (SUPERFAMILY); IPR027417 (SUPERFAMILY)	P:GO:0006261; F:GO:0004003; P:GO:0006269	P:DNA-dependent DNA replication; F:ATP-dependent DNA helicase activity; P:DNA replication, synthesis of RNA primer
C72588_c0_seq1_	liprin-beta-2-like isoform X2	1178	10	0.0	1	F:GO:0005515	F:protein binding			IPR001660 (SMART); IPR001660 (PFAM); G3DSA:1.10.150.50 (GENE3D); G3DSA:1.10.150.50 (GENE3D); mobidb-lite (MOBIDB_LITE); mobidb-lite (MOBIDB_LITE); IPR029515 (PANTHER); IPR030435 (PTHR12587:PANTHER); IPR001660 (PROSITE_PROFILES); IPR001660 (PROSITE_PROFILES); cd09566 (CDD); cd09563 (CDD); IPR013761 (SUPERFAMILY); IPR013761 (SUPERFAMILY)	F:GO:0005515	F:protein binding
C73294_c0_seq1_	transport Sec24A-like isoform X1	668	8	3.119E-9	4	F:GO:0008270; P:GO:0006888; P:GO:0006886; C:GO:0030127	F:zinc ion binding; P:ER to Golgi vesicle-mediated transport; P:intracellular protein transport; C:COPII vesicle coat			mobidb-lite (MOBIDB_LITE)	no GO terms	no GO terms
C74001_c1_seq1_	growth arrest and DNA damage-inducible GADD45 beta-like	1333	10	4.12413E-107	3	C:GO:0005634; P:GO:0051726; P:GO:0006950	C:nucleus; P:regulation of cell cycle; P:response to stress			IPR029064 (G3DSA:3.30.1330.GENE3D); IPR004038 (PFAM); PTHR10411:SF5 (PANTHER); IPR024824 (PANTHER); IPR029064 (SUPERFAMILY)	C:GO:0005634; P:GO:0051726; P:GO:0006950	C:nucleus; P:regulation of cell cycle; P:response to stress
C74190_c0_seq1_	phosphatase 1 regulatory subunit 3B-like isoform X2	918	10	1.11266E-169	4	C:GO:0000164; F:GO:0005515; P:GO:0005981; F:GO:0019888	C:protein phosphatase type 1 complex; F:protein binding; P:regulation of glycogen catabolic process; F:protein phosphatase regulator activity			IPR013783 (G3DSA:2.60.40.GENE3D); IPR017434 (PIRSF); IPR005036 (PFAM); IPR030682 (PTHR12307:PANTHER); PTHR12307 (PANTHER); IPR005036 (PROSITE_PROFILES)	C:GO:0000164; F:GO:0005515; P:GO:0005981; F:GO:0019888	C:protein phosphatase type 1 complex; F:protein binding; P:regulation of glycogen catabolic process; F:protein phosphatase regulator activity
C74653_c0_seq1_	tyrosinase-like	1823	10	0.0	4	F:GO:0016491; F:GO:0046872; C:GO:0016021; P:GO:0055114	F:oxidoreductase activity; F:metal ion binding; C:integral component of membrane; P:oxidation-reduction process			IPR002227 (PRINTS); IPR002227 (PFAM); IPR008922 (G3DSA:1.10.1280.GENE3D); PTHR11474 (PANTHER); PTHR11474:SF23 (PANTHER); IPR008922 (SUPERFAMILY)	F:GO:0016491; P:GO:0008152	F:oxidoreductase activity; P:metabolic process
C75544_c1_seq1_	uncharacterized protein LOC110532200 isoform X2	2387	10	0.0	2	C:GO:0005576; F:GO:0005179	C:extracellular region; F:hormone activity			mobidb-lite (MOBIDB_LITE); mobidb-lite (MOBIDB_LITE); mobidb-lite (MOBIDB_LITE)	no GO terms	no GO terms
C76006_c0_seq1_	partitioning defective 6 homolog gamma-like	2649	10	1.17013E-67	12	P:GO:0048793; C:GO:0005634; P:GO:0001841; C:GO:0005737; C:GO:0032154; P:GO:0048696; P:GO:0007163; P:GO:0045176; P:GO:0035844; P:GO:0035050; C:GO:0016324; P:GO:0021510	P:pronephros development; C:nucleus; P:neural tube formation; C:cytoplasm; C:cleavage furrow; P:regulation of collateral sprouting in absence of injury; P:establishment or maintenance of cell polarity; P:apical protein localization; P:cloaca development; P:embryonic heart tube development; C:apical plasma membrane; P:spinal cord development			mobidb-lite (MOBIDB_LITE); mobidb-lite (MOBIDB_LITE); mobidb-lite (MOBIDB_LITE); mobidb-lite (MOBIDB_LITE); PTHR14102 (PANTHER); IPR034874 (PTHR14102:PANTHER)	P:GO:0007163	P:establishment or maintenance of cell polarity
C76207_c0_seq1_	formin-2 isoform X2	1579	10	0.0	3	P:GO:0045010; C:GO:0005884; F:GO:0008017	P:actin nucleation; C:actin filament; F:microtubule binding			IPR001265 (PRINTS); IPR015425 (SMART); IPR015425 (PFAM); PTHR13037:SF16 (PANTHER); PTHR13037 (PANTHER); IPR015425 (PROSITE_PROFILES); SSF101447 (SUPERFAMILY)	P:GO:0045010; C:GO:0005884; F:GO:0008017	P:actin nucleation; C:actin filament; F:microtubule binding
C76222_c0_seq1_	prenylcysteine oxidase 1	3253	10	0.0	3	P:GO:0030328; F:GO:0001735; P:GO:0055114	P:prenylcysteine catabolic process; F:prenylcysteine oxidase activity; P:oxidation-reduction process	EC:1.8.3.5	Prenylcysteine oxidase	IPR010795 (PFAM); PF13450 (PFAM); IPR017046 (PIRSF); IPR036188 (G3DSA:3.50.50.GENE3D); IPR017046 (PANTHER); IPR036188 (SUPERFAMILY)	P:GO:0030328; F:GO:0001735; F:GO:0016670; P:GO:0055114	P:prenylcysteine catabolic process; F:prenylcysteine oxidase activity; F:oxidoreductase activity, acting on a sulfur group of donors, oxygen as acceptor; P:oxidation-reduction process
C76388_c0_seq1_	formin-2 isoform X2	1638	10	0.0	3	P:GO:0045010; C:GO:0005884; F:GO:0008017	P:actin nucleation; C:actin filament; F:microtubule binding			IPR001265 (PRINTS); IPR015425 (SMART); IPR015425 (PFAM); PTHR13037:SF16 (PANTHER); PTHR13037 (PANTHER); IPR015425 (PROSITE_PROFILES); SSF101447 (SUPERFAMILY)	P:GO:0045010; C:GO:0005884; F:GO:0008017	P:actin nucleation; C:actin filament; F:microtubule binding
C76874_c0_seq1_	cingulin-like isoform X1	4144	10	0.0	2	C:GO:0016459; F:GO:0003774	C:myosin complex; F:motor activity	EC:3.6.1.15	Nucleoside-triphosphate phosphatase	G3DSA:1.20.5.170 (GENE3D); G3DSA:1.20.5.50 (GENE3D); G3DSA:1.20.58.130 (GENE3D); mobidb-lite (MOBIDB_LITE); mobidb-lite (MOBIDB_LITE); mobidb-lite (MOBIDB_LITE); mobidb-lite (MOBIDB_LITE); PTHR13140 (PANTHER); PTHR13140:SF720 (PANTHER)	no GO terms	no GO terms
C76948_c0_seq1_	neurexin-1-beta isoform X13	2444	10	3.51091E-28						no IPS match	no IPS match	no IPS match
C77531_c0_seq1_	ras-related Rab-15-like isoform X1	4115	10	1.39085E-132	4	F:GO:0005525; P:GO:0007264; F:GO:0003924; C:GO:0005622	F:GTP binding; P:small GTPase mediated signal transduction; F:GTPase activity; C:intracellular			PR00449 (PRINTS); SM00174 (SMART); SM00175 (SMART); SM00173 (SMART); IPR001806 (PFAM); G3DSA:3.40.50.300 (GENE3D); IPR005225 (TIGRFAM); G3DSA:3.30.70.1390 (GENE3D); PTHR24073:SF567 (PANTHER); PTHR24073 (PANTHER); PS51419 (PROSITE_PROFILES); IPR027417 (SUPERFAMILY)	F:GO:0005525; F:GO:0003924	F:GTP binding; F:GTPase activity
C78920_c0_seq1_	regulator of G- signaling 21-like isoform X1	1661	10	2.23192E-73						IPR016137 (PRINTS); IPR016137 (SMART); IPR016137 (PFAM); IPR024066 (G3DSA:1.10.196.GENE3D); G3DSA:1.10.167.10 (GENE3D); PTHR10845:SF240 (PANTHER); PTHR10845 (PANTHER); IPR016137 (PROSITE_PROFILES); IPR036305 (SUPERFAMILY)	no GO terms	no GO terms
C79356_c0_seq1_	phosphatase 1B isoform X1	984	10	1.5728E-139	4	F:GO:0000287; F:GO:0004722; P:GO:0006470; F:GO:0030145	F:magnesium ion binding; F:protein serine/threonine phosphatase activity; P:protein dephosphorylation; F:manganese ion binding	EC:3.1.3.16; EC:3.1.3.41	Protein-serine/threonine phosphatase; 4-nitrophenylphosphatase	IPR001932 (SMART); IPR001932 (PFAM); IPR036457 (G3DSA:3.60.40.GENE3D); mobidb-lite (MOBIDB_LITE); PTHR13832:SF244 (PANTHER); IPR015655 (PANTHER); IPR001932 (PROSITE_PROFILES); IPR001932 (CDD); IPR036457 (SUPERFAMILY)	F:GO:0004722; F:GO:0003824; P:GO:0006470	F:protein serine/threonine phosphatase activity; F:catalytic activity; P:protein dephosphorylation
C79383_c0_seq1_	SMG8-like	1859	10	0.0	1	P:GO:0000184	P:nuclear-transcribed mRNA catabolic process, nonsense-mediated decay			IPR019354 (PFAM); mobidb-lite (MOBIDB_LITE); mobidb-lite (MOBIDB_LITE); mobidb-lite (MOBIDB_LITE); IPR028802 (PANTHER)	P:GO:0000184	P:nuclear-transcribed mRNA catabolic process, nonsense-mediated decay
C79482_c1_seq1_	C3a anaphylatoxin chemotactic receptor-like	1831	10	0.0	3	F:GO:0004930; P:GO:0007186; C:GO:0016021	F:G-protein coupled receptor activity; P:G-protein coupled receptor signaling pathway; C:integral component of membrane			PR00526 (PRINTS); IPR000276 (PRINTS); IPR000276 (PFAM); G3DSA:1.20.1070.10 (GENE3D); mobidb-lite (MOBIDB_LITE); PTHR10489:SF920 (PANTHER); PTHR10489 (PANTHER); IPR017452 (PROSITE_PROFILES); cd14974 (CDD); SSF81321 (SUPERFAMILY)	F:GO:0004930; P:GO:0007186; C:GO:0016021	F:G-protein coupled receptor activity; P:G-protein coupled receptor signaling pathway; C:integral component of membrane
C79675_c0_seq1_	transcription factor E2F7-like	1825	10	0.0						mobidb-lite (MOBIDB_LITE); mobidb-lite (MOBIDB_LITE); mobidb-lite (MOBIDB_LITE); IPR015633 (PANTHER); PTHR12081:SF25 (PANTHER)	no GO terms	no GO terms
C79843_c1_seq1_	cyclic AMP-dependent transcription factor ATF-7-like isoform X5	2600	10	5.56875E-134	3	F:GO:0003677; F:GO:0003700; P:GO:0006355	F:DNA binding; F:transcription factor activity, sequence-specific DNA binding; P:regulation of transcription, DNA-templated			IPR002112 (PRINTS); IPR004827 (SMART); G3DSA:1.20.5.170 (GENE3D); IPR004827 (PFAM); IPR016378 (PIRSF); mobidb-lite (MOBIDB_LITE); mobidb-lite (MOBIDB_LITE); mobidb-lite (MOBIDB_LITE); mobidb-lite (MOBIDB_LITE); PTHR19304:SF10 (PANTHER); PTHR19304 (PANTHER); IPR004827 (PROSITE_PROFILES); cd14687 (CDD); SSF57959 (SUPERFAMILY)	F:GO:0003677; F:GO:0003700; P:GO:0006355	F:DNA binding; F:transcription factor activity, sequence-specific DNA binding; P:regulation of transcription, DNA-templated
C8184_c1_seq1_	receptor-type tyrosine- phosphatase C	5960	10	0.0	3	F:GO:0005515; F:GO:0004725; P:GO:0006470	F:protein binding; F:protein tyrosine phosphatase activity; P:protein dephosphorylation			IPR000242 (PRINTS); IPR000242 (SMART); IPR003595 (SMART); IPR000242 (PFAM); IPR029021 (G3DSA:3.90.190.GENE3D); IPR013783 (G3DSA:2.60.40.GENE3D); IPR013783 (G3DSA:2.60.40.GENE3D); IPR029021 (G3DSA:3.90.190.GENE3D); mobidb-lite (MOBIDB_LITE); mobidb-lite (MOBIDB_LITE); mobidb-lite (MOBIDB_LITE); PTHR19134:SF284 (PANTHER); PTHR19134 (PANTHER); IPR000242 (PROSITE_PROFILES); IPR000387 (PROSITE_PROFILE…	F:GO:0005515; F:GO:0004725; P:GO:0006470; F:GO:0016791; P:GO:0016311	F:protein binding; F:protein tyrosine phosphatase activity; P:protein dephosphorylation; F:phosphatase activity; P:dephosphorylation
C8239_c2_seq1_	CD99 antigen 2 isoform X2	2050	10	1.52821E-67	1	C:GO:0016021	C:integral component of membrane			no IPS match	no IPS match	no IPS match
C8263_c1_seq1_	Fermitin family homolog 3	4064	10	0.0						IPR019749 (SMART); IPR001849 (SMART); IPR001849 (PFAM); IPR011993 (G3DSA:2.30.29.GENE3D); IPR014352 (G3DSA:1.20.80.GENE3D); IPR019748 (PFAM); G3DSA:3.10.20.90 (GENE3D); PTHR16160 (PANTHER); PTHR16160:SF1 (PANTHER); IPR001849 (PROSITE_PROFILES); cd13205 (CDD); cd01237 (CDD); IPR011993 (SUPERFAMILY); IPR011993 (SUPERFAMILY); IPR035963 (SUPERFAMILY)	no GO terms	no GO terms
C8326_c0_seq1_	gelsolin-like isoform X2	1571	10	1.07835E-23	5	P:GO:0051016; P:GO:0051014; F:GO:0003779; F:GO:0005509; P:GO:0045010	P:barbed-end actin filament capping; P:actin filament severing; F:actin binding; F:calcium ion binding; P:actin nucleation			no IPS match	no IPS match	no IPS match
C8343_c5_seq1_	liprin-beta-2-like isoform X2	2213	10	0.0	1	F:GO:0005515	F:protein binding			IPR001660 (SMART); G3DSA:1.10.150.50 (GENE3D); IPR001660 (PFAM); mobidb-lite (MOBIDB_LITE); mobidb-lite (MOBIDB_LITE); IPR029515 (PANTHER); IPR030435 (PTHR12587:PANTHER); IPR001660 (PROSITE_PROFILES); cd09563 (CDD); IPR013761 (SUPERFAMILY)	F:GO:0005515	F:protein binding
C8368_c1_seq1_	Vesicle-associated membrane -associated A	1918	10	9.66104E-161	4	C:GO:0005789; C:GO:0016021; P:GO:0070972; F:GO:0033149	C:endoplasmic reticulum membrane; C:integral component of membrane; P:protein localization to endoplasmic reticulum; F:FFAT motif binding			IPR000535 (PFAM); IPR016763 (PIRSF); IPR013783 (G3DSA:2.60.40.GENE3D); mobidb-lite (MOBIDB_LITE); PTHR10809:SF90 (PANTHER); IPR016763 (PANTHER); IPR000535 (PROSITE_PROFILES); IPR008962 (SUPERFAMILY)	C:GO:0005789	C:endoplasmic reticulum membrane
C8480_c0_seq1_	fermitin family homolog 3	3709	10	4.55306E-140						IPR019748 (PFAM); IPR011993 (G3DSA:2.30.29.GENE3D); IPR014352 (G3DSA:1.20.80.GENE3D); PTHR16160:SF1 (PANTHER); PTHR16160 (PANTHER); IPR019748 (CDD); cd13205 (CDD); IPR011993 (SUPERFAMILY)	no GO terms	no GO terms
C8482_c0_seq1_	WW domain-binding 2-like	2149	6	7.96415E-14	4	C:GO:0000790; P:GO:0045815; F:GO:0001105; P:GO:0071391	C:nuclear chromatin; P:positive regulation of gene expression, epigenetic; F:RNA polymerase II transcription coactivator activity; P:cellular response to estrogen stimulus			mobidb-lite (MOBIDB_LITE); IPR033598 (PTHR31606:PANTHER); PTHR31606 (PANTHER)	P:GO:0045815; C:GO:0000790; F:GO:0001105; P:GO:0071391	P:positive regulation of gene expression, epigenetic; C:nuclear chromatin; F:RNA polymerase II transcription coactivator activity; P:cellular response to estrogen stimulus
C8487_c0_seq1_	guanine nucleotide-binding G(I) G(S) G(T) subunit beta-1-like	1212	10	6.53403E-50	2	F:GO:0005515; P:GO:0007165	F:protein binding; P:signal transduction			IPR001680 (SMART); G3DSA:1.10.10.670 (GENE3D); IPR015943 (G3DSA:2.130.10.GENE3D); IPR001680 (PFAM); IPR016346 (PANTHER); PTHR19850:SF47 (PANTHER); IPR001680 (PROSITE_PROFILES); IPR001680 (PROSITE_PROFILES); IPR017986 (PROSITE_PROFILES); IPR036322 (SUPERFAMILY)	F:GO:0005515; P:GO:0007165	F:protein binding; P:signal transduction
C8598_c1_seq1_	phosphatase 1B-like	3900	10	0.0	4	F:GO:0000287; F:GO:0004722; P:GO:0006470; F:GO:0030145	F:magnesium ion binding; F:protein serine/threonine phosphatase activity; P:protein dephosphorylation; F:manganese ion binding			IPR001932 (SMART); IPR001932 (PFAM); IPR012911 (PFAM); IPR036580 (G3DSA:1.10.10.GENE3D); IPR036457 (G3DSA:3.60.40.GENE3D); mobidb-lite (MOBIDB_LITE); PTHR13832:SF244 (PANTHER); IPR015655 (PANTHER); IPR001932 (PROSITE_PROFILES); IPR001932 (CDD); IPR036457 (SUPERFAMILY); IPR036580 (SUPERFAMILY)	F:GO:0000287; F:GO:0004722; F:GO:0004721; F:GO:0003824; P:GO:0006470; F:GO:0030145	F:magnesium ion binding; F:protein serine/threonine phosphatase activity; F:phosphoprotein phosphatase activity; F:catalytic activity; P:protein dephosphorylation; F:manganese ion binding
C8594_c0_seq1_	matrix metallo ase-15	3128	10	0.0	5	C:GO:0005887; F:GO:0008270; P:GO:0006508; C:GO:0031012; F:GO:0004222	C:integral component of plasma membrane; F:zinc ion binding; P:proteolysis; C:extracellular matrix; F:metalloendopeptidase activity			IPR021190 (PRINTS); IPR006026 (SMART); IPR018487 (SMART); IPR024079 (G3DSA:3.40.390.GENE3D); IPR018487 (PFAM); IPR001818 (PFAM); IPR021190 (PIRSF); IPR002477 (PFAM); IPR036375 (G3DSA:2.110.10.GENE3D); mobidb-lite (MOBIDB_LITE); mobidb-lite (MOBIDB_LITE); IPR028729 (PTHR10201:PANTHER); PTHR10201 (PANTHER); IPR028729 (PTHR10201:PANTHER); PTHR10201 (PANTHER); IPR018487 (PROSITE_PROFILES); IPR018487 …	C:GO:0005887; F:GO:0008270; P:GO:0006508; C:GO:0031012; F:GO:0004222; F:GO:0008237	C:integral component of plasma membrane; F:zinc ion binding; P:proteolysis; C:extracellular matrix; F:metalloendopeptidase activity; F:metallopeptidase activity
C8612_c0_seq1_	NF-kappa-B inhibitor alpha	1018	10	1.95326E-40						IPR036770 (G3DSA:1.25.40.GENE3D); mobidb-lite (MOBIDB_LITE); PTHR24139 (PANTHER); PTHR24139:SF36 (PANTHER); IPR020683 (PROSITE_PROFILES); IPR036770 (SUPERFAMILY)	no GO terms	no GO terms
C8625_c1_seq1_	interferon regulatory factor 1	3413	10	0.0	9	C:GO:0005634; F:GO:0003700; P:GO:0008285; P:GO:0010628; P:GO:0006915; F:GO:0044212; P:GO:0006355; P:GO:0043434; P:GO:0050776	C:nucleus; F:transcription factor activity, sequence-specific DNA binding; P:negative regulation of cell proliferation; P:positive regulation of gene expression; P:apoptotic process; F:transcription regulatory region DNA binding; P:regulation of transcription, DNA-templated; P:response to peptide hormone; P:regulation of immune response			IPR001346 (PRINTS); IPR001346 (SMART); IPR036388 (G3DSA:1.10.10.GENE3D); IPR017431 (PIRSF); IPR001346 (PFAM); IPR001346 (PANTHER); IPR031215 (PTHR11949:PANTHER); IPR001346 (PROSITE_PROFILES); IPR001346 (CDD); IPR036390 (SUPERFAMILY)	F:GO:0003700; P:GO:0008285; P:GO:0006915; F:GO:0044212; P:GO:0006355; P:GO:0050776	F:transcription factor activity, sequence-specific DNA binding; P:negative regulation of cell proliferation; P:apoptotic process; F:transcription regulatory region DNA binding; P:regulation of transcription, DNA-templated; P:regulation of immune response
C8636_c0_seq1_	dual specificity testis-specific kinase 2-like	2154	10	2.00336E-104	4	F:GO:0005524; F:GO:0046872; F:GO:0004672; P:GO:0006468	F:ATP binding; F:metal ion binding; F:protein kinase activity; P:protein phosphorylation			mobidb-lite (MOBIDB_LITE); PTHR44164 (PANTHER); IPR015782 (PTHR44164:PANTHER)	F:GO:0005524; F:GO:0046872; F:GO:0004672; P:GO:0006468	F:ATP binding; F:metal ion binding; F:protein kinase activity; P:protein phosphorylation
C8728_c1_seq1_	tumor D54-like isoform X24	3178	10	1.83431E-112						IPR007327 (PFAM); mobidb-lite (MOBIDB_LITE); IPR007327 (PANTHER); PTHR19307:SF13 (PANTHER)	no GO terms	no GO terms
C8829_c0_seq1_	proteasome subunit beta type-7-like	1348	10	0.0	5	C:GO:0005634; C:GO:0005737; C:GO:0005839; F:GO:0004298; P:GO:0051603	C:nucleus; C:cytoplasm; C:proteasome core complex; F:threonine-type endopeptidase activity; P:proteolysis involved in cellular protein catabolic process	EC:3.4.25	Acting on peptide bonds (peptidases)	IPR000243 (PRINTS); IPR024689 (PFAM); IPR029055 (G3DSA:3.60.20.GENE3D); IPR001353 (PFAM); PTHR11599 (PANTHER); PTHR11599:SF45 (PANTHER); IPR023333 (PROSITE_PROFILES); cd03763 (CDD); IPR029055 (SUPERFAMILY)	C:GO:0005839; F:GO:0004175; F:GO:0004298; P:GO:0051603	C:proteasome core complex; F:endopeptidase activity; F:threonine-type endopeptidase activity; P:proteolysis involved in cellular protein catabolic process
C8859_c1_seq1_	Proteasome subunit beta type-6 precursor	1306	10	8.88528E-144	6	C:GO:0005634; C:GO:0005737; C:GO:0005839; F:GO:0004298; P:GO:0051603; P:GO:0002376	C:nucleus; C:cytoplasm; C:proteasome core complex; F:threonine-type endopeptidase activity; P:proteolysis involved in cellular protein catabolic process; P:immune system process	EC:3.4.25	Acting on peptide bonds (peptidases)	IPR000243 (PRINTS); IPR029055 (G3DSA:3.60.20.GENE3D); IPR001353 (PFAM); PTHR11599:SF43 (PANTHER); PTHR11599 (PANTHER); IPR023333 (PROSITE_PROFILES); cd03762 (CDD); IPR029055 (SUPERFAMILY)	C:GO:0005839; F:GO:0004175; F:GO:0004298; P:GO:0051603	C:proteasome core complex; F:endopeptidase activity; F:threonine-type endopeptidase activity; P:proteolysis involved in cellular protein catabolic process
C8879_c4_seq1_	disks large homolog 3-like isoform X8	3815	10	1.05271E-178						IPR008145 (SMART); IPR008145 (PFAM); G3DSA:3.40.50.300 (GENE3D); mobidb-lite (MOBIDB_LITE); PTHR45548 (PANTHER); PTHR45548:SF2 (PANTHER); IPR008144 (PROSITE_PROFILES); cd00071 (CDD); IPR027417 (SUPERFAMILY)	no GO terms	no GO terms
C9004_c3_seq1_	tumor D54 isoform X6	3626	10	5.24056E-124						IPR007327 (PFAM); mobidb-lite (MOBIDB_LITE); PTHR19307:SF13 (PANTHER); IPR007327 (PANTHER)	no GO terms	no GO terms
C9225_c0_seq1_	mothers against decapentaplegic homolog 5 isoform X1	1261	10	8.683E-158	21	P:GO:0036342; P:GO:0060022; P:GO:0060030; P:GO:0009880; P:GO:0007179; P:GO:0048922; P:GO:0048514; F:GO:0000975; P:GO:0060037; P:GO:0043049; C:GO:0005634; C:GO:0005667; P:GO:0048264; F:GO:0003700; C:GO:0005737; F:GO:0046872; F:GO:0046982; P:GO:0045893; P:GO:0001945; P:GO:2000223; P:GO:0001947	P:post-anal tail morphogenesis; P:hard palate development; P:dorsal convergence; P:embryonic pattern specification; P:transforming growth factor beta receptor signaling pathway; P:posterior lateral line neuromast deposition; P:blood vessel morphogenesis; F:regulatory region DNA binding; P:pharyngeal system development; P:otic placode formation; C:nucleus; C:transcription factor complex; P:determi…			IPR003619 (SMART); IPR003619 (PFAM); IPR001132 (PFAM); IPR017855 (G3DSA:2.60.200.GENE3D); IPR036578 (G3DSA:3.90.520.GENE3D); mobidb-lite (MOBIDB_LITE); mobidb-lite (MOBIDB_LITE); IPR013790 (PANTHER); PTHR13703:SF36 (PANTHER); PTHR13703:SF36 (PANTHER); IPR013790 (PANTHER); IPR001132 (PROSITE_PROFILES); IPR013019 (PROSITE_PROFILES); cd10490 (CDD); IPR008984 (SUPERFAMILY); IPR036578 (SUPERFAMILY)	C:GO:0005667; F:GO:0003700; F:GO:0005515; P:GO:0007179; P:GO:0006355; C:GO:0005622	C:transcription factor complex; F:transcription factor activity, sequence-specific DNA binding; F:protein binding; P:transforming growth factor beta receptor signaling pathway; P:regulation of transcription, DNA-templated; C:intracellular
C9363_c1_seq1_	Leukocyte surface antigen CD53	2135	10	2.72982E-87	1	C:GO:0016021	C:integral component of membrane			IPR000301 (PRINTS); IPR018499 (PFAM); mobidb-lite (MOBIDB_LITE); PTHR19282 (PANTHER); PTHR19282:SF39 (PANTHER)	C:GO:0016021	C:integral component of membrane
C9799_c0_seq1_	guanine nucleotide-binding G(I) G(S) G(T) subunit beta-1-like	2136	10	1.59409E-66	2	F:GO:0005515; P:GO:0007165	F:protein binding; P:signal transduction			IPR001680 (SMART); G3DSA:1.10.10.670 (GENE3D); IPR015943 (G3DSA:2.130.10.GENE3D); IPR001680 (PFAM); IPR016346 (PANTHER); PTHR19850:SF47 (PANTHER); IPR001680 (PROSITE_PROFILES); IPR001680 (PROSITE_PROFILES); IPR017986 (PROSITE_PROFILES); IPR036322 (SUPERFAMILY)	F:GO:0005515; P:GO:0007165	F:protein binding; P:signal transduction
C9829_c0_seq1_	ectonucleoside triphosphate diphosphohydrolase 4-like isoform X1	4250	10	0.0	2	C:GO:0016021; F:GO:0016787	C:integral component of membrane; F:hydrolase activity			IPR000407 (PFAM); G3DSA:3.30.420.150 (GENE3D); G3DSA:3.30.420.40 (GENE3D); PTHR11782:SF29 (PANTHER); IPR000407 (PANTHER); cd00012 (CDD)	F:GO:0016787	F:hydrolase activity
C9850_c1_seq1_	lissencephaly-1 homolog B	1747	10	3.44593E-110	11	P:GO:0051301; P:GO:0000132; F:GO:0005515; C:GO:0005815; C:GO:0005737; P:GO:0007399; P:GO:0030154; P:GO:0007067; P:GO:0006810; C:GO:0005875; C:GO:0005874	P:cell division; P:establishment of mitotic spindle orientation; F:protein binding; C:microtubule organizing center; C:cytoplasm; P:nervous system development; P:cell differentiation; P:mitotic nuclear division; P:transport; C:microtubule associated complex; C:microtubule			IPR020472 (PRINTS); IPR001680 (SMART); IPR015943 (G3DSA:2.130.10.GENE3D); G3DSA:2.80.10.50 (GENE3D); IPR001680 (PFAM); G3DSA:2.80.10.50 (GENE3D); PTHR44129:SF2 (PANTHER); PTHR44129 (PANTHER); IPR001680 (PROSITE_PROFILES); IPR001680 (PROSITE_PROFILES); IPR001680 (PROSITE_PROFILES); IPR017986 (PROSITE_PROFILES); IPR036322 (SUPERFAMILY)	F:GO:0005515	F:protein binding
C9853_c0_seq1_	guanine nucleotide-binding G(I) G(S) G(T) subunit beta-1	2798	10	0.0	4	F:GO:0005515; P:GO:0007165; P:GO:0048920; F:GO:0004871	F:protein binding; P:signal transduction; P:posterior lateral line neuromast primordium migration; F:signal transducer activity			IPR001632 (PRINTS); IPR020472 (PRINTS); IPR001680 (SMART); G3DSA:2.80.10.50 (GENE3D); PIRSF002394 (PIRSF); G3DSA:1.10.10.670 (GENE3D); IPR001680 (PFAM); G3DSA:2.40.50.140 (GENE3D); G3DSA:2.80.10.50 (GENE3D); PTHR19850:SF47 (PANTHER); IPR016346 (PANTHER); IPR001680 (PROSITE_PROFILES); IPR001680 (PROSITE_PROFILES); IPR001680 (PROSITE_PROFILES); IPR001680 (PROSITE_PROFILES); IPR001680 (PROSITE_PROFI…	F:GO:0005515; P:GO:0007165	F:protein binding; P:signal transduction
C9892_c2_seq1_	lissencephaly-1 homolog B	2041	10	5.88428E-131	11	P:GO:0051301; P:GO:0000132; F:GO:0005515; C:GO:0005815; C:GO:0005737; P:GO:0007399; P:GO:0030154; P:GO:0007067; P:GO:0006810; C:GO:0005875; C:GO:0005874	P:cell division; P:establishment of mitotic spindle orientation; F:protein binding; C:microtubule organizing center; C:cytoplasm; P:nervous system development; P:cell differentiation; P:mitotic nuclear division; P:transport; C:microtubule associated complex; C:microtubule			IPR020472 (PRINTS); IPR001680 (SMART); IPR015943 (G3DSA:2.130.10.GENE3D); IPR001680 (PFAM); G3DSA:1.10.10.670 (GENE3D); PTHR44129:SF2 (PANTHER); PTHR44129 (PANTHER); IPR017986 (PROSITE_PROFILES); IPR001680 (PROSITE_PROFILES); IPR001680 (PROSITE_PROFILES); IPR001680 (PROSITE_PROFILES); IPR001680 (PROSITE_PROFILES); cd00200 (CDD); IPR036322 (SUPERFAMILY)	F:GO:0005515	F:protein binding
C9997_c0_seq1_	AN1-type zinc finger 3-like	3957	10	5.68332E-138	2	F:GO:0003677; F:GO:0008270	F:DNA binding; F:zinc ion binding			IPR000058 (SMART); IPR000058 (PFAM); IPR002653 (PFAM); IPR035896 (G3DSA:4.10.1110.GENE3D); mobidb-lite (MOBIDB_LITE); mobidb-lite (MOBIDB_LITE); PTHR10634 (PANTHER); PTHR10634:SF5 (PANTHER); IPR002653 (PROSITE_PROFILES); IPR000058 (PROSITE_PROFILES); IPR035896 (SUPERFAMILY); SSF57716 (SUPERFAMILY)	F:GO:0003677; F:GO:0008270	F:DNA binding; F:zinc ion binding
C80324_c0_seq1_	uncharacterized protein LOC110532200 isoform X1	2533	10	0.0	2	C:GO:0005576; F:GO:0005179	C:extracellular region; F:hormone activity			mobidb-lite (MOBIDB_LITE); mobidb-lite (MOBIDB_LITE); mobidb-lite (MOBIDB_LITE)	no GO terms	no GO terms
C80538_c0_seq1_	histidine methyltransferase 1 homolog	2736	10	0.0						PF13489 (PFAM); G3DSA:3.40.50.150 (GENE3D); mobidb-lite (MOBIDB_LITE); mobidb-lite (MOBIDB_LITE); PTHR14614 (PANTHER); PTHR14614:SF39 (PANTHER); IPR029063 (SUPERFAMILY)	no GO terms	no GO terms
C80788_c0_seq1_	trithorax group osa-	1143	10	5.0703E-138						mobidb-lite (MOBIDB_LITE); mobidb-lite (MOBIDB_LITE); PTHR14155 (PANTHER); PTHR14155:SF81 (PANTHER)	no GO terms	no GO terms
C80904_c1_seq1_	multidrug resistance-associated 5-like	6071	10	0.0	4	F:GO:0005524; F:GO:0042626; P:GO:0055085; C:GO:0016021	F:ATP binding; F:ATPase activity, coupled to transmembrane movement of substances; P:transmembrane transport; C:integral component of membrane			IPR003593 (SMART); IPR011527 (PFAM); IPR003439 (PFAM); G3DSA:3.40.50.300 (GENE3D); IPR036640 (G3DSA:1.20.1560.GENE3D); G3DSA:3.40.50.300 (GENE3D); mobidb-lite (MOBIDB_LITE); mobidb-lite (MOBIDB_LITE); PTHR24223:SF323 (PANTHER); PTHR24223 (PANTHER); PTHR24223:SF323 (PANTHER); PTHR24223 (PANTHER); PTHR24223 (PANTHER); IPR011527 (PROSITE_PROFILES); IPR003439 (PROSITE_PROFILES); IPR011527 (PROSITE_PR…	F:GO:0016887; F:GO:0005524; F:GO:0042626; P:GO:0055085; C:GO:0016021	F:ATPase activity; F:ATP binding; F:ATPase activity, coupled to transmembrane movement of substances; P:transmembrane transport; C:integral component of membrane
C81018_c0_seq1_	sterile alpha motif domain-containing 12-like isoform X2	1384	10	2.13448E-17						no IPS match	no IPS match	no IPS match
C81286_c0_seq1_	fibroblast growth factor 23-like	2064	10	3.15106E-149	4	F:GO:0008083; P:GO:0008543; C:GO:0005576; F:GO:0005104	F:growth factor activity; P:fibroblast growth factor receptor signaling pathway; C:extracellular region; F:fibroblast growth factor receptor binding			G3DSA:2.80.10.50 (GENE3D); IPR002209 (PFAM); IPR002209 (PANTHER); IPR028304 (PTHR11486:PANTHER); IPR008996 (SUPERFAMILY)	F:GO:0008083; P:GO:0008543; C:GO:0005576; F:GO:0005104	F:growth factor activity; P:fibroblast growth factor receptor signaling pathway; C:extracellular region; F:fibroblast growth factor receptor binding
C81713_c0_seq1_	suppressor of cytokine signaling 2-like	1951	10	5.71611E-139	9	C:GO:0005737; P:GO:0001558; F:GO:0008269; P:GO:0060339; P:GO:0035556; P:GO:0046426; P:GO:0060336; F:GO:0005159; P:GO:0016567	C:cytoplasm; P:regulation of cell growth; F:JAK pathway signal transduction adaptor activity; P:negative regulation of type I interferon-mediated signaling pathway; P:intracellular signal transduction; P:negative regulation of JAK-STAT cascade; P:negative regulation of interferon-gamma-mediated signaling pathway; F:insulin-like growth factor receptor binding; P:protein ubiquitination			IPR000980 (PRINTS); IPR000980 (SMART); IPR001496 (SMART); IPR001496 (SMART); IPR036860 (G3DSA:3.30.505.GENE3D); IPR000980 (PFAM); IPR001496 (PFAM); mobidb-lite (MOBIDB_LITE); PTHR44396:SF2 (PANTHER); IPR028410 (PANTHER); IPR000980 (PROSITE_PROFILES); IPR001496 (PROSITE_PROFILES); IPR035862 (CDD); IPR036860 (SUPERFAMILY); IPR036036 (SUPERFAMILY)	P:GO:0001558; C:GO:0005737; F:GO:0008269; P:GO:0046426; P:GO:0035556; F:GO:0005159	P:regulation of cell growth; C:cytoplasm; F:JAK pathway signal transduction adaptor activity; P:negative regulation of JAK-STAT cascade; P:intracellular signal transduction; F:insulin-like growth factor receptor binding
C81735_c0_seq1_	cingulin-like isoform X1	4223	10	0.0	2	C:GO:0016459; F:GO:0003774	C:myosin complex; F:motor activity	EC:3.6.1.15	Nucleoside-triphosphate phosphatase	G3DSA:1.20.5.170 (GENE3D); G3DSA:1.20.5.50 (GENE3D); G3DSA:1.20.58.130 (GENE3D); mobidb-lite (MOBIDB_LITE); mobidb-lite (MOBIDB_LITE); mobidb-lite (MOBIDB_LITE); mobidb-lite (MOBIDB_LITE); PTHR13140 (PANTHER); PTHR13140:SF720 (PANTHER)	no GO terms	no GO terms
C83660_c0_seq1_	mitogen-activated kinase kinase kinase kinase 5 isoform X5	1579	10	0.0	3	F:GO:0005524; P:GO:0006468; F:GO:0008349	F:ATP binding; P:protein phosphorylation; F:MAP kinase kinase kinase kinase activity			IPR001180 (SMART); IPR021160 (PIRSF); IPR000719 (PFAM); G3DSA:1.10.510.10 (GENE3D); IPR001180 (PFAM); mobidb-lite (MOBIDB_LITE); PTHR24361:SF324 (PANTHER); PTHR24361 (PANTHER); IPR001180 (PROSITE_PROFILES); IPR000719 (PROSITE_PROFILES); IPR011009 (SUPERFAMILY)	F:GO:0005524; F:GO:0004672; P:GO:0006468; F:GO:0008349	F:ATP binding; F:protein kinase activity; P:protein phosphorylation; F:MAP kinase kinase kinase kinase activity
C84672_c0_seq1_	C-C chemokine receptor type 3-like	1411	10	0.0	5	P:GO:0006935; P:GO:0007186; P:GO:0070098; C:GO:0016021; F:GO:0004950	P:chemotaxis; P:G-protein coupled receptor signaling pathway; P:chemokine-mediated signaling pathway; C:integral component of membrane; F:chemokine receptor activity			IPR000276 (PRINTS); IPR000355 (PRINTS); IPR000276 (PFAM); G3DSA:1.20.1070.10 (GENE3D); PTHR10489:SF922 (PANTHER); PTHR10489 (PANTHER); IPR017452 (PROSITE_PROFILES); SSF81321 (SUPERFAMILY)	F:GO:0004930; P:GO:0006935; P:GO:0007186; C:GO:0016021; F:GO:0004950	F:G-protein coupled receptor activity; P:chemotaxis; P:G-protein coupled receptor signaling pathway; C:integral component of membrane; F:chemokine receptor activity
C85020_c0_seq1_	multidrug resistance-associated 5-like	6437	10	0.0	4	F:GO:0005524; F:GO:0042626; P:GO:0055085; C:GO:0016021	F:ATP binding; F:ATPase activity, coupled to transmembrane movement of substances; P:transmembrane transport; C:integral component of membrane			IPR003593 (SMART); IPR036640 (G3DSA:1.20.1560.GENE3D); G3DSA:3.40.50.300 (GENE3D); IPR011527 (PFAM); G3DSA:3.40.50.300 (GENE3D); IPR003439 (PFAM); IPR036640 (G3DSA:1.20.1560.GENE3D); mobidb-lite (MOBIDB_LITE); PTHR24223 (PANTHER); PTHR24223:SF323 (PANTHER); PTHR24223 (PANTHER); PTHR24223 (PANTHER); PTHR24223:SF323 (PANTHER); IPR011527 (PROSITE_PROFILES); IPR011527 (PROSITE_PROFILES); IPR003439 (P…	F:GO:0016887; F:GO:0005524; F:GO:0042626; P:GO:0055085; C:GO:0016021	F:ATPase activity; F:ATP binding; F:ATPase activity, coupled to transmembrane movement of substances; P:transmembrane transport; C:integral component of membrane
C85171_c0_seq1_	alpha-ketoglutarate-dependent dioxygenase alkB homolog 3	1767	10	0.0	3	F:GO:0051213; P:GO:0006307; P:GO:0035552	F:dioxygenase activity; P:DNA dealkylation involved in DNA repair; P:oxidative single-stranded DNA demethylation			IPR027450 (PFAM); IPR037151 (G3DSA:2.60.120.GENE3D); IPR032854 (PANTHER); IPR005123 (PROSITE_PROFILES); SSF51197 (SUPERFAMILY)	P:GO:0006307; F:GO:0051213; P:GO:0006281; P:GO:0035552; F:GO:0016491; P:GO:0055114	P:DNA dealkylation involved in DNA repair; F:dioxygenase activity; P:DNA repair; P:oxidative single-stranded DNA demethylation; F:oxidoreductase activity; P:oxidation-reduction process
C85504_c0_seq1_	sororin-like isoform X1	2975	10	3.41678E-149						IPR018605 (PFAM); mobidb-lite (MOBIDB_LITE); PTHR31092 (PANTHER)	no GO terms	no GO terms
C85646_c0_seq1_	coiled-coil domain-containing 149-like isoform X2	1491	10	0.0	1	C:GO:0016021	C:integral component of membrane			IPR019179 (PFAM); G3DSA:1.20.5.400 (GENE3D); G3DSA:1.10.287.510 (GENE3D); G3DSA:1.20.5.340 (GENE3D); IPR019179 (PANTHER)	no GO terms	no GO terms
C87165_c0_seq1_	RING finger unkempt homolog isoform X1	2733	10	2.22041E-174	1	F:GO:0008270	F:zinc ion binding			mobidb-lite (MOBIDB_LITE); mobidb-lite (MOBIDB_LITE); mobidb-lite (MOBIDB_LITE); mobidb-lite (MOBIDB_LITE); mobidb-lite (MOBIDB_LITE); PTHR14493 (PANTHER); PTHR14493:SF36 (PANTHER)	no GO terms	no GO terms
C87834_c0_seq1_	ras-related Rab-15-like isoform X1	2068	10	2.38756E-139	4	F:GO:0005525; P:GO:0007264; F:GO:0003924; C:GO:0005622	F:GTP binding; P:small GTPase mediated signal transduction; F:GTPase activity; C:intracellular			PR00449 (PRINTS); SM00174 (SMART); SM00175 (SMART); SM00173 (SMART); IPR001806 (PFAM); G3DSA:3.40.50.300 (GENE3D); IPR005225 (TIGRFAM); G3DSA:3.30.70.1390 (GENE3D); PTHR24073:SF567 (PANTHER); PTHR24073 (PANTHER); PS51419 (PROSITE_PROFILES); IPR027417 (SUPERFAMILY)	F:GO:0005525; F:GO:0003924	F:GTP binding; F:GTPase activity
C88712_c0_seq1_	orai-2-like	2698	10	6.06534E-167	3	F:GO:0015279; P:GO:0002115; C:GO:0016021	F:store-operated calcium channel activity; P:store-operated calcium entry; C:integral component of membrane			IPR012446 (PFAM); mobidb-lite (MOBIDB_LITE); IPR012446 (PANTHER)	no GO terms	no GO terms
C89339_c0_seq1_	orai-2-like	2761	10	1.13531E-166	3	F:GO:0015279; P:GO:0002115; C:GO:0016021	F:store-operated calcium channel activity; P:store-operated calcium entry; C:integral component of membrane			IPR012446 (PFAM); mobidb-lite (MOBIDB_LITE); IPR012446 (PANTHER)	no GO terms	no GO terms
C90305_c0_seq1_	carbohydrate deacetylase	1445	10	0.0	2	F:GO:0016810; P:GO:0005975	F:hydrolase activity, acting on carbon-nitrogen (but not peptide) bonds; P:carbohydrate metabolic process			G3DSA:3.20.20.370 (GENE3D); IPR006879 (PFAM); mobidb-lite (MOBIDB_LITE); IPR006879 (PANTHER); cd10806 (CDD); IPR011330 (SUPERFAMILY)	P:GO:0005975; F:GO:0003824	P:carbohydrate metabolic process; F:catalytic activity
C90936_c0_seq1_	E3 ubiquitin ISG15 ligase TRIM25-like	2694	10	0.0	3	F:GO:0008270; F:GO:0005515; C:GO:0005622	F:zinc ion binding; F:protein binding; C:intracellular			IPR003879 (PRINTS); IPR003877 (SMART); IPR006574 (SMART); IPR000315 (SMART); IPR001841 (SMART); IPR027370 (PFAM); IPR006574 (PFAM); IPR013083 (G3DSA:3.30.40.GENE3D); IPR000315 (PFAM); IPR013083 (G3DSA:3.30.40.GENE3D); IPR003877 (PFAM); PTHR44335 (PANTHER); PTHR44335:SF3 (PANTHER); IPR001870 (PROSITE_PROFILES); IPR000315 (PROSITE_PROFILES); IPR001841 (PROSITE_PROFILES); cd13733 (CDD); IPR000315 (C…	F:GO:0008270; F:GO:0005515; C:GO:0005622	F:zinc ion binding; F:protein binding; C:intracellular
C91804_c0_seq1_	Hermansky-Pudlak syndrome 5	2726	10	0.0						IPR035431 (PIRSF); mobidb-lite (MOBIDB_LITE); mobidb-lite (MOBIDB_LITE); mobidb-lite (MOBIDB_LITE); PTHR23287 (PANTHER); PTHR23287:SF18 (PANTHER)	no GO terms	no GO terms
C92061_c0_seq1_	sororin-like isoform X1	2769	10	5.69129E-150						IPR018605 (PFAM); mobidb-lite (MOBIDB_LITE); PTHR31092 (PANTHER)	no GO terms	no GO terms
C93778_c0_seq1_	juxtaposed with another zinc finger 1	607	10	3.65828E-73	3	F:GO:0003676; F:GO:0046872; P:GO:0007368	F:nucleic acid binding; F:metal ion binding; P:determination of left/right symmetry			mobidb-lite (MOBIDB_LITE); PTHR23057 (PANTHER); IPR036236 (SUPERFAMILY)	no GO terms	no GO terms
C94674_c0_seq1_	phospholipid transfer C2CD2L isoform X1	4263	10	0.0						IPR035892 (G3DSA:2.60.40.GENE3D); mobidb-lite (MOBIDB_LITE); mobidb-lite (MOBIDB_LITE); mobidb-lite (MOBIDB_LITE); mobidb-lite (MOBIDB_LITE); PTHR21119 (PANTHER); PTHR21119:SF8 (PANTHER)	no GO terms	no GO terms
C94705_c1_seq1_	macrophage mannose receptor 1-like	4444	10	0.0						IPR001304 (SMART); IPR000562 (SMART); IPR016186 (G3DSA:3.10.100.GENE3D); IPR001304 (PFAM); G3DSA:2.80.10.50 (GENE3D); IPR016186 (G3DSA:3.10.100.GENE3D); IPR016186 (G3DSA:3.10.100.GENE3D); IPR000562 (PFAM); IPR016186 (G3DSA:3.10.100.GENE3D); IPR016186 (G3DSA:3.10.100.GENE3D); IPR036943 (G3DSA:2.10.10.GENE3D); IPR016186 (G3DSA:3.10.100.GENE3D); PTHR22803 (PANTHER); PTHR22803:SF69 (PANTHER); IPR0013…	no GO terms	no GO terms
C95114_c1_seq1_	calpain-15 isoform X1	2600	10	0.0	4	F:GO:0008270; P:GO:0006508; F:GO:0004198; C:GO:0005622	F:zinc ion binding; P:proteolysis; F:calcium-dependent cysteine-type endopeptidase activity; C:intracellular	EC:3.4.22	Acting on peptide bonds (peptidases)	IPR022684 (PRINTS); IPR001876 (SMART); IPR001300 (SMART); IPR001300 (PFAM); G3DSA:4.10.1060.10 (GENE3D); G3DSA:4.10.1060.10 (GENE3D); G3DSA:3.90.70.10 (GENE3D); IPR001876 (PFAM); mobidb-lite (MOBIDB_LITE); mobidb-lite (MOBIDB_LITE); PTHR10183:SF294 (PANTHER); PTHR10183 (PANTHER); IPR001876 (PROSITE_PROFILES); IPR001876 (PROSITE_PROFILES); IPR001876 (PROSITE_PROFILES); IPR001300 (PROSITE_PROFILES)…	P:GO:0006508; F:GO:0004198; C:GO:0005622	P:proteolysis; F:calcium-dependent cysteine-type endopeptidase activity; C:intracellular
C95818_c0_seq1_	carbohydrate deacetylase	1383	10	0.0	2	F:GO:0016810; P:GO:0005975	F:hydrolase activity, acting on carbon-nitrogen (but not peptide) bonds; P:carbohydrate metabolic process			IPR006879 (PFAM); G3DSA:3.20.20.370 (GENE3D); mobidb-lite (MOBIDB_LITE); IPR006879 (PANTHER); cd10806 (CDD); IPR011330 (SUPERFAMILY)	P:GO:0005975; F:GO:0003824	P:carbohydrate metabolic process; F:catalytic activity
C96258_c0_seq1_	E3 ubiquitin ISG15 ligase TRIM25-like	2690	10	0.0	3	F:GO:0008270; F:GO:0005515; C:GO:0005622	F:zinc ion binding; F:protein binding; C:intracellular			IPR003879 (PRINTS); IPR003877 (SMART); IPR006574 (SMART); IPR000315 (SMART); IPR001841 (SMART); IPR006574 (PFAM); IPR013083 (G3DSA:3.30.40.GENE3D); IPR027370 (PFAM); IPR000315 (PFAM); IPR013083 (G3DSA:3.30.40.GENE3D); IPR003877 (PFAM); PTHR44335 (PANTHER); PTHR44335:SF3 (PANTHER); IPR001870 (PROSITE_PROFILES); IPR000315 (PROSITE_PROFILES); IPR001841 (PROSITE_PROFILES); cd13733 (CDD); IPR000315 (C…	F:GO:0008270; F:GO:0005515; C:GO:0005622	F:zinc ion binding; F:protein binding; C:intracellular
C96752_c0_seq1_	pleckstrin homology domain-containing family G member 1 isoform X3	5853	10	0.0						mobidb-lite (MOBIDB_LITE); mobidb-lite (MOBIDB_LITE); mobidb-lite (MOBIDB_LITE); mobidb-lite (MOBIDB_LITE); mobidb-lite (MOBIDB_LITE); mobidb-lite (MOBIDB_LITE); mobidb-lite (MOBIDB_LITE); mobidb-lite (MOBIDB_LITE); mobidb-lite (MOBIDB_LITE); mobidb-lite (MOBIDB_LITE); mobidb-lite (MOBIDB_LITE); mobidb-lite (MOBIDB_LITE); mobidb-lite (MOBIDB_LITE); mobidb-lite (MOBIDB_LITE); PTHR22826 (PANTHER); …	no GO terms	no GO terms
C96789_c0_seq1_	ubinuclein-2-like isoform X2	606	10	1.84032E-45	1	C:GO:0005634	C:nucleus			mobidb-lite (MOBIDB_LITE)	no GO terms	no GO terms
C97273_c0_seq1_	phospholipid transfer C2CD2L isoform X1	4218	10	0.0						IPR035892 (G3DSA:2.60.40.GENE3D); mobidb-lite (MOBIDB_LITE); mobidb-lite (MOBIDB_LITE); mobidb-lite (MOBIDB_LITE); mobidb-lite (MOBIDB_LITE); PTHR21119 (PANTHER); PTHR21119:SF8 (PANTHER)	no GO terms	no GO terms
C98962_c0_seq1_	leukotriene B4 receptor 1-like	1903	10	0.0	3	F:GO:0004974; C:GO:0016021; P:GO:0061737	F:leukotriene receptor activity; C:integral component of membrane; P:leukotriene signaling pathway			IPR000276 (PRINTS); IPR003981 (PRINTS); IPR000276 (PFAM); G3DSA:1.20.1070.10 (GENE3D); mobidb-lite (MOBIDB_LITE); mobidb-lite (MOBIDB_LITE); PTHR24230:SF8 (PANTHER); PTHR24230 (PANTHER); IPR017452 (PROSITE_PROFILES); cd15121 (CDD); SSF81321 (SUPERFAMILY)	F:GO:0004930; F:GO:0004974; P:GO:0007186; C:GO:0016021	F:G-protein coupled receptor activity; F:leukotriene receptor activity; P:G-protein coupled receptor signaling pathway; C:integral component of membrane
C99092_c0_seq1_	lymphocyte cytosolic 2-like isoform X1	1564	10	7.88717E-127						IPR000980 (PRINTS); IPR000980 (SMART); IPR000980 (PFAM); IPR036860 (G3DSA:3.30.505.GENE3D); PTHR14098 (PANTHER); PTHR14098:SF1 (PANTHER); IPR000980 (PROSITE_PROFILES); IPR036860 (SUPERFAMILY)	no GO terms	no GO terms
C10051_c0_seq1_	Vesicle-associated membrane 8	2578	10	3.00017E-45	2	P:GO:0016192; C:GO:0016021	P:vesicle-mediated transport; C:integral component of membrane			IPR001388 (PRINTS); IPR001388 (PFAM); G3DSA:1.20.5.110 (GENE3D); IPR016444 (PIRSF); PTHR21136 (PANTHER); PTHR21136:SF75 (PANTHER); IPR001388 (PROSITE_PROFILES); cd15868 (CDD); SSF58038 (SUPERFAMILY)	P:GO:0016192; C:GO:0016021	P:vesicle-mediated transport; C:integral component of membrane
C10094_c0_seq1_	cAMP-dependent kinase type II-alpha regulatory subunit-like isoform X2	2048	10	2.28637E-122						PR00103 (PRINTS); IPR000595 (SMART); IPR003117 (SMART); IPR036536 (G3DSA:1.20.890.GENE3D); IPR003117 (PFAM); IPR000595 (PFAM); IPR014710 (G3DSA:2.60.120.GENE3D); mobidb-lite (MOBIDB_LITE); PTHR44021:SF1 (PANTHER); PTHR44021 (PANTHER); IPR000595 (PROSITE_PROFILES); cd12103 (CDD); IPR000595 (CDD); IPR018490 (SUPERFAMILY); IPR036536 (SUPERFAMILY)	no GO terms	no GO terms
C10164_c0_seq1_	Ras-related Ral-B	1461	10	3.27519E-130	5	F:GO:0005525; F:GO:0003924; P:GO:0007265; C:GO:0005622; C:GO:0005886	F:GTP binding; F:GTPase activity; P:Ras protein signal transduction; C:intracellular; C:plasma membrane	EC:3.6.1.15	Nucleoside-triphosphate phosphatase	PR00449 (PRINTS); SM00176 (SMART); SM00173 (SMART); SM00174 (SMART); SM00175 (SMART); IPR005225 (TIGRFAM); G3DSA:3.40.50.300 (GENE3D); IPR001806 (PFAM); G3DSA:3.30.70.1390 (GENE3D); G3DSA:3.40.50.300 (GENE3D); mobidb-lite (MOBIDB_LITE); IPR020849 (PANTHER); IPR028412 (PTHR24070:PANTHER); IPR020849 (PROSITE_PROFILES); cd04139 (CDD); IPR027417 (SUPERFAMILY)	F:GO:0005525; P:GO:0007165; F:GO:0003924; C:GO:0016020; P:GO:0007265; C:GO:0005886	F:GTP binding; P:signal transduction; F:GTPase activity; C:membrane; P:Ras protein signal transduction; C:plasma membrane
C10173_c2_seq1_	integrin beta-3	3763	10	0.0	8	P:GO:0007160; P:GO:0060055; P:GO:0007229; P:GO:0007044; F:GO:0004872; P:GO:0030334; C:GO:0008305; P:GO:0070527	P:cell-matrix adhesion; P:angiogenesis involved in wound healing; P:integrin-mediated signaling pathway; P:cell-substrate junction assembly; F:receptor activity; P:regulation of cell migration; C:integrin complex; P:platelet aggregation			IPR015812 (PRINTS); IPR002369 (SMART); IPR012896 (SMART); IPR016201 (SMART); IPR015812 (PIRSF); IPR002369 (PFAM); G3DSA:2.10.25.10 (GENE3D); IPR033760 (PFAM); G3DSA:2.60.40.1510 (GENE3D); G3DSA:2.10.25.10 (GENE3D); IPR013111 (PFAM); G3DSA:2.60.40.1510 (GENE3D); IPR015812 (PANTHER); IPR027068 (PTHR10082:PANTHER); IPR036349 (SUPERFAMILY); SSF103575 (SUPERFAMILY); SSF57196 (SUPERFAMILY); IPR036465 (…	P:GO:0007160; P:GO:0060055; P:GO:0007229; P:GO:0007044; P:GO:0007155; P:GO:0030334; F:GO:0004872; P:GO:0070527; C:GO:0008305	P:cell-matrix adhesion; P:angiogenesis involved in wound healing; P:integrin-mediated signaling pathway; P:cell-substrate junction assembly; P:cell adhesion; P:regulation of cell migration; F:receptor activity; P:platelet aggregation; C:integrin complex
C10239_c0_seq1_	CDV3 homolog isoform X1	2985	10	7.30177E-84						IPR026806 (PFAM); mobidb-lite (MOBIDB_LITE); mobidb-lite (MOBIDB_LITE); IPR026806 (PANTHER)	no GO terms	no GO terms
C10274_c1_seq1_	ectonucleoside triphosphate diphosphohydrolase 4-like isoform X1	3102	10	0.0	2	C:GO:0016021; F:GO:0016787	C:integral component of membrane; F:hydrolase activity			G3DSA:3.30.420.150 (GENE3D); IPR000407 (PFAM); PTHR11782:SF29 (PANTHER); IPR000407 (PANTHER)	F:GO:0016787	F:hydrolase activity
C10420_c0_seq1_	endonuclease exonuclease phosphatase family domain-containing 1-like	3141	10	0.0	5	F:GO:0003677; P:GO:0006281; P:GO:0090305; F:GO:0004527; F:GO:0004519	F:DNA binding; P:DNA repair; P:nucleic acid phosphodiester bond hydrolysis; F:exonuclease activity; F:endonuclease activity			IPR003583 (SMART); IPR036691 (G3DSA:3.60.10.GENE3D); G3DSA:1.10.150.20 (GENE3D); G3DSA:1.10.150.310 (GENE3D); PF12836 (PFAM); G3DSA:1.10.150.280 (GENE3D); PTHR21180:SF32 (PANTHER); PTHR21180 (PANTHER); cd10283 (CDD); IPR036691 (SUPERFAMILY); IPR010994 (SUPERFAMILY); IPR010994 (SUPERFAMILY)	F:GO:0003677; P:GO:0006281	F:DNA binding; P:DNA repair
C10459_c2_seq1_	transforming acidic coiled-coil-containing 1-like isoform X2	1541	10	1.65293E-52						G3DSA:1.20.58.60 (GENE3D); IPR007707 (PFAM); PTHR13924:SF12 (PANTHER); PTHR13924 (PANTHER)	no GO terms	no GO terms
C10648_c0_seq1_	rhombotin-2	2073	10	4.58168E-106	1	F:GO:0008270	F:zinc ion binding			IPR001781 (SMART); G3DSA:2.10.110.10 (GENE3D); IPR001781 (PFAM); G3DSA:2.10.110.10 (GENE3D); PTHR24208:SF89 (PANTHER); PTHR24208 (PANTHER); IPR001781 (PROSITE_PROFILES); cd09384 (CDD); cd09385 (CDD); SSF57716 (SUPERFAMILY); SSF57716 (SUPERFAMILY); SSF57716 (SUPERFAMILY)	no GO terms	no GO terms
C10652_c0_seq1_	Vesicle-associated membrane 8	2555	10	2.91226E-45	2	P:GO:0016192; C:GO:0016021	P:vesicle-mediated transport; C:integral component of membrane			IPR001388 (PRINTS); IPR001388 (PFAM); G3DSA:1.20.5.110 (GENE3D); IPR016444 (PIRSF); PTHR21136 (PANTHER); PTHR21136:SF75 (PANTHER); IPR001388 (PROSITE_PROFILES); cd15868 (CDD); SSF58038 (SUPERFAMILY)	P:GO:0016192; C:GO:0016021	P:vesicle-mediated transport; C:integral component of membrane
C10756_c0_seq1_	probable ATP-dependent RNA helicase DDX58	3269	10	0.0	7	F:GO:0003676; P:GO:0050663; F:GO:0005524; P:GO:0010628; C:GO:0005829; P:GO:0048525; F:GO:0004386	F:nucleic acid binding; P:cytokine secretion; F:ATP binding; P:positive regulation of gene expression; C:cytosol; P:negative regulation of viral process; F:helicase activity	EC:3.6.1.15	Nucleoside-triphosphate phosphatase	IPR001650 (SMART); IPR014001 (SMART); IPR003593 (SMART); G3DSA:3.40.50.300 (GENE3D); IPR021673 (PFAM); G3DSA:1.10.533.10 (GENE3D); IPR011545 (PFAM); IPR001650 (PFAM); IPR031964 (PFAM); G3DSA:3.40.50.300 (GENE3D); mobidb-lite (MOBIDB_LITE); PTHR14074 (PANTHER); IPR014001 (PROSITE_PROFILES); IPR021673 (PROSITE_PROFILES); IPR001650 (PROSITE_PROFILES); IPR001650 (CDD); cd08816 (CDD); cd08817 (CDD); c…	F:GO:0003676; F:GO:0005524	F:nucleic acid binding; F:ATP binding
C10848_c0_seq1_	phospholipid phosphatase 3-like	2427	10	0.0	2	C:GO:0016021; F:GO:0016787	C:integral component of membrane; F:hydrolase activity			IPR000326 (SMART); IPR000326 (PFAM); G3DSA:1.20.144.10 (GENE3D); PTHR10165:SF94 (PANTHER); PTHR10165 (PANTHER); cd03384 (CDD); IPR036938 (SUPERFAMILY)	no GO terms	no GO terms
C11109_c2_seq1_	AP-2 complex subunit sigma	5007	10	3.06023E-89	4	P:GO:0016192; F:GO:0008565; C:GO:0030122; P:GO:0006886	P:vesicle-mediated transport; F:protein transporter activity; C:AP-2 adaptor complex; P:intracellular protein transport			IPR022775 (PFAM); G3DSA:3.30.450.60 (GENE3D); IPR016635 (PIRSF); IPR027156 (PTHR11753:PANTHER); IPR016635 (PANTHER); IPR011012 (SUPERFAMILY)	P:GO:0016192; P:GO:0015031; F:GO:0008565; C:GO:0030122	P:vesicle-mediated transport; P:protein transport; F:protein transporter activity; C:AP-2 adaptor complex
C11115_c0_seq1_	leucine-rich repeat flightless-interacting 2 isoform X1	4166	10	0.0	1	P:GO:0006355	P:regulation of transcription, DNA-templated			IPR019139 (PFAM); G3DSA:1.20.1170.10 (GENE3D); mobidb-lite (MOBIDB_LITE); PTHR19212:SF6 (PANTHER); IPR019139 (PANTHER)	P:GO:0006355	P:regulation of transcription, DNA-templated
C11204_c8_seq1_	Thymidine phosphorylase	1998	10	0.0	5	F:GO:0004645; P:GO:0006206; F:GO:0009032; F:GO:0016154; P:GO:0006213	F:phosphorylase activity; P:pyrimidine nucleobase metabolic process; F:thymidine phosphorylase activity; F:pyrimidine-nucleoside phosphorylase activity; P:pyrimidine nucleoside metabolic process	EC:2.4.1.1; EC:2.4.2.2; EC:2.4.2.4	Glycogen phosphorylase; Pyrimidine-nucleoside phosphorylase; Thymidine phosphorylase	IPR013102 (SMART); G3DSA:3.90.1170.30 (GENE3D); IPR013102 (PFAM); IPR000312 (PFAM); IPR035902 (G3DSA:3.40.1030.GENE3D); PTHR10515:SF3 (PANTHER); IPR000053 (PANTHER); IPR036566 (SUPERFAMILY); IPR035902 (SUPERFAMILY)	F:GO:0004645; F:GO:0016757; P:GO:0006206; P:GO:0008152; F:GO:0016763; P:GO:0006213	F:phosphorylase activity; F:transferase activity, transferring glycosyl groups; P:pyrimidine nucleobase metabolic process; P:metabolic process; F:transferase activity, transferring pentosyl groups; P:pyrimidine nucleoside metabolic process
C11315_c0_seq1_	G patch domain-containing 8-like isoform X4	3255	10	3.01499E-172						mobidb-lite (MOBIDB_LITE); mobidb-lite (MOBIDB_LITE); PTHR17614 (PANTHER); PTHR17614:SF11 (PANTHER)	no GO terms	no GO terms
C11383_c1_seq1_	flotillin-1-like	4619	10	0.0	1	C:GO:0070062	C:extracellular exosome			IPR001107 (SMART); IPR001107 (PFAM); IPR031905 (PFAM); PTHR13806:SF16 (PANTHER); IPR027705 (PANTHER); cd03399 (CDD); IPR036013 (SUPERFAMILY)	no GO terms	no GO terms
C11421_c0_seq1_	17-beta-hydroxysteroid dehydrogenase 14	1403	10	0.0	5	F:GO:0003735; F:GO:0016491; P:GO:0055114; C:GO:0005840; P:GO:0006412	F:structural constituent of ribosome; F:oxidoreductase activity; P:oxidation-reduction process; C:ribosome; P:translation			IPR002347 (PRINTS); IPR002347 (PRINTS); PF13561 (PFAM); G3DSA:3.40.50.720 (GENE3D); PTHR43658 (PANTHER); PTHR43658:SF4 (PANTHER); cd08933 (CDD); IPR036291 (SUPERFAMILY)	no GO terms	no GO terms
C11452_c1_seq1_	G patch domain-containing 8-like isoform X4	2312	10	3.5187E-149						mobidb-lite (MOBIDB_LITE); mobidb-lite (MOBIDB_LITE); mobidb-lite (MOBIDB_LITE); PTHR17614 (PANTHER); PTHR17614:SF11 (PANTHER)	no GO terms	no GO terms
C11543_c0_seq1_	integrin beta-3	3316	10	0.0	8	P:GO:0007160; P:GO:0060055; P:GO:0007229; P:GO:0007044; F:GO:0004872; P:GO:0030334; C:GO:0008305; P:GO:0070527	P:cell-matrix adhesion; P:angiogenesis involved in wound healing; P:integrin-mediated signaling pathway; P:cell-substrate junction assembly; F:receptor activity; P:regulation of cell migration; C:integrin complex; P:platelet aggregation			IPR015812 (PRINTS); IPR002369 (SMART); IPR014836 (SMART); IPR016201 (SMART); IPR012896 (SMART); IPR014836 (PFAM); IPR037076 (G3DSA:1.20.5.GENE3D); G3DSA:2.10.25.10 (GENE3D); G3DSA:2.10.25.10 (GENE3D); IPR021157 (G3DSA:1.20.5.GENE3D); G3DSA:2.60.40.1510 (GENE3D); G3DSA:2.60.40.1510 (GENE3D); IPR033760 (PFAM); IPR015812 (PIRSF); IPR002369 (PFAM); IPR012896 (PFAM); IPR013111 (PFAM); IPR027068 (PTHR1…	P:GO:0060055; P:GO:0007160; P:GO:0007229; P:GO:0007044; P:GO:0007155; F:GO:0004872; P:GO:0030334; C:GO:0008305; P:GO:0070527	P:angiogenesis involved in wound healing; P:cell-matrix adhesion; P:integrin-mediated signaling pathway; P:cell-substrate junction assembly; P:cell adhesion; F:receptor activity; P:regulation of cell migration; C:integrin complex; P:platelet aggregation
C11856_c0_seq1_	Krueppel-like factor 2	2271	10	0.0	2	F:GO:0003676; F:GO:0046872	F:nucleic acid binding; F:metal ion binding			IPR013087 (SMART); PF00096 (PFAM); G3DSA:3.30.160.60 (GENE3D); G3DSA:3.30.160.60 (GENE3D); IPR013083 (G3DSA:3.30.40.GENE3D); G3DSA:3.30.160.60 (GENE3D); G3DSA:3.30.160.60 (GENE3D); mobidb-lite (MOBIDB_LITE); PTHR45261 (PANTHER); IPR013087 (PROSITE_PROFILES); IPR013087 (PROSITE_PROFILES); IPR013087 (PROSITE_PROFILES); IPR036236 (SUPERFAMILY); IPR036236 (SUPERFAMILY)	F:GO:0003676	F:nucleic acid binding
C11998_c2_seq1_	dnaJ homolog subfamily B member 9-like	1384	10	2.25158E-111						IPR001623 (PRINTS); IPR001623 (SMART); IPR036869 (G3DSA:1.10.287.GENE3D); IPR001623 (PFAM); mobidb-lite (MOBIDB_LITE); PTHR44360 (PANTHER); IPR001623 (PROSITE_PROFILES); IPR001623 (CDD); IPR036869 (SUPERFAMILY)	no GO terms	no GO terms
C100017_c0_seq1_	ubinuclein-2-like isoform X2	1281	10	0.0	1	C:GO:0005634	C:nucleus			IPR026947 (PFAM); mobidb-lite (MOBIDB_LITE); mobidb-lite (MOBIDB_LITE); mobidb-lite (MOBIDB_LITE); mobidb-lite (MOBIDB_LITE); PTHR21669 (PANTHER); IPR026943 (PTHR21669:PANTHER)	C:GO:0005634	C:nucleus
C100286_c0_seq1_	TBC1 domain family member 2B	2903	10	0.0						IPR001849 (SMART); IPR011993 (G3DSA:2.30.29.GENE3D); IPR001849 (PFAM); IPR000195 (PFAM); G3DSA:1.10.8.270 (GENE3D); G3DSA:1.20.5.340 (GENE3D); G3DSA:1.10.10.750 (GENE3D); mobidb-lite (MOBIDB_LITE); mobidb-lite (MOBIDB_LITE); mobidb-lite (MOBIDB_LITE); PTHR22957 (PANTHER); PTHR22957:SF231 (PANTHER); IPR001849 (PROSITE_PROFILES); IPR000195 (PROSITE_PROFILES); cd01265 (CDD); IPR035969 (SUPERFAMILY);…	no GO terms	no GO terms
C101197_c0_seq1_	intron-binding aquarius	998	10	2.55561E-54	1	C:GO:0016021	C:integral component of membrane			PTHR39948 (PANTHER)	no GO terms	no GO terms
C101327_c0_seq1_	C-type lectin domain family 4 member M-like	1219	10	2.32132E-151	3	C:GO:0016020; C:GO:0016021; F:GO:0030246	C:membrane; C:integral component of membrane; F:carbohydrate binding			IPR001304 (SMART); IPR001304 (PFAM); IPR016186 (G3DSA:3.10.100.GENE3D); mobidb-lite (MOBIDB_LITE); PTHR22802 (PANTHER); PTHR22802:SF195 (PANTHER); IPR001304 (PROSITE_PROFILES); IPR033989 (CDD); IPR016187 (SUPERFAMILY)	no GO terms	no GO terms
C101947_c1_seq1_	ubinuclein-2-like isoform X3	1796	10	0.0	1	C:GO:0005634	C:nucleus			IPR026947 (PFAM); mobidb-lite (MOBIDB_LITE); mobidb-lite (MOBIDB_LITE); mobidb-lite (MOBIDB_LITE); mobidb-lite (MOBIDB_LITE); mobidb-lite (MOBIDB_LITE); IPR026943 (PTHR21669:PANTHER); PTHR21669 (PANTHER); PTHR21669 (PANTHER); IPR026943 (PTHR21669:PANTHER)	C:GO:0005634	C:nucleus
C105317_c0_seq1_	pleckstrin homology domain-containing family G member 1 isoform X3	6097	10	0.0						IPR011993 (G3DSA:2.30.29.GENE3D); mobidb-lite (MOBIDB_LITE); mobidb-lite (MOBIDB_LITE); mobidb-lite (MOBIDB_LITE); mobidb-lite (MOBIDB_LITE); mobidb-lite (MOBIDB_LITE); mobidb-lite (MOBIDB_LITE); mobidb-lite (MOBIDB_LITE); mobidb-lite (MOBIDB_LITE); mobidb-lite (MOBIDB_LITE); mobidb-lite (MOBIDB_LITE); mobidb-lite (MOBIDB_LITE); mobidb-lite (MOBIDB_LITE); mobidb-lite (MOBIDB_LITE); PTHR22826:SF13…	no GO terms	no GO terms
C107586_c0_seq1_	L-lactate dehydrogenase C chain isoform X1	1514	10	0.0	5	P:GO:0005975; F:GO:0004459; C:GO:0005737; P:GO:0055114; P:GO:0019752	P:carbohydrate metabolic process; F:L-lactate dehydrogenase activity; C:cytoplasm; P:oxidation-reduction process; P:carboxylic acid metabolic process	EC:1.1.1.27	L-lactate dehydrogenase	IPR001557 (PRINTS); IPR011304 (TIGRFAM); IPR022383 (PFAM); IPR001557 (PIRSF); G3DSA:3.40.50.720 (GENE3D); IPR001236 (PFAM); IPR015955 (G3DSA:3.90.110.GENE3D); PTHR43128:SF11 (PANTHER); PTHR43128 (PANTHER); IPR011304 (HAMAP); cd05293 (CDD); IPR036291 (SUPERFAMILY); IPR015955 (SUPERFAMILY)	P:GO:0005975; F:GO:0004459; F:GO:0016616; C:GO:0005737; F:GO:0016491; F:GO:0003824; P:GO:0055114; P:GO:0019752	P:carbohydrate metabolic process; F:L-lactate dehydrogenase activity; F:oxidoreductase activity, acting on the CH-OH group of donors, NAD or NADP as acceptor; C:cytoplasm; F:oxidoreductase activity; F:catalytic activity; P:oxidation-reduction process; P:carboxylic acid metabolic process
C110670_c0_seq1_	intron-binding aquarius	1033	10	3.65729E-54	1	C:GO:0016021	C:integral component of membrane			PTHR39948 (PANTHER)	no GO terms	no GO terms
C110991_c1_seq1_	sorting nexin-16-like isoform X1	2329	10	0.0	1	F:GO:0035091	F:phosphatidylinositol binding			IPR001683 (SMART); IPR036871 (G3DSA:3.30.1520.GENE3D); IPR001683 (PFAM); mobidb-lite (MOBIDB_LITE); mobidb-lite (MOBIDB_LITE); mobidb-lite (MOBIDB_LITE); PTHR22999:SF23 (PANTHER); PTHR22999 (PANTHER); IPR001683 (PROSITE_PROFILES); cd07276 (CDD); IPR036871 (SUPERFAMILY)	F:GO:0035091	F:phosphatidylinositol binding
C111204_c0_seq1_	protransforming growth factor alpha-like	3147	10	1.96439E-78	1	C:GO:0016021	C:integral component of membrane			PR00009 (PRINTS); G3DSA:2.60.40.1510 (GENE3D); IPR015497 (PANTHER); PTHR10740:SF1 (PANTHER); IPR000742 (PROSITE_PROFILES); SSF57196 (SUPERFAMILY)	no GO terms	no GO terms
C113216_c1_seq1_	exostosin-1b isoform X1	3175	10	0.0	6	P:GO:0015012; F:GO:0015020; C:GO:0016021; P:GO:0006024; P:GO:0006486; C:GO:0005783	P:heparan sulfate proteoglycan biosynthetic process; F:glucuronosyltransferase activity; C:integral component of membrane; P:glycosaminoglycan biosynthetic process; P:protein glycosylation; C:endoplasmic reticulum	EC:2.4.1.17	Glucuronosyltransferase	IPR004263 (PFAM); IPR029044 (G3DSA:3.90.550.GENE3D); IPR015338 (PFAM); mobidb-lite (MOBIDB_LITE); IPR027670 (PTHR11062:PANTHER); PTHR11062 (PANTHER); IPR029044 (SUPERFAMILY)	F:GO:0016757; P:GO:0015012; F:GO:0015020; P:GO:0006486; C:GO:0016021; C:GO:0005783	F:transferase activity, transferring glycosyl groups; P:heparan sulfate proteoglycan biosynthetic process; F:glucuronosyltransferase activity; P:protein glycosylation; C:integral component of membrane; C:endoplasmic reticulum
C113534_c2_seq1_	SLAIN motif-containing 1-like	1230	10	2.51753E-91						IPR026179 (PFAM); mobidb-lite (MOBIDB_LITE); mobidb-lite (MOBIDB_LITE); PTHR22406:SF2 (PANTHER); IPR026179 (PANTHER)	no GO terms	no GO terms
C113816_c1_seq1_	ankyrin repeat domain-containing SOWAHC-like isoform X1	1485	10	1.2406E-167						mobidb-lite (MOBIDB_LITE); PTHR14491 (PANTHER)	no GO terms	no GO terms
C116837_c0_seq1_	sorting nexin-16-like isoform X1	2273	10	0.0	1	F:GO:0035091	F:phosphatidylinositol binding			IPR001683 (SMART); IPR036871 (G3DSA:3.30.1520.GENE3D); IPR001683 (PFAM); mobidb-lite (MOBIDB_LITE); mobidb-lite (MOBIDB_LITE); mobidb-lite (MOBIDB_LITE); PTHR22999:SF23 (PANTHER); PTHR22999 (PANTHER); IPR001683 (PROSITE_PROFILES); cd07276 (CDD); IPR036871 (SUPERFAMILY)	F:GO:0035091	F:phosphatidylinositol binding
C117712_c0_seq1_	ankyrin repeat domain-containing SOWAHB-like isoform X2	1402	10	8.17758E-49						mobidb-lite (MOBIDB_LITE)	no GO terms	no GO terms
C117816_c0_seq1_	Ectonucleoside triphosphate diphosphohydrolase 2	2210	10	0.0	2	C:GO:0016021; F:GO:0016787	C:integral component of membrane; F:hydrolase activity			IPR000407 (PFAM); G3DSA:3.30.420.150 (GENE3D); IPR000407 (PANTHER); PTHR11782:SF33 (PANTHER); cd00012 (CDD)	F:GO:0016787	F:hydrolase activity
C12118_c0_seq1_	PREDICTED: uncharacterized protein LOC106583755	1567	10	0.0						PTHR38706 (PANTHER)	no GO terms	no GO terms
C12161_c0_seq1_	Na(+) H(+) exchange regulatory cofactor NHE-RF1-like	2709	10	0.0	1	F:GO:0032947	F:protein complex scaffold			IPR001478 (SMART); IPR015098 (PFAM); IPR017300 (PIRSF); G3DSA:2.30.42.10 (GENE3D); G3DSA:2.30.42.10 (GENE3D); IPR001478 (PFAM); mobidb-lite (MOBIDB_LITE); mobidb-lite (MOBIDB_LITE); mobidb-lite (MOBIDB_LITE); PTHR14191 (PANTHER); IPR031199 (PTHR14191:PANTHER); IPR015098 (PRODOM); IPR001478 (PROSITE_PROFILES); IPR001478 (PROSITE_PROFILES); cd00992 (CDD); cd00992 (CDD); IPR036034 (SUPERFAMILY); IPR…	F:GO:0032947; F:GO:0005515	F:protein complex scaffold; F:protein binding
C12258_c0_seq1_	lifeguard 4	1484	10	2.18334E-153	1	C:GO:0016021	C:integral component of membrane			IPR006214 (PFAM); PTHR23291:SF50 (PANTHER); IPR006214 (PANTHER); cd10429 (CDD)	no GO terms	no GO terms
C12408_c1_seq1_	oxidoreductase GLYR1 isoform X1	1778	10	0.0	3	F:GO:0004616; F:GO:0051287; P:GO:0055114	F:phosphogluconate dehydrogenase (decarboxylating) activity; F:NAD binding; P:oxidation-reduction process	EC:1.1.1.44	Phosphogluconate dehydrogenase (NADP(+)-dependent, decarboxylating)	IPR000313 (SMART); G3DSA:3.40.50.720 (GENE3D); IPR000313 (PFAM); IPR006115 (PFAM); IPR013328 (G3DSA:1.10.1040.GENE3D); G3DSA:2.30.30.140 (GENE3D); IPR029154 (PFAM); mobidb-lite (MOBIDB_LITE); PTHR43580:SF2 (PANTHER); PTHR43580 (PANTHER); IPR000313 (PROSITE_PROFILES); IPR035501 (CDD); SSF63748 (SUPERFAMILY); IPR008927 (SUPERFAMILY); IPR036291 (SUPERFAMILY)	F:GO:0004616; F:GO:0016491; F:GO:0051287; P:GO:0055114	F:phosphogluconate dehydrogenase (decarboxylating) activity; F:oxidoreductase activity; F:NAD binding; P:oxidation-reduction process
C12421_c4_seq1_	cytoplasmic aconitate hydratase	5205	10	0.0	6	P:GO:0006879; C:GO:0005623; P:GO:0010040; P:GO:0008152; F:GO:0051539; F:GO:0003994	P:cellular iron ion homeostasis; C:cell; P:response to iron(II) ion; P:metabolic process; F:4 iron, 4 sulfur cluster binding; F:aconitate hydratase activity	EC:4.2.1.3	Aconitate hydratase	IPR001030 (PRINTS); IPR015932 (G3DSA:3.40.1060.GENE3D); IPR015931 (G3DSA:3.30.499.GENE3D); IPR015931 (G3DSA:3.30.499.GENE3D); IPR006249 (TIGRFAM); IPR001030 (PFAM); IPR029784 (PTHR11670:PANTHER); IPR006249 (PANTHER); cd01586 (CDD); IPR036008 (SUPERFAMILY)	P:GO:0006879; P:GO:0010040; P:GO:0008152; F:GO:0051539; F:GO:0003994	P:cellular iron ion homeostasis; P:response to iron(II) ion; P:metabolic process; F:4 iron, 4 sulfur cluster binding; F:aconitate hydratase activity
C12519_c1_seq1_	flotillin-1-like	4489	10	0.0	1	C:GO:0070062	C:extracellular exosome			IPR001107 (SMART); IPR001107 (PFAM); IPR031905 (PFAM); PTHR13806:SF16 (PANTHER); IPR027705 (PANTHER); cd03399 (CDD); IPR036013 (SUPERFAMILY)	no GO terms	no GO terms
C12573_c2_seq1_	mitochondrial fission 1 -like	3058	10	4.24354E-73	3	F:GO:0005515; C:GO:0016021; P:GO:0000266	F:protein binding; C:integral component of membrane; P:mitochondrial fission			IPR028058 (PFAM); IPR016543 (PIRSF); IPR028061 (PFAM); IPR011990 (G3DSA:1.25.40.GENE3D); IPR016543 (PANTHER); PTHR13247:SF0 (PANTHER); IPR033745 (CDD); IPR011990 (SUPERFAMILY)	F:GO:0005515; P:GO:0000266	F:protein binding; P:mitochondrial fission
C12618_c0_seq1_	transcription factor -like	2779	10	0.0	4	C:GO:0005634; F:GO:0003700; P:GO:0006355; F:GO:0043565	C:nucleus; F:transcription factor activity, sequence-specific DNA binding; P:regulation of transcription, DNA-templated; F:sequence-specific DNA binding			IPR004827 (SMART); IPR004826 (PFAM); G3DSA:1.20.5.170 (GENE3D); IPR013592 (PFAM); IPR008917 (G3DSA:1.10.880.GENE3D); mobidb-lite (MOBIDB_LITE); mobidb-lite (MOBIDB_LITE); mobidb-lite (MOBIDB_LITE); IPR024874 (PANTHER); IPR028571 (PTHR10129:PANTHER); IPR004827 (PROSITE_PROFILES); cd14718 (CDD); SSF57959 (SUPERFAMILY); IPR008917 (SUPERFAMILY)	C:GO:0005634; F:GO:0003677; F:GO:0003700; P:GO:0006355	C:nucleus; F:DNA binding; F:transcription factor activity, sequence-specific DNA binding; P:regulation of transcription, DNA-templated
C12663_c1_seq1_	BTG2-like	1942	10	1.63407E-105	1	P:GO:0008285	P:negative regulation of cell proliferation			IPR002087 (PRINTS); IPR002087 (SMART); IPR002087 (PFAM); IPR033328 (PTHR22978:PANTHER); PTHR22978 (PANTHER); IPR036054 (SUPERFAMILY)	P:GO:0008285	P:negative regulation of cell proliferation
C12732_c5_seq1_	adhesion G -coupled receptor E2-like	1027	10	1.83986E-84	1	F:GO:0005509	F:calcium ion binding			IPR001881 (SMART); IPR000742 (SMART); G3DSA:2.10.25.10 (GENE3D); IPR001881 (PFAM); G3DSA:2.10.25.10 (GENE3D); PTHR24034:SF59 (PANTHER); PTHR24034 (PANTHER); IPR000742 (PROSITE_PROFILES); cd00054 (CDD); cd00054 (CDD); IPR009030 (SUPERFAMILY)	F:GO:0005509	F:calcium ion binding
C12748_c4_seq1_	transmembrane 106B-like	2193	10	3.9116E-137	1	C:GO:0016021	C:integral component of membrane			IPR013783 (G3DSA:2.60.40.GENE3D); IPR009790 (PFAM); mobidb-lite (MOBIDB_LITE); PTHR28556:SF2 (PANTHER); IPR009790 (PANTHER)	no GO terms	no GO terms
C12761_c3_seq1_	zinc finger FYVE domain-containing 9 isoform X1	6065	10	0.0	1	F:GO:0046872	F:metal ion binding			IPR037145 (G3DSA:4.10.720.GENE3D); IPR022557 (PFAM); mobidb-lite (MOBIDB_LITE); PTHR22835:SF265 (PANTHER); PTHR22835 (PANTHER)	no GO terms	no GO terms
C12820_c2_seq1_	Na(+) H(+) exchange regulatory cofactor NHE-RF1-like	2665	10	0.0	1	F:GO:0032947	F:protein complex scaffold			IPR001478 (SMART); IPR015098 (PFAM); IPR017300 (PIRSF); G3DSA:2.30.42.10 (GENE3D); G3DSA:2.30.42.10 (GENE3D); IPR001478 (PFAM); mobidb-lite (MOBIDB_LITE); mobidb-lite (MOBIDB_LITE); mobidb-lite (MOBIDB_LITE); PTHR14191 (PANTHER); IPR031199 (PTHR14191:PANTHER); IPR015098 (PRODOM); IPR001478 (PROSITE_PROFILES); IPR001478 (PROSITE_PROFILES); cd00992 (CDD); cd00992 (CDD); IPR036034 (SUPERFAMILY); IPR…	F:GO:0032947; F:GO:0005515	F:protein complex scaffold; F:protein binding
C12980_c0_seq1_	Thymidine phosphorylase	1937	10	0.0	5	F:GO:0004645; P:GO:0006206; F:GO:0009032; F:GO:0016154; P:GO:0006213	F:phosphorylase activity; P:pyrimidine nucleobase metabolic process; F:thymidine phosphorylase activity; F:pyrimidine-nucleoside phosphorylase activity; P:pyrimidine nucleoside metabolic process	EC:2.4.1.1; EC:2.4.2.2; EC:2.4.2.4	Glycogen phosphorylase; Pyrimidine-nucleoside phosphorylase; Thymidine phosphorylase	IPR013102 (SMART); G3DSA:3.90.1170.30 (GENE3D); IPR000053 (PIRSF); IPR000312 (PFAM); IPR035902 (G3DSA:3.40.1030.GENE3D); IPR013102 (PFAM); IPR017459 (PFAM); G3DSA:1.20.970.10 (GENE3D); IPR018090 (TIGRFAM); mobidb-lite (MOBIDB_LITE); PTHR10515:SF3 (PANTHER); IPR000053 (PANTHER); IPR035902 (SUPERFAMILY); IPR036320 (SUPERFAMILY); IPR036566 (SUPERFAMILY)	F:GO:0004645; P:GO:0006206; F:GO:0016757; P:GO:0008152; F:GO:0016154; F:GO:0016763; P:GO:0006213	F:phosphorylase activity; P:pyrimidine nucleobase metabolic process; F:transferase activity, transferring glycosyl groups; P:metabolic process; F:pyrimidine-nucleoside phosphorylase activity; F:transferase activity, transferring pentosyl groups; P:pyrimidine nucleoside metabolic process
C13089_c1_seq1_	17-beta-hydroxysteroid dehydrogenase 14	1304	10	0.0	5	F:GO:0003735; F:GO:0016491; P:GO:0055114; C:GO:0005840; P:GO:0006412	F:structural constituent of ribosome; F:oxidoreductase activity; P:oxidation-reduction process; C:ribosome; P:translation			IPR002347 (PRINTS); IPR002347 (PRINTS); G3DSA:3.40.50.720 (GENE3D); PF13561 (PFAM); PTHR43658 (PANTHER); PTHR43658:SF4 (PANTHER); cd08933 (CDD); IPR036291 (SUPERFAMILY)	no GO terms	no GO terms
C13116_c1_seq1_	secretin receptor-like isoform X2	3908	10	0.0	4	F:GO:0004999; P:GO:0007186; C:GO:0016021; P:GO:0007166	F:vasoactive intestinal polypeptide receptor activity; P:G-protein coupled receptor signaling pathway; C:integral component of membrane; P:cell surface receptor signaling pathway			IPR000832 (PRINTS); IPR001879 (SMART); IPR001879 (PFAM); IPR036445 (G3DSA:4.10.1240.GENE3D); G3DSA:1.20.1070.10 (GENE3D); IPR000832 (PFAM); PTHR12011:SF31 (PANTHER); PTHR12011 (PANTHER); IPR001879 (PROSITE_PROFILES); IPR017981 (PROSITE_PROFILES); IPR002144 (CDD); IPR036445 (SUPERFAMILY); SSF81321 (SUPERFAMILY)	F:GO:0004930; F:GO:0004888; P:GO:0007186; C:GO:0016020; C:GO:0016021; P:GO:0007166	F:G-protein coupled receptor activity; F:transmembrane signaling receptor activity; P:G-protein coupled receptor signaling pathway; C:membrane; C:integral component of membrane; P:cell surface receptor signaling pathway
C13192_c3_seq1_	R3H domain-containing 1-like	4614	10	0.0	1	F:GO:0003676	F:nucleic acid binding			IPR001374 (SMART); IPR024771 (PFAM); IPR001374 (PFAM); IPR036867 (G3DSA:3.30.1370.GENE3D); mobidb-lite (MOBIDB_LITE); mobidb-lite (MOBIDB_LITE); mobidb-lite (MOBIDB_LITE); mobidb-lite (MOBIDB_LITE); mobidb-lite (MOBIDB_LITE); mobidb-lite (MOBIDB_LITE); mobidb-lite (MOBIDB_LITE); mobidb-lite (MOBIDB_LITE); PTHR15672:SF12 (PANTHER); PTHR15672:SF12 (PANTHER); PTHR15672 (PANTHER); IPR001374 (PROSITE_…	F:GO:0003676	F:nucleic acid binding
C13269_c0_seq1_	oxidoreductase GLYR1 isoform X1	2781	10	0.0	3	F:GO:0004616; F:GO:0051287; P:GO:0055114	F:phosphogluconate dehydrogenase (decarboxylating) activity; F:NAD binding; P:oxidation-reduction process	EC:1.1.1.44	Phosphogluconate dehydrogenase (NADP(+)-dependent, decarboxylating)	IPR000313 (SMART); IPR000313 (PFAM); IPR029154 (PFAM); G3DSA:2.30.30.140 (GENE3D); IPR013328 (G3DSA:1.10.1040.GENE3D); G3DSA:3.40.50.720 (GENE3D); IPR006115 (PFAM); mobidb-lite (MOBIDB_LITE); PTHR43580 (PANTHER); PTHR43580:SF2 (PANTHER); IPR000313 (PROSITE_PROFILES); IPR035501 (CDD); IPR036291 (SUPERFAMILY); SSF63748 (SUPERFAMILY); IPR008927 (SUPERFAMILY)	F:GO:0004616; F:GO:0051287; F:GO:0016491; P:GO:0055114	F:phosphogluconate dehydrogenase (decarboxylating) activity; F:NAD binding; F:oxidoreductase activity; P:oxidation-reduction process
C13342_c0_seq1_	AP-2 complex subunit sigma	5613	10	1.53604E-89	4	P:GO:0016192; F:GO:0008565; C:GO:0030122; P:GO:0006886	P:vesicle-mediated transport; F:protein transporter activity; C:AP-2 adaptor complex; P:intracellular protein transport			G3DSA:3.30.450.60 (GENE3D); IPR022775 (PFAM); IPR016635 (PIRSF); IPR027156 (PTHR11753:PANTHER); IPR016635 (PANTHER); IPR011012 (SUPERFAMILY)	P:GO:0016192; P:GO:0015031; F:GO:0008565; C:GO:0030122	P:vesicle-mediated transport; P:protein transport; F:protein transporter activity; C:AP-2 adaptor complex
C13358_c0_seq1_	transcription factor -like	2708	10	0.0	4	C:GO:0005634; F:GO:0003700; P:GO:0006355; F:GO:0043565	C:nucleus; F:transcription factor activity, sequence-specific DNA binding; P:regulation of transcription, DNA-templated; F:sequence-specific DNA binding			IPR004827 (SMART); IPR004826 (PFAM); G3DSA:1.20.5.170 (GENE3D); IPR013592 (PFAM); IPR008917 (G3DSA:1.10.880.GENE3D); mobidb-lite (MOBIDB_LITE); mobidb-lite (MOBIDB_LITE); mobidb-lite (MOBIDB_LITE); IPR024874 (PANTHER); IPR028571 (PTHR10129:PANTHER); IPR004827 (PROSITE_PROFILES); cd14718 (CDD); SSF57959 (SUPERFAMILY); IPR008917 (SUPERFAMILY)	C:GO:0005634; F:GO:0003677; F:GO:0003700; P:GO:0006355	C:nucleus; F:DNA binding; F:transcription factor activity, sequence-specific DNA binding; P:regulation of transcription, DNA-templated
C13415_c0_seq1_	TSC22 domain family 3	2242	10	6.456E-137	2	F:GO:0003700; P:GO:0006355	F:transcription factor activity, sequence-specific DNA binding; P:regulation of transcription, DNA-templated			G3DSA:1.20.5.490 (GENE3D); IPR000580 (PFAM); mobidb-lite (MOBIDB_LITE); IPR000580 (PANTHER); PTHR12348:SF16 (PANTHER); IPR000580 (PRODOM); cd14686 (CDD); SSF58026 (SUPERFAMILY)	F:GO:0003700; P:GO:0006355	F:transcription factor activity, sequence-specific DNA binding; P:regulation of transcription, DNA-templated
C13504_c0_seq1_	granulins-like isoform X2	1469	10	0.0						IPR000118 (SMART); IPR000118 (PFAM); PTHR12274 (PANTHER); IPR037277 (SUPERFAMILY); IPR037277 (SUPERFAMILY)	no GO terms	no GO terms
C13607_c1_seq1_	TSC22 domain family 3	2498	10	9.43841E-138	2	F:GO:0003700; P:GO:0006355	F:transcription factor activity, sequence-specific DNA binding; P:regulation of transcription, DNA-templated			G3DSA:1.20.5.490 (GENE3D); IPR000580 (PFAM); mobidb-lite (MOBIDB_LITE); IPR000580 (PANTHER); PTHR12348:SF16 (PANTHER); IPR000580 (PRODOM); cd14686 (CDD); SSF58026 (SUPERFAMILY)	F:GO:0003700; P:GO:0006355	F:transcription factor activity, sequence-specific DNA binding; P:regulation of transcription, DNA-templated
C13684_c2_seq1_	kinesin KIF23	3019	10	0.0	5	F:GO:0005524; F:GO:0003777; P:GO:0072383; P:GO:0000915; F:GO:0008017	F:ATP binding; F:microtubule motor activity; P:plus-end-directed vesicle transport along microtubule; P:actomyosin contractile ring assembly; F:microtubule binding			IPR001752 (PRINTS); IPR001752 (SMART); IPR001752 (PFAM); IPR036961 (G3DSA:3.40.850.GENE3D); IPR032384 (PFAM); G3DSA:1.20.1170.10 (GENE3D); mobidb-lite (MOBIDB_LITE); mobidb-lite (MOBIDB_LITE); mobidb-lite (MOBIDB_LITE); mobidb-lite (MOBIDB_LITE); IPR032924 (PTHR24115:PANTHER); IPR027640 (PANTHER); IPR001752 (PROSITE_PROFILES); cd01368 (CDD); IPR027417 (SUPERFAMILY)	F:GO:0005524; F:GO:0003777; P:GO:0072383; P:GO:0000915; P:GO:0000910; P:GO:0007018; F:GO:0008017	F:ATP binding; F:microtubule motor activity; P:plus-end-directed vesicle transport along microtubule; P:actomyosin contractile ring assembly; P:cytokinesis; P:microtubule-based movement; F:microtubule binding
C121425_c0_seq1_	CC chemokine precursor	665	10	5.16212E-48	4	P:GO:0006955; C:GO:0005576; F:GO:0008009; P:GO:0060326	P:immune response; C:extracellular region; F:chemokine activity; P:cell chemotaxis			G3DSA:2.40.50.40 (GENE3D); IPR001811 (PFAM); PTHR12015:SF108 (PANTHER); PTHR12015 (PANTHER); IPR036048 (SUPERFAMILY)	P:GO:0006955; C:GO:0005576; F:GO:0008009	P:immune response; C:extracellular region; F:chemokine activity
C123920_c0_seq1_	integrin alpha-8	1819	10	1.78018E-124						G3DSA:1.20.5.930 (GENE3D); G3DSA:2.60.40.1530 (GENE3D); PTHR23220:SF5 (PANTHER); PTHR23220 (PANTHER); IPR032695 (SUPERFAMILY)	no GO terms	no GO terms
C126578_c0_seq1_	RING finger unkempt homolog isoform X1	2279	10	0.0	1	F:GO:0008270	F:zinc ion binding			IPR001841 (SMART); mobidb-lite (MOBIDB_LITE); mobidb-lite (MOBIDB_LITE); PTHR14493 (PANTHER); PTHR14493:SF36 (PANTHER)	no GO terms	no GO terms
C126679_c0_seq1_	CC chemokine precursor	664	10	5.15326E-48	4	P:GO:0006955; C:GO:0005576; F:GO:0008009; P:GO:0060326	P:immune response; C:extracellular region; F:chemokine activity; P:cell chemotaxis			IPR001811 (PFAM); G3DSA:2.40.50.40 (GENE3D); PTHR12015 (PANTHER); PTHR12015:SF108 (PANTHER); IPR036048 (SUPERFAMILY)	P:GO:0006955; F:GO:0008009; C:GO:0005576	P:immune response; F:chemokine activity; C:extracellular region
C126953_c0_seq1_	DNA (cytosine-5)-methyltransferase 3A-like isoform X1	3473	10	0.0	1	F:GO:0005515	F:protein binding			IPR000313 (SMART); G3DSA:1.10.720.50 (GENE3D); G3DSA:2.30.30.140 (GENE3D); IPR001715 (PFAM); IPR000313 (PFAM); IPR036872 (G3DSA:1.10.418.GENE3D); mobidb-lite (MOBIDB_LITE); mobidb-lite (MOBIDB_LITE); mobidb-lite (MOBIDB_LITE); mobidb-lite (MOBIDB_LITE); PTHR23068:SF26 (PANTHER); PTHR23068 (PANTHER); IPR000313 (PROSITE_PROFILES); cd05835 (CDD); IPR036872 (SUPERFAMILY); SSF63748 (SUPERFAMILY)	F:GO:0005515	F:protein binding
C127081_c0_seq1_	Ectonucleoside triphosphate diphosphohydrolase 2	2156	10	0.0	2	C:GO:0016021; F:GO:0016787	C:integral component of membrane; F:hydrolase activity			IPR000407 (PFAM); G3DSA:3.30.420.150 (GENE3D); PTHR11782:SF33 (PANTHER); IPR000407 (PANTHER); cd00012 (CDD)	F:GO:0016787	F:hydrolase activity
C128340_c0_seq1_	transcription factor E2F7-like	1802	10	0.0						mobidb-lite (MOBIDB_LITE); mobidb-lite (MOBIDB_LITE); mobidb-lite (MOBIDB_LITE); IPR015633 (PANTHER); PTHR12081:SF25 (PANTHER)	no GO terms	no GO terms
C128502_c0_seq1_	DNA (cytosine-5)-methyltransferase 3A-like isoform X1	3499	10	0.0	3	F:GO:0005515; F:GO:0008168; P:GO:0032259	F:protein binding; F:methyltransferase activity; P:methylation			IPR000313 (SMART); IPR000313 (PFAM); IPR036872 (G3DSA:1.10.418.GENE3D); G3DSA:1.10.720.50 (GENE3D); G3DSA:2.30.30.140 (GENE3D); IPR001715 (PFAM); mobidb-lite (MOBIDB_LITE); mobidb-lite (MOBIDB_LITE); mobidb-lite (MOBIDB_LITE); mobidb-lite (MOBIDB_LITE); PTHR23068:SF26 (PANTHER); PTHR23068 (PANTHER); IPR000313 (PROSITE_PROFILES); cd05835 (CDD); IPR036872 (SUPERFAMILY); SSF63748 (SUPERFAMILY)	F:GO:0005515	F:protein binding
C132502_c1_seq1_	dual specificity testis-specific kinase 2-like	736	10	1.65908E-135	4	F:GO:0005524; F:GO:0046872; F:GO:0004672; P:GO:0006468	F:ATP binding; F:metal ion binding; F:protein kinase activity; P:protein phosphorylation			IPR001245 (PFAM); G3DSA:1.10.510.10 (GENE3D); mobidb-lite (MOBIDB_LITE); PTHR44164 (PANTHER); IPR015782 (PTHR44164:PANTHER); IPR000719 (PROSITE_PROFILES); IPR011009 (SUPERFAMILY)	F:GO:0005524; F:GO:0046872; F:GO:0004672; P:GO:0006468	F:ATP binding; F:metal ion binding; F:protein kinase activity; P:protein phosphorylation
C133307_c0_seq1_	RING finger 223-like	1113	10	9.09442E-107	2	F:GO:0008270; C:GO:0016021	F:zinc ion binding; C:integral component of membrane			IPR001841 (SMART); IPR027370 (PFAM); IPR013083 (G3DSA:3.30.40.GENE3D); PTHR22791 (PANTHER); PTHR22791:SF4 (PANTHER); IPR001841 (PROSITE_PROFILES); SSF57850 (SUPERFAMILY)	no GO terms	no GO terms
C134780_c0_seq1_	ribonuclease ZC3H12A-like	2472	10	0.0	1	F:GO:0046872	F:metal ion binding			IPR021869 (PFAM); IPR036855 (G3DSA:4.10.1000.GENE3D); mobidb-lite (MOBIDB_LITE); mobidb-lite (MOBIDB_LITE); mobidb-lite (MOBIDB_LITE); mobidb-lite (MOBIDB_LITE); PTHR12876:SF36 (PANTHER); PTHR12876 (PANTHER); PTHR12876 (PANTHER); PTHR12876:SF36 (PANTHER); IPR000571 (PROSITE_PROFILES)	F:GO:0046872	F:metal ion binding
C135635_c0_seq1_	transcription factor E2F7	1479	10	0.0	3	C:GO:0005667; F:GO:0003700; P:GO:0006355	C:transcription factor complex; F:transcription factor activity, sequence-specific DNA binding; P:regulation of transcription, DNA-templated			IPR003316 (SMART); IPR036388 (G3DSA:1.10.10.GENE3D); IPR003316 (PFAM); mobidb-lite (MOBIDB_LITE); mobidb-lite (MOBIDB_LITE); IPR015633 (PANTHER); PTHR12081:SF25 (PANTHER); IPR036390 (SUPERFAMILY); IPR036390 (SUPERFAMILY)	C:GO:0005667; F:GO:0003700; P:GO:0006355	C:transcription factor complex; F:transcription factor activity, sequence-specific DNA binding; P:regulation of transcription, DNA-templated
C136528_c0_seq1_	fibrinogen silencer-binding -like	3767	10	0.0						IPR028002 (PFAM); mobidb-lite (MOBIDB_LITE); mobidb-lite (MOBIDB_LITE)	no GO terms	no GO terms
C14098_c0_seq1_	lysophospholipid acyltransferase 5-like	1180	10	1.03835E-173	1	C:GO:0016021	C:integral component of membrane			IPR004299 (PFAM); PTHR13906:SF14 (PANTHER); PTHR13906 (PANTHER)	no GO terms	no GO terms
C14348_c2_seq1_	VHSV-induced isoform X1	1752	10	3.44672E-93	1	C:GO:0016021	C:integral component of membrane			IPR013783 (G3DSA:2.60.40.GENE3D); IPR013106 (PFAM); PTHR25466 (PANTHER); PTHR25466:SF7 (PANTHER); IPR036179 (SUPERFAMILY)	no GO terms	no GO terms
C14369_c3_seq1_	transmembrane 106B-like	2970	10	3.57606E-134	1	C:GO:0016021	C:integral component of membrane			IPR009790 (PFAM); IPR013783 (G3DSA:2.60.40.GENE3D); mobidb-lite (MOBIDB_LITE); PTHR28556:SF2 (PANTHER); IPR009790 (PANTHER)	no GO terms	no GO terms
C14500_c0_seq1_	glucose-6-phosphatase 3	3087	10	0.0	3	C:GO:0016021; P:GO:0016311; F:GO:0004346	C:integral component of membrane; P:dephosphorylation; F:glucose-6-phosphatase activity	EC:3.1.3.58; EC:3.1.3.23; EC:3.1.3.9; EC:3.1.3.41	Sugar-terminal-phosphatase; Sugar-phosphatase; Glucose-6-phosphatase; 4-nitrophenylphosphatase	IPR000326 (SMART); IPR000326 (PFAM); IPR016275 (PIRSF); G3DSA:1.20.144.10 (GENE3D); PTHR12591 (PANTHER); PTHR12591:SF2 (PANTHER); IPR036938 (SUPERFAMILY)	F:GO:0004346	F:glucose-6-phosphatase activity
C14625_c0_seq1_	xanthine dehydrogenase oxidase	4369	10	0.0	13	F:GO:0016614; F:GO:0016903; F:GO:0009055; F:GO:0030151; P:GO:0009115; F:GO:0043546; F:GO:0004854; F:GO:0004855; F:GO:0005506; F:GO:0050660; C:GO:0005829; P:GO:0055114; F:GO:0051537	F:oxidoreductase activity, acting on CH-OH group of donors; F:oxidoreductase activity, acting on the aldehyde or oxo group of donors; F:electron carrier activity; F:molybdenum ion binding; P:xanthine catabolic process; F:molybdopterin cofactor binding; F:xanthine dehydrogenase activity; F:xanthine oxidase activity; F:iron ion binding; F:flavin adenine dinucleotide binding; C:cytosol; P:oxidation-…	EC:1.17.3; EC:1.17.1; EC:1.17.1.4; EC:1.17.3.2	Acting on CH or CH(2) groups; Acting on CH or CH(2) groups; Xanthine dehydrogenase; Xanthine oxidase	IPR005107 (SMART); IPR000674 (SMART); IPR016169 (G3DSA:3.30.465.GENE3D); IPR005107 (PFAM); IPR037165 (G3DSA:3.30.365.GENE3D); IPR001041 (PFAM); IPR000674 (PFAM); IPR036884 (G3DSA:1.10.150.GENE3D); IPR037165 (G3DSA:3.30.365.GENE3D); IPR037165 (G3DSA:3.30.365.GENE3D); IPR014307 (TIGRFAM); IPR016208 (PIRSF); IPR016167 (G3DSA:3.30.43.GENE3D); IPR002888 (PFAM); IPR008274 (PFAM); G3DSA:3.30.390.50 (GEN…	F:GO:0004854; F:GO:0016614; F:GO:0004855; F:GO:0050660; F:GO:0016491; F:GO:0046872; F:GO:0005506; F:GO:0003824; F:GO:0009055; P:GO:0055114; F:GO:0051536	F:xanthine dehydrogenase activity; F:oxidoreductase activity, acting on CH-OH group of donors; F:xanthine oxidase activity; F:flavin adenine dinucleotide binding; F:oxidoreductase activity; F:metal ion binding; F:iron ion binding; F:catalytic activity; F:electron carrier activity; P:oxidation-reduction process; F:iron-sulfur cluster binding
C14684_c1_seq1_	NF-kappa-B inhibitor alpha-like	1795	10	3.41244E-163	1	F:GO:0005515	F:protein binding			IPR002110 (PRINTS); IPR002110 (SMART); IPR036770 (G3DSA:1.25.40.GENE3D); IPR020683 (PFAM); PTHR24139 (PANTHER); PTHR24139:SF36 (PANTHER); IPR020683 (PROSITE_PROFILES); IPR002110 (PROSITE_PROFILES); IPR002110 (PROSITE_PROFILES); IPR020683 (CDD); IPR036770 (SUPERFAMILY)	F:GO:0005515	F:protein binding
C14708_c0_seq1_	ictacalcin-like	645	10	6.00623E-58	2	F:GO:0046914; F:GO:0005509	F:transition metal ion binding; F:calcium ion binding			IPR013787 (SMART); IPR002048 (SMART); G3DSA:1.10.238.10 (GENE3D); IPR013787 (PFAM); PTHR11639 (PANTHER); PTHR11639:SF54 (PANTHER); IPR002048 (PROSITE_PROFILES); IPR034325 (CDD); IPR011992 (SUPERFAMILY)	F:GO:0046914; F:GO:0005509	F:transition metal ion binding; F:calcium ion binding
C14745_c0_seq1_	SET domain-containing 4 isoform X3	3650	10	0.0	1	F:GO:0005515	F:protein binding			IPR015353 (PFAM); IPR016852 (PIRSF); G3DSA:3.90.1410.10 (GENE3D); IPR036464 (G3DSA:3.90.1420.GENE3D); IPR001214 (PFAM); PTHR13271 (PANTHER); PTHR13271:SF8 (PANTHER); IPR001214 (PROSITE_PROFILES); SSF82199 (SUPERFAMILY)	F:GO:0005515	F:protein binding
C15065_c2_seq1_	tyrosine- kinase 223-like	3543	10	0.0	3	F:GO:0005524; F:GO:0004672; P:GO:0006468	F:ATP binding; F:protein kinase activity; P:protein phosphorylation			IPR000719 (SMART); G3DSA:1.10.510.10 (GENE3D); IPR000719 (PFAM); PTHR22972:SF3 (PANTHER); PTHR22972 (PANTHER); IPR000719 (PROSITE_PROFILES); IPR011009 (SUPERFAMILY)	F:GO:0005524; F:GO:0004672; P:GO:0006468	F:ATP binding; F:protein kinase activity; P:protein phosphorylation
C15335_c1_seq1_	NF-kappa-B inhibitor alpha-like	2375	10	0.0	1	F:GO:0005515	F:protein binding			IPR002110 (PRINTS); IPR002110 (SMART); IPR020683 (PFAM); IPR036770 (G3DSA:1.25.40.GENE3D); mobidb-lite (MOBIDB_LITE); PTHR24139:SF36 (PANTHER); PTHR24139 (PANTHER); IPR002110 (PROSITE_PROFILES); IPR002110 (PROSITE_PROFILES); IPR020683 (PROSITE_PROFILES); IPR002110 (PROSITE_PROFILES); IPR020683 (CDD); IPR020683 (CDD); IPR036770 (SUPERFAMILY)	F:GO:0005515	F:protein binding
C15632_c2_seq1_	R3H domain-containing 1-like	4321	10	0.0	1	F:GO:0003676	F:nucleic acid binding			IPR001374 (SMART); IPR024771 (PFAM); IPR001374 (PFAM); IPR036867 (G3DSA:3.30.1370.GENE3D); mobidb-lite (MOBIDB_LITE); mobidb-lite (MOBIDB_LITE); mobidb-lite (MOBIDB_LITE); mobidb-lite (MOBIDB_LITE); mobidb-lite (MOBIDB_LITE); mobidb-lite (MOBIDB_LITE); mobidb-lite (MOBIDB_LITE); mobidb-lite (MOBIDB_LITE); mobidb-lite (MOBIDB_LITE); PTHR15672 (PANTHER); PTHR15672:SF12 (PANTHER); IPR001374 (PROSITE…	F:GO:0003676	F:nucleic acid binding
C15751_c3_seq1_	N-arachidonyl glycine receptor	1320	10	0.0	3	F:GO:0004930; P:GO:0007186; C:GO:0016021	F:G-protein coupled receptor activity; P:G-protein coupled receptor signaling pathway; C:integral component of membrane			IPR000276 (PRINTS); PR01157 (PRINTS); G3DSA:1.20.1070.10 (GENE3D); IPR000276 (PFAM); IPR028335 (PTHR24232:PANTHER); PTHR24232 (PANTHER); IPR017452 (PROSITE_PROFILES); SSF81321 (SUPERFAMILY)	F:GO:0004930; P:GO:0007186; C:GO:0016021	F:G-protein coupled receptor activity; P:G-protein coupled receptor signaling pathway; C:integral component of membrane
C15873_c1_seq1_	VPS9 domain-containing 1-like	3002	10	0.0	3	F:GO:0003676; C:GO:0005634; F:GO:0008270	F:nucleic acid binding; C:nucleus; F:zinc ion binding			mobidb-lite (MOBIDB_LITE); mobidb-lite (MOBIDB_LITE); PTHR23101 (PANTHER); PTHR23101:SF98 (PANTHER); IPR036181 (SUPERFAMILY)	no GO terms	no GO terms
C15877_c1_seq1_	uncharacterized protein LOC110491577 isoform X1	2520	10	0.0	1	C:GO:0016021	C:integral component of membrane			IPR003599 (SMART); IPR003598 (SMART); PF13927 (PFAM); IPR013783 (G3DSA:2.60.40.GENE3D); IPR013783 (G3DSA:2.60.40.GENE3D); IPR013783 (G3DSA:2.60.40.GENE3D); mobidb-lite (MOBIDB_LITE); mobidb-lite (MOBIDB_LITE); PTHR11481 (PANTHER); PTHR11481:SF64 (PANTHER); PTHR11481 (PANTHER); PTHR11481:SF64 (PANTHER); IPR007110 (PROSITE_PROFILES); IPR007110 (PROSITE_PROFILES); IPR036179 (SUPERFAMILY); IPR036179 …	no GO terms	no GO terms
C15979_c4_seq1_	asialoglyco receptor 1-like	1404	10	3.69389E-121	2	C:GO:0016020; C:GO:0016021	C:membrane; C:integral component of membrane			G3DSA:1.20.1270.70 (GENE3D)	no GO terms	no GO terms
C142855_c1_seq1_	RING finger 223-like	1179	10	1.9484E-106	2	F:GO:0008270; C:GO:0016021	F:zinc ion binding; C:integral component of membrane			IPR001841 (SMART); IPR013083 (G3DSA:3.30.40.GENE3D); IPR027370 (PFAM); PTHR22791 (PANTHER); PTHR22791:SF4 (PANTHER); IPR001841 (PROSITE_PROFILES); SSF57850 (SUPERFAMILY)	no GO terms	no GO terms
C145896_c0_seq1_	calmodulin-regulated spectrin-associated 2-like isoform X3	2738	10	6.6167E-152	4	F:GO:0005516; F:GO:0030507; P:GO:0031175; F:GO:0008017	F:calmodulin binding; F:spectrin binding; P:neuron projection development; F:microtubule binding			IPR014797 (SMART); IPR014797 (PFAM); mobidb-lite (MOBIDB_LITE); mobidb-lite (MOBIDB_LITE); PTHR21595:SF1 (PANTHER); IPR032940 (PANTHER); IPR014797 (PROSITE_PROFILES); IPR011033 (SUPERFAMILY)	F:GO:0005516; F:GO:0008017	F:calmodulin binding; F:microtubule binding
C150391_c0_seq1_	fibrinogen silencer-binding -like	4033	10	0.0						IPR028002 (PFAM); mobidb-lite (MOBIDB_LITE); mobidb-lite (MOBIDB_LITE)	no GO terms	no GO terms
C16046_c5_seq1_	G patch domain-containing 8-like isoform X2	2630	10	1.91637E-150						IPR022755 (PFAM); mobidb-lite (MOBIDB_LITE); mobidb-lite (MOBIDB_LITE); mobidb-lite (MOBIDB_LITE); PTHR17614:SF11 (PANTHER); PTHR17614 (PANTHER); IPR036236 (SUPERFAMILY)	no GO terms	no GO terms
C16080_c1_seq1_	ral guanine nucleotide dissociation stimulator-like 1 isoform X2	3743	10	6.04665E-145	4	P:GO:0007264; F:GO:0008321; C:GO:0005622; P:GO:0043547	P:small GTPase mediated signal transduction; F:Ral guanyl-nucleotide exchange factor activity; C:intracellular; P:positive regulation of GTPase activity			IPR000159 (SMART); G3DSA:3.10.20.90 (GENE3D); IPR000159 (PFAM); mobidb-lite (MOBIDB_LITE); mobidb-lite (MOBIDB_LITE); PTHR23113 (PANTHER); IPR030748 (PTHR23113:PANTHER); IPR000159 (PROSITE_PROFILES); cd00153 (CDD); IPR029071 (SUPERFAMILY)	P:GO:0007165; P:GO:0007264; F:GO:0008321	P:signal transduction; P:small GTPase mediated signal transduction; F:Ral guanyl-nucleotide exchange factor activity
C16175_c0_seq1_	immediate early response gene 2	2904	10	5.1002E-114						IPR008653 (PFAM); mobidb-lite (MOBIDB_LITE); IPR008653 (PANTHER)	no GO terms	no GO terms
C16324_c0_seq1_	uncharacterized protein LOC109864409	2020	10	8.39033E-98	1	C:GO:0016021	C:integral component of membrane			PTHR33444 (PANTHER); PTHR33444:SF2 (PANTHER)	no GO terms	no GO terms
C16427_c4_seq1_	chromatin complexes subunit BAP18	4240	10	2.9415E-120	1	F:GO:0003677	F:DNA binding			G3DSA:1.10.10.60 (GENE3D); IPR001005 (PFAM); PTHR21397 (PANTHER); PTHR21397:SF2 (PANTHER); IPR001005 (CDD); IPR009057 (SUPERFAMILY)	F:GO:0003677	F:DNA binding
C16533_c1_seq1_	transforming acidic coiled-coil-containing 1-like isoform X1	2940	10	0.0						IPR007707 (PFAM); G3DSA:1.20.58.60 (GENE3D); mobidb-lite (MOBIDB_LITE); mobidb-lite (MOBIDB_LITE); PTHR13924:SF12 (PANTHER); PTHR13924 (PANTHER)	no GO terms	no GO terms
C16826_c1_seq1_	semaphorin-7A-like isoform X2	1496	10	7.15299E-127	2	F:GO:0005515; C:GO:0016020	F:protein binding; C:membrane			IPR016201 (SMART); IPR013783 (G3DSA:2.60.40.GENE3D); IPR015943 (G3DSA:2.130.10.GENE3D); G3DSA:3.30.1680.10 (GENE3D); IPR002165 (PFAM); IPR027231 (PANTHER); PTHR11036:SF85 (PANTHER); IPR007110 (PROSITE_PROFILES); IPR036179 (SUPERFAMILY); SSF103575 (SUPERFAMILY)	F:GO:0005515	F:protein binding
C17255_c0_seq1_	glycerophosphocholine phosphodiesterase GPCPD1-like isoform X1	3429	10	0.0	3	F:GO:0047389; F:GO:2001070; P:GO:0046475	F:glycerophosphocholine phosphodiesterase activity; F:starch binding; P:glycerophospholipid catabolic process			IPR030395 (PFAM); IPR017946 (G3DSA:3.20.20.GENE3D); mobidb-lite (MOBIDB_LITE); IPR033506 (PTHR22958:PANTHER); PTHR22958 (PANTHER); IPR030395 (PROSITE_PROFILES); cd08607 (CDD); IPR017946 (SUPERFAMILY)	P:GO:0046475; F:GO:0047389; P:GO:0006629; F:GO:0008081	P:glycerophospholipid catabolic process; F:glycerophosphocholine phosphodiesterase activity; P:lipid metabolic process; F:phosphoric diester hydrolase activity
C17371_c0_seq1_	ral guanine nucleotide dissociation stimulator-like 1	2347	10	2.84638E-80	4	P:GO:0007264; F:GO:0008321; C:GO:0005622; P:GO:0043547	P:small GTPase mediated signal transduction; F:Ral guanyl-nucleotide exchange factor activity; C:intracellular; P:positive regulation of GTPase activity			IPR000159 (SMART); G3DSA:3.10.20.90 (GENE3D); IPR000159 (PFAM); IPR000159 (PROSITE_PROFILES); cd00153 (CDD); IPR029071 (SUPERFAMILY)	P:GO:0007165	P:signal transduction
C17774_c2_seq1_	E3 ubiquitin- ligase RNF126-like isoform X1	2530	10	9.07205E-117	1	F:GO:0008270	F:zinc ion binding			IPR001841 (SMART); IPR001841 (PFAM); IPR013083 (G3DSA:3.30.40.GENE3D); mobidb-lite (MOBIDB_LITE); mobidb-lite (MOBIDB_LITE); PTHR44776 (PANTHER); IPR001841 (PROSITE_PROFILES); cd16801 (CDD); SSF57850 (SUPERFAMILY)	no GO terms	no GO terms
C17791_c0_seq1_	homeobox OTX1 B-like	1714	10	1.50473E-69	5	C:GO:0005634; F:GO:0003700; P:GO:0007275; P:GO:0006355; F:GO:0043565	C:nucleus; F:transcription factor activity, sequence-specific DNA binding; P:multicellular organism development; P:regulation of transcription, DNA-templated; F:sequence-specific DNA binding			IPR003025 (PRINTS); IPR013851 (PFAM); mobidb-lite (MOBIDB_LITE); PTHR24329 (PANTHER); PTHR24329 (PANTHER); PTHR24329:SF310 (PANTHER)	C:GO:0005634; F:GO:0003677; F:GO:0003700; P:GO:0007275	C:nucleus; F:DNA binding; F:transcription factor activity, sequence-specific DNA binding; P:multicellular organism development
C17806_c0_seq1_	beta-parvin isoform X1	2437	10	0.0	3	F:GO:0003779; P:GO:0007155; P:GO:0031532	F:actin binding; P:cell adhesion; P:actin cytoskeleton reorganization			IPR001715 (SMART); IPR036872 (G3DSA:1.10.418.GENE3D); IPR028433 (PIRSF); IPR001715 (PFAM); IPR036872 (G3DSA:1.10.418.GENE3D); mobidb-lite (MOBIDB_LITE); IPR028433 (PANTHER); PTHR12114:SF7 (PANTHER); IPR001715 (PROSITE_PROFILES); IPR001715 (PROSITE_PROFILES); IPR036872 (SUPERFAMILY)	F:GO:0005515; F:GO:0003779; P:GO:0007155; P:GO:0031532	F:protein binding; F:actin binding; P:cell adhesion; P:actin cytoskeleton reorganization
C161132_c0_seq1_	uncharacterized protein LOC110509564	1418	10	0.0	1	C:GO:0016021	C:integral component of membrane			mobidb-lite (MOBIDB_LITE)	no GO terms	no GO terms
C168214_c0_seq1_	FH2 domain-containing 1-like	1789	10	0.0						IPR015425 (SMART); IPR015425 (PFAM); mobidb-lite (MOBIDB_LITE); PTHR23213 (PANTHER); PTHR23213:SF194 (PANTHER); IPR015425 (PROSITE_PROFILES); SSF101447 (SUPERFAMILY)	no GO terms	no GO terms
C169535_c0_seq1_	uncharacterized protein LOC110509564	1473	10	0.0	1	C:GO:0016021	C:integral component of membrane			mobidb-lite (MOBIDB_LITE)	no GO terms	no GO terms
C170430_c0_seq1_	FH2 domain-containing 1-like	2067	10	0.0						IPR015425 (PFAM); mobidb-lite (MOBIDB_LITE); PTHR23213 (PANTHER); PTHR23213:SF194 (PANTHER); IPR015425 (PROSITE_PROFILES); SSF101447 (SUPERFAMILY)	no GO terms	no GO terms
C171611_c0_seq1_	DNA helicase B-like isoform X2	1407	10	0.0	2	F:GO:0004003; P:GO:0006269	F:ATP-dependent DNA helicase activity; P:DNA replication, synthesis of RNA primer			PF13604 (PFAM); G3DSA:3.40.50.300 (GENE3D); mobidb-lite (MOBIDB_LITE); IPR027044 (PTHR18934:PANTHER); PTHR18934 (PANTHER); IPR027417 (SUPERFAMILY); IPR027417 (SUPERFAMILY)	P:GO:0006261; F:GO:0004003; P:GO:0006269	P:DNA-dependent DNA replication; F:ATP-dependent DNA helicase activity; P:DNA replication, synthesis of RNA primer
C174948_c0_seq1_	dentin sialophospho -like	1244	10	9.63199E-83						mobidb-lite (MOBIDB_LITE); mobidb-lite (MOBIDB_LITE)	no GO terms	no GO terms
C18113_c0_seq1_	xanthine dehydrogenase oxidase	4389	10	0.0	13	F:GO:0016614; F:GO:0016903; F:GO:0009055; F:GO:0030151; P:GO:0009115; F:GO:0043546; F:GO:0004854; F:GO:0004855; F:GO:0005506; F:GO:0050660; C:GO:0005829; P:GO:0055114; F:GO:0051537	F:oxidoreductase activity, acting on CH-OH group of donors; F:oxidoreductase activity, acting on the aldehyde or oxo group of donors; F:electron carrier activity; F:molybdenum ion binding; P:xanthine catabolic process; F:molybdopterin cofactor binding; F:xanthine dehydrogenase activity; F:xanthine oxidase activity; F:iron ion binding; F:flavin adenine dinucleotide binding; C:cytosol; P:oxidation-…	EC:1.17.3; EC:1.17.1; EC:1.17.1.4; EC:1.17.3.2	Acting on CH or CH(2) groups; Acting on CH or CH(2) groups; Xanthine dehydrogenase; Xanthine oxidase	IPR005107 (SMART); IPR000674 (SMART); IPR016169 (G3DSA:3.30.465.GENE3D); IPR005107 (PFAM); IPR037165 (G3DSA:3.30.365.GENE3D); IPR001041 (PFAM); IPR000674 (PFAM); IPR036884 (G3DSA:1.10.150.GENE3D); IPR037165 (G3DSA:3.30.365.GENE3D); IPR037165 (G3DSA:3.30.365.GENE3D); IPR014307 (TIGRFAM); IPR016208 (PIRSF); IPR016167 (G3DSA:3.30.43.GENE3D); IPR002888 (PFAM); IPR008274 (PFAM); G3DSA:3.30.390.50 (GEN…	F:GO:0004854; F:GO:0016614; F:GO:0004855; F:GO:0050660; F:GO:0016491; F:GO:0046872; F:GO:0005506; F:GO:0003824; F:GO:0009055; P:GO:0055114; F:GO:0051536	F:xanthine dehydrogenase activity; F:oxidoreductase activity, acting on CH-OH group of donors; F:xanthine oxidase activity; F:flavin adenine dinucleotide binding; F:oxidoreductase activity; F:metal ion binding; F:iron ion binding; F:catalytic activity; F:electron carrier activity; P:oxidation-reduction process; F:iron-sulfur cluster binding
C18142_c0_seq1_	serine threonine- kinase 17A-like	2027	10	0.0	3	F:GO:0005524; F:GO:0004672; P:GO:0006468	F:ATP binding; F:protein kinase activity; P:protein phosphorylation			IPR000719 (SMART); G3DSA:3.30.200.20 (GENE3D); G3DSA:1.10.510.10 (GENE3D); PIRSF000654 (PIRSF); IPR000719 (PFAM); mobidb-lite (MOBIDB_LITE); PTHR24342:SF13 (PANTHER); PTHR24342 (PANTHER); IPR000719 (PROSITE_PROFILES); IPR011009 (SUPERFAMILY)	F:GO:0005524; F:GO:0004672; P:GO:0006468	F:ATP binding; F:protein kinase activity; P:protein phosphorylation
C18155_c1_seq1_	kelch repeat and BTB domain-containing 2-like	3847	10	0.0	1	F:GO:0005515	F:protein binding			IPR011705 (SMART); IPR000210 (SMART); IPR006652 (SMART); IPR006652 (PFAM); IPR017096 (PIRSF); G3DSA:3.30.710.10 (GENE3D); IPR000210 (PFAM); IPR015915 (G3DSA:2.120.10.GENE3D); IPR011705 (PFAM); PTHR24412:SF192 (PANTHER); PTHR24412 (PANTHER); IPR000210 (PROSITE_PROFILES); cd14735 (CDD); IPR011333 (SUPERFAMILY); IPR015915 (SUPERFAMILY)	F:GO:0005515	F:protein binding
C18200_c0_seq1_	phosphatase 1B-like	2804	10	1.61786E-85	4	F:GO:0000287; F:GO:0004722; P:GO:0006470; F:GO:0030145	F:magnesium ion binding; F:protein serine/threonine phosphatase activity; P:protein dephosphorylation; F:manganese ion binding	EC:3.1.3.16; EC:3.1.3.41	Protein-serine/threonine phosphatase; 4-nitrophenylphosphatase	IPR036457 (G3DSA:3.60.40.GENE3D); IPR012911 (PFAM); IPR036580 (G3DSA:1.10.10.GENE3D); IPR001932 (PFAM); PTHR13832:SF244 (PANTHER); IPR015655 (PANTHER); IPR036457 (SUPERFAMILY); IPR036580 (SUPERFAMILY)	F:GO:0000287; F:GO:0004722; F:GO:0004721; F:GO:0003824; P:GO:0006470; F:GO:0030145	F:magnesium ion binding; F:protein serine/threonine phosphatase activity; F:phosphoprotein phosphatase activity; F:catalytic activity; P:protein dephosphorylation; F:manganese ion binding
C18231_c0_seq1_	serine threonine- kinase Sgk1-like	2644	10	2.06928E-81	3	F:GO:0005524; F:GO:0004674; P:GO:0006468	F:ATP binding; F:protein serine/threonine kinase activity; P:protein phosphorylation	EC:2.7.11	Transferring phosphorus-containing groups	IPR000961 (SMART); G3DSA:1.10.510.10 (GENE3D); IPR017892 (PFAM); PTHR24356:SF134 (PANTHER); PTHR24356 (PANTHER); IPR000961 (PROSITE_PROFILES); IPR011009 (SUPERFAMILY)	F:GO:0005524; F:GO:0004674; P:GO:0006468	F:ATP binding; F:protein serine/threonine kinase activity; P:protein phosphorylation
C18316_c1_seq1_	T-cell receptor alpha chain V region HPB-MLT precursor	2464	10	1.10942E-68	1	C:GO:0016021	C:integral component of membrane			PTHR19433:SF72 (PANTHER); PTHR19433 (PANTHER)	no GO terms	no GO terms
C18354_c0_seq1_	CC chemokine	980	10	1.58886E-62	4	P:GO:0006955; F:GO:0008009; C:GO:0005576; P:GO:0060326	P:immune response; F:chemokine activity; C:extracellular region; P:cell chemotaxis			no IPS match	no IPS match	no IPS match
C18359_c0_seq1_	beta-parvin isoform X1	2551	10	0.0	3	F:GO:0003779; P:GO:0007155; P:GO:0031532	F:actin binding; P:cell adhesion; P:actin cytoskeleton reorganization			IPR001715 (SMART); IPR036872 (G3DSA:1.10.418.GENE3D); IPR028433 (PIRSF); IPR001715 (PFAM); IPR036872 (G3DSA:1.10.418.GENE3D); mobidb-lite (MOBIDB_LITE); IPR028433 (PANTHER); PTHR12114:SF7 (PANTHER); IPR001715 (PROSITE_PROFILES); IPR001715 (PROSITE_PROFILES); IPR036872 (SUPERFAMILY)	F:GO:0005515; F:GO:0003779; P:GO:0007155; P:GO:0031532	F:protein binding; F:actin binding; P:cell adhesion; P:actin cytoskeleton reorganization
C18384_c0_seq1_	tyrosine phosphatase type IVA 3-like	992	10	1.36277E-9	6	C:GO:0005634; C:GO:0005737; F:GO:0004725; P:GO:0006470; P:GO:0043542; F:GO:0008138	C:nucleus; C:cytoplasm; F:protein tyrosine phosphatase activity; P:protein dephosphorylation; P:endothelial cell migration; F:protein tyrosine/serine/threonine phosphatase activity	EC:3.1.3.16; EC:3.1.3.48; EC:3.1.3.41	Protein-serine/threonine phosphatase; Protein-tyrosine-phosphatase; 4-nitrophenylphosphatase	no IPS match	no IPS match	no IPS match
C18433_c2_seq1_	serine threonine- kinase 17A-like	2872	10	0.0	3	F:GO:0005524; F:GO:0004672; P:GO:0006468	F:ATP binding; F:protein kinase activity; P:protein phosphorylation			IPR000719 (SMART); G3DSA:3.30.200.20 (GENE3D); G3DSA:1.10.510.10 (GENE3D); PIRSF000654 (PIRSF); IPR000719 (PFAM); mobidb-lite (MOBIDB_LITE); PTHR24342:SF13 (PANTHER); PTHR24342 (PANTHER); IPR000719 (PROSITE_PROFILES); IPR011009 (SUPERFAMILY)	F:GO:0005524; F:GO:0004672; P:GO:0006468	F:ATP binding; F:protein kinase activity; P:protein phosphorylation
C18580_c0_seq1_	granulocyte colony-stimulating factor receptor	3485	10	0.0	2	F:GO:0005515; C:GO:0016021	F:protein binding; C:integral component of membrane			IPR003961 (SMART); IPR013783 (G3DSA:2.60.40.GENE3D); IPR013783 (G3DSA:2.60.40.GENE3D); IPR010457 (PFAM); IPR013783 (G3DSA:2.60.40.GENE3D); IPR013783 (G3DSA:2.60.40.GENE3D); IPR003961 (PFAM); IPR013783 (G3DSA:2.60.40.GENE3D); IPR013783 (G3DSA:2.60.40.GENE3D); PTHR23036 (PANTHER); PTHR23036:SF103 (PANTHER); IPR003961 (PROSITE_PROFILES); IPR003961 (PROSITE_PROFILES); IPR003961 (PROSITE_PROFILES); IP…	F:GO:0005515	F:protein binding
C19303_c0_seq1_	transcription factor -like	2231	10	0.0	4	C:GO:0005634; F:GO:0003700; P:GO:0006355; F:GO:0043565	C:nucleus; F:transcription factor activity, sequence-specific DNA binding; P:regulation of transcription, DNA-templated; F:sequence-specific DNA binding			IPR000418 (PRINTS); IPR000418 (SMART); IPR000418 (PFAM); IPR036388 (G3DSA:1.10.10.GENE3D); mobidb-lite (MOBIDB_LITE); PTHR11849:SF16 (PANTHER); PTHR11849 (PANTHER); IPR000418 (PROSITE_PROFILES); IPR036390 (SUPERFAMILY)	F:GO:0003700; P:GO:0006355; F:GO:0043565	F:transcription factor activity, sequence-specific DNA binding; P:regulation of transcription, DNA-templated; F:sequence-specific DNA binding
C19433_c0_seq1_	cbp p300-interacting transactivator 3-like	4239	10	2.51368E-121	2	C:GO:0005634; P:GO:0006355	C:nucleus; P:regulation of transcription, DNA-templated			IPR007576 (PFAM); IPR035500 (G3DSA:1.10.565.GENE3D); mobidb-lite (MOBIDB_LITE); PTHR17045:SF5 (PANTHER); IPR007576 (PANTHER); PTHR17045:SF5 (PANTHER)	C:GO:0005634; P:GO:0006355	C:nucleus; P:regulation of transcription, DNA-templated
C19546_c1_seq1_	cbp p300-interacting transactivator 3-like	3451	10	6.53358E-81	2	C:GO:0005634; P:GO:0006355	C:nucleus; P:regulation of transcription, DNA-templated			IPR035500 (G3DSA:1.10.565.GENE3D); IPR007576 (PFAM); mobidb-lite (MOBIDB_LITE); PTHR17045:SF5 (PANTHER); IPR007576 (PANTHER)	C:GO:0005634; P:GO:0006355	C:nucleus; P:regulation of transcription, DNA-templated
C19567_c1_seq1_	guanine nucleotide-binding G(q) subunit alpha-	5169	10	3.03003E-41	16	F:GO:0005096; P:GO:0007213; P:GO:0007189; P:GO:0060158; F:GO:0004871; P:GO:0043547; C:GO:0001750; P:GO:0007215; F:GO:0005525; P:GO:0007603; P:GO:0009649; F:GO:0003924; F:GO:0031826; C:GO:0016020; P:GO:0001508; F:GO:0031683	F:GTPase activator activity; P:G-protein coupled acetylcholine receptor signaling pathway; P:adenylate cyclase-activating G-protein coupled receptor signaling pathway; P:phospholipase C-activating dopamine receptor signaling pathway; F:signal transducer activity; P:positive regulation of GTPase activity; C:photoreceptor outer segment; P:glutamate receptor signaling pathway; F:GTP binding; P:photo…	EC:3.6.1.15	Nucleoside-triphosphate phosphatase	IPR000654 (PRINTS); G3DSA:3.40.50.300 (GENE3D); PTHR10218:SF184 (PANTHER); IPR001019 (PANTHER); IPR027417 (SUPERFAMILY)	F:GO:0005525; F:GO:0001664; P:GO:0007186; F:GO:0003924; F:GO:0019001; F:GO:0031683; F:GO:0004871	F:GTP binding; F:G-protein coupled receptor binding; P:G-protein coupled receptor signaling pathway; F:GTPase activity; F:guanyl nucleotide binding; F:G-protein beta/gamma-subunit complex binding; F:signal transducer activity
C19648_c0_seq1_	ras-related Rab-35	1848	10	5.07431E-129	9	C:GO:0005789; F:GO:0005525; P:GO:0006888; P:GO:0007264; F:GO:0003924; C:GO:0000139; C:GO:0010008; C:GO:0005886; P:GO:0032456	C:endoplasmic reticulum membrane; F:GTP binding; P:ER to Golgi vesicle-mediated transport; P:small GTPase mediated signal transduction; F:GTPase activity; C:Golgi membrane; C:endosome membrane; C:plasma membrane; P:endocytic recycling			PR00449 (PRINTS); SM00174 (SMART); SM00173 (SMART); SM00177 (SMART); SM00175 (SMART); SM00176 (SMART); G3DSA:3.40.50.300 (GENE3D); IPR005225 (TIGRFAM); IPR001806 (PFAM); G3DSA:3.30.70.1390 (GENE3D); mobidb-lite (MOBIDB_LITE); PTHR24073 (PANTHER); PTHR24073:SF861 (PANTHER); PS51419 (PROSITE_PROFILES); IPR027417 (SUPERFAMILY)	F:GO:0005525; F:GO:0003924	F:GTP binding; F:GTPase activity
C19686_c1_seq1_	ras-related Rab-35	1797	10	1.64937E-130	9	C:GO:0005789; F:GO:0005525; P:GO:0006888; P:GO:0007264; F:GO:0003924; C:GO:0000139; C:GO:0010008; C:GO:0005886; P:GO:0032456	C:endoplasmic reticulum membrane; F:GTP binding; P:ER to Golgi vesicle-mediated transport; P:small GTPase mediated signal transduction; F:GTPase activity; C:Golgi membrane; C:endosome membrane; C:plasma membrane; P:endocytic recycling			PR00449 (PRINTS); SM00177 (SMART); SM00174 (SMART); SM00173 (SMART); SM00175 (SMART); SM00176 (SMART); IPR001806 (PFAM); G3DSA:3.40.50.300 (GENE3D); IPR005225 (TIGRFAM); G3DSA:3.30.70.1390 (GENE3D); mobidb-lite (MOBIDB_LITE); PTHR24073 (PANTHER); PTHR24073:SF861 (PANTHER); PS51419 (PROSITE_PROFILES); IPR027417 (SUPERFAMILY)	F:GO:0005525; F:GO:0003924	F:GTP binding; F:GTPase activity
C19738_c0_seq1_	serine threonine- kinase Sgk1-like isoform X1	2572	10	0.0	3	F:GO:0005524; F:GO:0004674; P:GO:0006468	F:ATP binding; F:protein serine/threonine kinase activity; P:protein phosphorylation	EC:2.7.11	Transferring phosphorus-containing groups	IPR000961 (SMART); IPR000719 (SMART); PIRSF000654 (PIRSF); IPR000719 (PFAM); G3DSA:1.10.510.10 (GENE3D); G3DSA:3.30.200.20 (GENE3D); IPR017892 (PFAM); PTHR24356 (PANTHER); PTHR24356:SF134 (PANTHER); IPR000961 (PROSITE_PROFILES); IPR000719 (PROSITE_PROFILES); IPR011009 (SUPERFAMILY)	F:GO:0005524; F:GO:0004672; P:GO:0006468; F:GO:0004674	F:ATP binding; F:protein kinase activity; P:protein phosphorylation; F:protein serine/threonine kinase activity
C19867_c0_seq1_	probable E3 ubiquitin- ligase RNF144A-A	2323	10	0.0	4	F:GO:0004842; F:GO:0046872; F:GO:0016874; P:GO:0016567	F:ubiquitin-protein transferase activity; F:metal ion binding; F:ligase activity; P:protein ubiquitination			IPR013083 (G3DSA:3.30.40.GENE3D); G3DSA:2.20.25.20 (GENE3D); mobidb-lite (MOBIDB_LITE); PTHR11685:SF222 (PANTHER); IPR031127 (PANTHER); SSF57850 (SUPERFAMILY); SSF57850 (SUPERFAMILY)	F:GO:0004842; P:GO:0016567	F:ubiquitin-protein transferase activity; P:protein ubiquitination
C19906_c2_seq1_	cyclic AMP-dependent transcription factor ATF-7-like isoform X5	2090	10	4.51696E-136	3	F:GO:0003677; F:GO:0003700; P:GO:0006355	F:DNA binding; F:transcription factor activity, sequence-specific DNA binding; P:regulation of transcription, DNA-templated			IPR002112 (PRINTS); IPR004827 (SMART); IPR004827 (PFAM); G3DSA:1.20.5.170 (GENE3D); IPR016378 (PIRSF); mobidb-lite (MOBIDB_LITE); mobidb-lite (MOBIDB_LITE); mobidb-lite (MOBIDB_LITE); mobidb-lite (MOBIDB_LITE); PTHR19304 (PANTHER); PTHR19304:SF10 (PANTHER); IPR004827 (PROSITE_PROFILES); cd14687 (CDD); SSF57959 (SUPERFAMILY)	F:GO:0003677; F:GO:0003700; P:GO:0006355	F:DNA binding; F:transcription factor activity, sequence-specific DNA binding; P:regulation of transcription, DNA-templated
C109_c0_seq1_	tripartite motif-containing 72-like isoform X1	1344	10	0.0	1	F:GO:0005515	F:protein binding			IPR003879 (PRINTS); IPR006574 (SMART); IPR003877 (SMART); IPR003877 (PFAM); IPR006574 (PFAM); PTHR44335 (PANTHER); IPR001870 (PROSITE_PROFILES); IPR013320 (SUPERFAMILY)	F:GO:0005515	F:protein binding
C10_c1_seq1_	Hemoglobin subunit beta-4	1489	10	9.46695E-101	6	C:GO:0005833; F:GO:0019825; F:GO:0005506; P:GO:0015671; F:GO:0005344; F:GO:0020037	C:hemoglobin complex; F:oxygen binding; F:iron ion binding; P:oxygen transport; F:oxygen transporter activity; F:heme binding			IPR002337 (PRINTS); IPR000971 (PFAM); G3DSA:1.10.490.10 (GENE3D); PTHR11442:SF7 (PANTHER); PTHR11442 (PANTHER); IPR000971 (PROSITE_PROFILES); IPR002337 (CDD); IPR009050 (SUPERFAMILY)	C:GO:0005833; F:GO:0019825; F:GO:0005506; P:GO:0015671; F:GO:0020037	C:hemoglobin complex; F:oxygen binding; F:iron ion binding; P:oxygen transport; F:heme binding
C1161_c2_seq1_	glutathione S-transferase P	1642	10	1.13639E-147	8	C:GO:0097014; C:GO:0048471; F:GO:0005515; C:GO:0098788; C:GO:0071683; P:GO:0008152; C:GO:0016021; F:GO:0004364	C:ciliary plasm; C:perinuclear region of cytoplasm; F:protein binding; C:dendritic knob; C:sensory dendrite; P:metabolic process; C:integral component of membrane; F:glutathione transferase activity	EC:2.5.1.18	Glutathione transferase	IPR003082 (PRINTS); G3DSA:1.20.1050.10 (GENE3D); G3DSA:3.40.30.10 (GENE3D); IPR004046 (PFAM); IPR004045 (PFAM); PTHR11571 (PANTHER); PTHR11571:SF214 (PANTHER); IPR010987 (PROSITE_PROFILES); IPR004045 (PROSITE_PROFILES); cd03076 (CDD); cd03210 (CDD); IPR036249 (SUPERFAMILY); IPR036282 (SUPERFAMILY)	F:GO:0005515; P:GO:0008152; F:GO:0004364	F:protein binding; P:metabolic process; F:glutathione transferase activity
C12_c0_seq1_	hemoglobin subunit alpha	630	10	5.94677E-98	6	C:GO:0005833; F:GO:0019825; F:GO:0005506; P:GO:0015671; F:GO:0005344; F:GO:0020037	C:hemoglobin complex; F:oxygen binding; F:iron ion binding; P:oxygen transport; F:oxygen transporter activity; F:heme binding			IPR002338 (PRINTS); IPR000971 (PFAM); G3DSA:1.10.490.10 (GENE3D); PTHR11442 (PANTHER); PTHR11442:SF48 (PANTHER); IPR000971 (PROSITE_PROFILES); IPR002338 (CDD); IPR009050 (SUPERFAMILY)	F:GO:0019825; C:GO:0005833; F:GO:0005506; P:GO:0015671; F:GO:0020037	F:oxygen binding; C:hemoglobin complex; F:iron ion binding; P:oxygen transport; F:heme binding
C13_c2_seq1_	Hemoglobin subunit beta-1	2127	10	6.0178E-101	6	C:GO:0005833; F:GO:0019825; F:GO:0005506; P:GO:0015671; F:GO:0005344; F:GO:0020037	C:hemoglobin complex; F:oxygen binding; F:iron ion binding; P:oxygen transport; F:oxygen transporter activity; F:heme binding			IPR002337 (PRINTS); G3DSA:1.10.490.10 (GENE3D); IPR000971 (PFAM); PTHR11442:SF7 (PANTHER); PTHR11442 (PANTHER); IPR000971 (PROSITE_PROFILES); IPR002337 (CDD); IPR009050 (SUPERFAMILY)	F:GO:0019825; C:GO:0005833; F:GO:0005506; P:GO:0015671; F:GO:0020037	F:oxygen binding; C:hemoglobin complex; F:iron ion binding; P:oxygen transport; F:heme binding
C1574_c0_seq1_	urokinase plasminogen activator surface receptor-like	1548	10	1.21445E-147	1	C:GO:0016021	C:integral component of membrane			IPR016054 (SMART); G3DSA:2.10.60.10 (GENE3D); IPR016054 (PFAM); G3DSA:2.10.60.10 (GENE3D); PTHR20914:SF9 (PANTHER); PTHR20914 (PANTHER); SSF57302 (SUPERFAMILY); SSF57302 (SUPERFAMILY)	no GO terms	no GO terms
C161_c0_seq1_	60S ribosomal L37a	775	10	5.46858E-59	13	C:GO:0022625; P:GO:0006364; F:GO:0070180; P:GO:0006413; P:GO:0019083; C:GO:0005634; C:GO:0070062; F:GO:0005515; P:GO:0006614; C:GO:0005925; F:GO:0003735; P:GO:0000184; F:GO:0046872	C:cytosolic large ribosomal subunit; P:rRNA processing; F:large ribosomal subunit rRNA binding; P:translational initiation; P:viral transcription; C:nucleus; C:extracellular exosome; F:protein binding; P:SRP-dependent cotranslational protein targeting to membrane; C:focal adhesion; F:structural constituent of ribosome; P:nuclear-transcribed mRNA catabolic process, nonsense-mediated decay; F:metal…			IPR002674 (TIGRFAM); IPR002674 (PFAM); IPR011331 (G3DSA:2.20.25.GENE3D); PTHR43931:SF2 (PANTHER); IPR002674 (PANTHER); IPR002674 (HAMAP); IPR011332 (SUPERFAMILY)	F:GO:0003735; C:GO:0005840; C:GO:0005622; P:GO:0006412	F:structural constituent of ribosome; C:ribosome; C:intracellular; P:translation
C1691_c1_seq1_	S100-A1	722	10	1.63518E-60	3	F:GO:0005509; F:GO:0048306; P:GO:0042127	F:calcium ion binding; F:calcium-dependent protein binding; P:regulation of cell proliferation			IPR002048 (SMART); IPR013787 (SMART); G3DSA:1.10.238.10 (GENE3D); IPR002048 (PFAM); G3DSA:1.10.238.10 (GENE3D); IPR013787 (PFAM); IPR028482 (PTHR11639:PANTHER); PTHR11639 (PANTHER); IPR002048 (PROSITE_PROFILES); cd05031 (CDD); IPR011992 (SUPERFAMILY)	F:GO:0005509; F:GO:0048306; P:GO:0042127	F:calcium ion binding; F:calcium-dependent protein binding; P:regulation of cell proliferation
C17_c0_seq1_	Hemoglobin subunit alpha-4	686	10	2.45803E-100	6	C:GO:0005833; F:GO:0019825; F:GO:0005506; P:GO:0015671; F:GO:0005344; F:GO:0020037	C:hemoglobin complex; F:oxygen binding; F:iron ion binding; P:oxygen transport; F:oxygen transporter activity; F:heme binding			IPR002338 (PRINTS); IPR000971 (PFAM); G3DSA:1.10.490.10 (GENE3D); PTHR11442:SF48 (PANTHER); PTHR11442 (PANTHER); IPR000971 (PROSITE_PROFILES); IPR002338 (CDD); IPR009050 (SUPERFAMILY)	F:GO:0019825; C:GO:0005833; P:GO:0015671; F:GO:0005506; F:GO:0020037	F:oxygen binding; C:hemoglobin complex; P:oxygen transport; F:iron ion binding; F:heme binding
C269_c0_seq1_	40S ribosomal S3a	1280	10	0.0	4	P:GO:0043009; F:GO:0003735; C:GO:0022627; P:GO:0006412	P:chordate embryonic development; F:structural constituent of ribosome; C:cytosolic small ribosomal subunit; P:translation			IPR001593 (SMART); IPR001593 (PFAM); mobidb-lite (MOBIDB_LITE); PTHR11830 (PANTHER); PTHR11830:SF0 (PANTHER); IPR027500 (HAMAP)	F:GO:0003735; C:GO:0005840; C:GO:0005622; P:GO:0006412	F:structural constituent of ribosome; C:ribosome; C:intracellular; P:translation
C287_c0_seq1_	type I cytoskeletal 13-like	1409	10	0.0	2	F:GO:0005198; C:GO:0005882	F:structural molecule activity; C:intermediate filament			IPR002957 (PRINTS); IPR001664 (SMART); IPR001664 (PFAM); G3DSA:1.20.5.170 (GENE3D); G3DSA:1.20.5.340 (GENE3D); G3DSA:1.20.5.170 (GENE3D); mobidb-lite (MOBIDB_LITE); IPR001664 (PANTHER); PTHR23239:SF347 (PANTHER); SSF64593 (SUPERFAMILY); SSF64593 (SUPERFAMILY)	F:GO:0005198; C:GO:0005882	F:structural molecule activity; C:intermediate filament
C295_c0_seq1_	60S ribosomal L21	1138	10	6.95455E-113	3	F:GO:0003735; C:GO:0005840; P:GO:0006412	F:structural constituent of ribosome; C:ribosome; P:translation			IPR036948 (G3DSA:2.30.30.GENE3D); IPR001147 (PFAM); IPR001147 (PANTHER); PTHR20981:SF8 (PANTHER); IPR008991 (SUPERFAMILY)	F:GO:0003735; C:GO:0005840; C:GO:0005622; P:GO:0006412	F:structural constituent of ribosome; C:ribosome; C:intracellular; P:translation
C306_c1_seq1_	60S ribosomal L23	617	10	2.63672E-87	15	C:GO:0022625; P:GO:0006364; C:GO:0005730; F:GO:0070180; P:GO:0006413; P:GO:0006610; P:GO:0019083; C:GO:0070062; F:GO:0005515; P:GO:0006614; C:GO:0005925; F:GO:0003735; P:GO:0000184; C:GO:0016020; C:GO:0031012	C:cytosolic large ribosomal subunit; P:rRNA processing; C:nucleolus; F:large ribosomal subunit rRNA binding; P:translational initiation; P:ribosomal protein import into nucleus; P:viral transcription; C:extracellular exosome; F:protein binding; P:SRP-dependent cotranslational protein targeting to membrane; C:focal adhesion; F:structural constituent of ribosome; P:nuclear-transcribed mRNA cataboli…			IPR000218 (SMART); IPR000218 (PFAM); IPR036853 (G3DSA:2.40.150.GENE3D); PTHR11761:SF8 (PANTHER); IPR000218 (PANTHER); IPR000218 (HAMAP); IPR036853 (SUPERFAMILY)	F:GO:0003735; C:GO:0005840; P:GO:0006412	F:structural constituent of ribosome; C:ribosome; P:translation
C390_c0_seq1_	60S ribosomal L14	600	10	9.21355E-105	3	F:GO:0003735; C:GO:0005840; P:GO:0006412	F:structural constituent of ribosome; C:ribosome; P:translation			IPR014722 (G3DSA:2.30.30.GENE3D); IPR002784 (PFAM); PTHR11127 (PANTHER); cd06088 (CDD); IPR008991 (SUPERFAMILY)	F:GO:0003735; C:GO:0005840; C:GO:0005622; P:GO:0006412	F:structural constituent of ribosome; C:ribosome; C:intracellular; P:translation
C418_c0_seq1_	40S ribosomal	532	10	8.36237E-105	3	F:GO:0003735; C:GO:0005840; P:GO:0006412	F:structural constituent of ribosome; C:ribosome; P:translation			G3DSA:3.30.1370.30 (GENE3D); IPR000630 (PFAM); G3DSA:3.30.1490.10 (GENE3D); PTHR11758:SF16 (PANTHER); IPR000630 (PANTHER); IPR000630 (HAMAP); IPR035987 (SUPERFAMILY)	F:GO:0003735; C:GO:0005840; P:GO:0006412	F:structural constituent of ribosome; C:ribosome; P:translation
C428_c0_seq1_	40S ribosomal S14	669	10	1.97281E-104	25	P:GO:0043009; C:GO:0022627; F:GO:0008146; C:GO:0005730; C:GO:0005654; P:GO:0000122; P:GO:0006417; P:GO:0019083; P:GO:0000462; C:GO:0070062; P:GO:0006614; C:GO:0005925; F:GO:0048027; P:GO:0000184; C:GO:0031012; P:GO:0048821; P:GO:0000028; P:GO:0006413; F:GO:0070181; F:GO:0045182; F:GO:0005515; F:GO:0003735; C:GO:0005739; C:GO:0016020; F:GO:0016787	P:chordate embryonic development; C:cytosolic small ribosomal subunit; F:sulfotransferase activity; C:nucleolus; C:nucleoplasm; P:negative regulation of transcription from RNA polymerase II promoter; P:regulation of translation; P:viral transcription; P:maturation of SSU-rRNA from tricistronic rRNA transcript (SSU-rRNA, 5.8S rRNA, LSU-rRNA); C:extracellular exosome; P:SRP-dependent cotranslationa…			IPR036967 (G3DSA:3.30.420.GENE3D); IPR001971 (PIRSF); IPR001971 (PFAM); mobidb-lite (MOBIDB_LITE); IPR001971 (PANTHER); PTHR11759:SF11 (PANTHER); IPR001971 (HAMAP); SSF53137 (SUPERFAMILY)	F:GO:0003735; C:GO:0005840; P:GO:0006412	F:structural constituent of ribosome; C:ribosome; P:translation
C425_c0_seq1_	60S ribosomal L15	1025	10	1.07333E-131	3	F:GO:0003735; C:GO:0005840; P:GO:0006412	F:structural constituent of ribosome; C:ribosome; P:translation			IPR000439 (SMART); IPR024794 (G3DSA:3.40.1120.GENE3D); IPR000439 (PFAM); IPR000439 (PANTHER); PTHR11847:SF13 (PANTHER); IPR012678 (SUPERFAMILY)	F:GO:0003735; C:GO:0005840; C:GO:0005622; P:GO:0006412	F:structural constituent of ribosome; C:ribosome; C:intracellular; P:translation
C441_c5_seq1_	cathepsin K isoform X2	895	10	4.91892E-77	7	C:GO:0005615; F:GO:0004869; P:GO:0006508; P:GO:0010951; F:GO:0002020; F:GO:0008234; C:GO:0005773	C:extracellular space; F:cysteine-type endopeptidase inhibitor activity; P:proteolysis; P:negative regulation of endopeptidase activity; F:protease binding; F:cysteine-type peptidase activity; C:vacuole			IPR013201 (SMART); G3DSA:3.90.70.10 (GENE3D); IPR013201 (PFAM); IPR013128 (PANTHER); IPR013128 (PANTHER); PTHR12411:SF57 (PANTHER); PTHR12411:SF57 (PANTHER); SSF54001 (SUPERFAMILY); SSF54001 (SUPERFAMILY)	F:GO:0008234	F:cysteine-type peptidase activity
C490_c0_seq1_	40S ribosomal S7	858	10	2.09376E-134	6	P:GO:0043009; F:GO:0003735; P:GO:0030097; P:GO:0051726; C:GO:0005840; P:GO:0006412	P:chordate embryonic development; F:structural constituent of ribosome; P:hemopoiesis; P:regulation of cell cycle; C:ribosome; P:translation			IPR000554 (PFAM); PTHR11278:SF0 (PANTHER); IPR000554 (PANTHER)	F:GO:0003735; C:GO:0005840; C:GO:0005622; P:GO:0006412	F:structural constituent of ribosome; C:ribosome; C:intracellular; P:translation
C515_c1_seq1_	chymotrypsin-like elastase family member 2A	1766	10	0.0	2	P:GO:0006508; F:GO:0004252	P:proteolysis; F:serine-type endopeptidase activity	EC:3.4.21	Acting on peptide bonds (peptidases)	IPR001314 (PRINTS); IPR001254 (SMART); G3DSA:2.40.10.10 (GENE3D); IPR001254 (PFAM); G3DSA:2.40.10.10 (GENE3D); G3DSA:2.40.10.10 (GENE3D); PTHR24257 (PANTHER); PTHR24257:SF24 (PANTHER); IPR001254 (PROSITE_PROFILES); PS51257 (PROSITE_PROFILES); IPR001254 (CDD); IPR009003 (SUPERFAMILY)	P:GO:0006508; F:GO:0004252	P:proteolysis; F:serine-type endopeptidase activity
C66_c16_seq1_	apolipo C-I-like	971	10	3.45097E-51	2	P:GO:0042157; C:GO:0005576	P:lipoprotein metabolic process; C:extracellular region			G3DSA:4.10.260.30 (GENE3D); IPR006781 (PFAM); IPR006781 (PANTHER)	P:GO:0042157; C:GO:0005576	P:lipoprotein metabolic process; C:extracellular region
C766_c0_seq1_	toll-like receptor 13	5538	10	0.0	3	F:GO:0005515; P:GO:0007165; C:GO:0016021	F:protein binding; P:signal transduction; C:integral component of membrane			IPR000157 (SMART); IPR003591 (SMART); SM00365 (SMART); IPR032675 (G3DSA:3.80.10.GENE3D); IPR035897 (G3DSA:3.40.50.GENE3D); IPR001611 (PFAM); IPR032675 (G3DSA:3.80.10.GENE3D); IPR032675 (G3DSA:3.80.10.GENE3D); IPR032675 (G3DSA:3.80.10.GENE3D); IPR000157 (PFAM); IPR001611 (PFAM); IPR032675 (G3DSA:3.80.10.GENE3D); PTHR45067:SF3 (PANTHER); PTHR45067 (PANTHER); IPR001611 (PROSITE_PROFILES); IPR001611 …	F:GO:0005515; P:GO:0007165	F:protein binding; P:signal transduction
C795_c0_seq1_	complement factor D-like	924	10	6.10079E-154	3	P:GO:0006957; P:GO:0006508; F:GO:0004252	P:complement activation, alternative pathway; P:proteolysis; F:serine-type endopeptidase activity	EC:3.4.21	Acting on peptide bonds (peptidases)	IPR001314 (PRINTS); IPR001254 (SMART); IPR001254 (PFAM); G3DSA:2.40.10.10 (GENE3D); G3DSA:2.40.10.10 (GENE3D); G3DSA:2.40.10.10 (GENE3D); mobidb-lite (MOBIDB_LITE); PTHR43890 (PANTHER); IPR037561 (PTHR43890:PANTHER); IPR001254 (PROSITE_PROFILES); IPR001254 (CDD); IPR009003 (SUPERFAMILY)	P:GO:0006957; P:GO:0006508; F:GO:0004252	P:complement activation, alternative pathway; P:proteolysis; F:serine-type endopeptidase activity
C830_c2_seq1_	Hypothetical LOC570390	982	10	4.13943E-64	3	P:GO:0008150; C:GO:0005575; F:GO:0003674	P:biological_process; C:cellular_component; F:molecular_function			PS51257 (PROSITE_PROFILES)	no GO terms	no GO terms
C84_c13_seq1_	ubiquitin-conjugating enzyme E2 variant 1	934	10	7.43287E-112						SM00212 (SMART); IPR016135 (G3DSA:3.10.110.GENE3D); IPR000608 (PFAM); PTHR43915 (PANTHER); PTHR43915:SF2 (PANTHER); IPR000608 (PROSITE_PROFILES); IPR016135 (SUPERFAMILY)	no GO terms	no GO terms
C929_c1_seq1_	C-C motif chemokine 8-like	1259	10	3.16131E-45	4	C:GO:0005615; P:GO:0006955; F:GO:0008009; P:GO:0060326	C:extracellular space; P:immune response; F:chemokine activity; P:cell chemotaxis			IPR001811 (SMART); G3DSA:2.40.50.40 (GENE3D); IPR001811 (PFAM); PTHR12015 (PANTHER); cd00272 (CDD); IPR036048 (SUPERFAMILY)	P:GO:0006955; F:GO:0008009; C:GO:0005576	P:immune response; F:chemokine activity; C:extracellular region
C99_c5_seq1_	60S ribosomal L13	591	10	7.04331E-109	3	F:GO:0003735; C:GO:0005840; P:GO:0006412	F:structural constituent of ribosome; C:ribosome; P:translation			IPR001380 (PFAM); IPR001380 (PANTHER)	F:GO:0003735; C:GO:0005840; C:GO:0005622; P:GO:0006412	F:structural constituent of ribosome; C:ribosome; C:intracellular; P:translation
C72_c350_seq1_	general transcription factor IIE subunit 1	2711	10	0.0	2	F:GO:0043565; P:GO:0006367	F:sequence-specific DNA binding; P:transcription initiation from RNA polymerase II promoter			IPR002853 (SMART); IPR036388 (G3DSA:1.10.10.GENE3D); IPR024550 (PFAM); IPR021600 (PFAM); IPR013137 (PFAM); mobidb-lite (MOBIDB_LITE); mobidb-lite (MOBIDB_LITE); PTHR13097:SF6 (PANTHER); PTHR13097 (PANTHER); IPR017919 (PROSITE_PROFILES); SSF57783 (SUPERFAMILY)	F:GO:0043565; P:GO:0006367	F:sequence-specific DNA binding; P:transcription initiation from RNA polymerase II promoter
C22_c5_seq1_	hypothetical protein AB1845_0001	8431	10	7.79284E-93						mobidb-lite (MOBIDB_LITE); PTHR33047:SF8 (PANTHER); PTHR33047 (PANTHER)	no GO terms	no GO terms
C2434_c1_seq1_	complement C1q subcomponent subunit B-like	1680	10	2.8868E-110	2	F:GO:0005515; P:GO:0006958	F:protein binding; P:complement activation, classical pathway			IPR001073 (PRINTS); IPR001073 (SMART); IPR001073 (PFAM); IPR008983 (G3DSA:2.60.120.GENE3D); mobidb-lite (MOBIDB_LITE); mobidb-lite (MOBIDB_LITE); IPR037573 (PTHR44403:PANTHER); PTHR44403 (PANTHER); IPR001073 (PROSITE_PROFILES); IPR008983 (SUPERFAMILY)	F:GO:0005515; P:GO:0006958	F:protein binding; P:complement activation, classical pathway
C2611_c0_seq1_	complement C1q subcomponent subunit C-like	882	10	8.39726E-151	3	F:GO:0005515; C:GO:0005581; C:GO:0005576	F:protein binding; C:collagen trimer; C:extracellular region			IPR001073 (PRINTS); IPR001073 (SMART); IPR001073 (PFAM); IPR008983 (G3DSA:2.60.120.GENE3D); mobidb-lite (MOBIDB_LITE); PTHR44403 (PANTHER); IPR001073 (PROSITE_PROFILES); IPR008983 (SUPERFAMILY)	F:GO:0005515	F:protein binding
C2854_c0_seq1_	C-C motif chemokine 13-like	530	10	2.5189E-43	4	P:GO:0006955; C:GO:0005576; F:GO:0008009; P:GO:0060326	P:immune response; C:extracellular region; F:chemokine activity; P:cell chemotaxis			IPR001811 (SMART); G3DSA:2.40.50.40 (GENE3D); IPR001811 (PFAM); PTHR12015 (PANTHER); cd00272 (CDD); IPR036048 (SUPERFAMILY)	P:GO:0006955; C:GO:0005576; F:GO:0008009	P:immune response; C:extracellular region; F:chemokine activity
C2884_c2_seq1_	unnamed protein product	4133	10	0.0	3	F:GO:0005524; C:GO:0016020; P:GO:0017038	F:ATP binding; C:membrane; P:protein import			G3DSA:1.20.120.20 (GENE3D)	no GO terms	no GO terms
C3735_c5_seq1_	proteasome subunit beta type-8-like	1961	10	0.0	5	C:GO:0005634; C:GO:0005737; C:GO:0005839; F:GO:0004298; P:GO:0051603	C:nucleus; C:cytoplasm; C:proteasome core complex; F:threonine-type endopeptidase activity; P:proteolysis involved in cellular protein catabolic process	EC:3.4.25	Acting on peptide bonds (peptidases)	IPR000243 (PRINTS); IPR029055 (G3DSA:3.60.20.GENE3D); IPR001353 (PFAM); IPR035705 (PTHR11599:PANTHER); PTHR11599 (PANTHER); IPR023333 (PROSITE_PROFILES); cd03761 (CDD); IPR029055 (SUPERFAMILY)	C:GO:0005839; F:GO:0004175; F:GO:0004298; C:GO:0000502; P:GO:0051603	C:proteasome core complex; F:endopeptidase activity; F:threonine-type endopeptidase activity; C:proteasome complex; P:proteolysis involved in cellular protein catabolic process
C3851_c0_seq1_	calpastatin short variant I	1041	10	1.30304E-133						IPR001259 (PFAM); mobidb-lite (MOBIDB_LITE); mobidb-lite (MOBIDB_LITE); IPR026998 (PANTHER)	no GO terms	no GO terms
C20200_c1_seq1_	zinc finger CCCH domain-containing 14	1737	10	0.0						G3DSA:1.20.1390.10 (GENE3D); mobidb-lite (MOBIDB_LITE); mobidb-lite (MOBIDB_LITE); PTHR14738 (PANTHER)	no GO terms	no GO terms
C20363_c0_seq1_	crystallin J1B-like	2779	10	0.0						IPR005502 (PFAM); IPR036705 (G3DSA:1.10.4080.GENE3D); PTHR16222 (PANTHER); PTHR16222:SF17 (PANTHER); IPR036705 (SUPERFAMILY)	no GO terms	no GO terms
C46353_c2_seq1_	oocyte-specific histone RNA stem-loop-binding 2-like	1847	10	0.0	1	F:GO:0003729	F:mRNA binding			IPR029344 (PFAM); IPR026502 (PANTHER)	F:GO:0003723; F:GO:0003729	F:RNA binding; F:mRNA binding
C22270_c0_seq1_	dolichyl-diphosphooligosaccharide-- glycosyltransferase subunit STT3B-like	2327	10	0.0	3	C:GO:0016021; P:GO:0006486; F:GO:0004576	C:integral component of membrane; P:protein glycosylation; F:oligosaccharyl transferase activity			IPR003674 (PFAM); mobidb-lite (MOBIDB_LITE); mobidb-lite (MOBIDB_LITE); PTHR13872:SF38 (PANTHER); PTHR13872 (PANTHER)	C:GO:0016020; P:GO:0006486; F:GO:0004576	C:membrane; P:protein glycosylation; F:oligosaccharyl transferase activity
C24817_c0_seq1_	endonuclease domain-containing 1 -like	1734	10	0.0	4	F:GO:0003676; P:GO:0090305; F:GO:0046872; F:GO:0004519	F:nucleic acid binding; P:nucleic acid phosphodiester bond hydrolysis; F:metal ion binding; F:endonuclease activity			IPR020821 (SMART); IPR001604 (SMART); IPR001604 (PFAM); G3DSA:3.40.570.10 (GENE3D); PTHR21472:SF6 (PANTHER); PTHR21472 (PANTHER); SSF54060 (SUPERFAMILY)	F:GO:0003676; F:GO:0046872; F:GO:0016787	F:nucleic acid binding; F:metal ion binding; F:hydrolase activity
C24853_c1_seq1_	myb SANT-like DNA-binding domain-containing 4	1490	10	0.0						G3DSA:1.20.5.1000 (GENE3D); mobidb-lite (MOBIDB_LITE); PTHR38709 (PANTHER)	no GO terms	no GO terms
C25406_c0_seq1_	CDV3 homolog isoform X1	1024	10	1.13145E-90						IPR026806 (PFAM); mobidb-lite (MOBIDB_LITE); mobidb-lite (MOBIDB_LITE); IPR026806 (PANTHER)	no GO terms	no GO terms
C26388_c0_seq1_	Receptor-transporting 3	1065	10	5.38969E-104						IPR027377 (SMART); IPR027377 (PFAM); IPR026096 (PANTHER)	no GO terms	no GO terms
C27817_c0_seq1_	NEDD8-conjugating enzyme UBE2F	2030	10	1.79433E-128	1	F:GO:0005524	F:ATP binding			SM00212 (SMART); IPR016135 (G3DSA:3.10.110.GENE3D); IPR000608 (PFAM); mobidb-lite (MOBIDB_LITE); PTHR44351 (PANTHER); IPR000608 (PROSITE_PROFILES); IPR000608 (CDD); IPR016135 (SUPERFAMILY)	no GO terms	no GO terms
C28462_c0_seq1_	N-acetylgalactosaminyltransferase 7-like isoform X2	2347	10	0.0						IPR000772 (SMART); IPR029044 (G3DSA:3.90.550.GENE3D); IPR000772 (PFAM); G3DSA:2.80.10.50 (GENE3D); IPR001173 (PFAM); PTHR11675 (PANTHER); PTHR11675:SF68 (PANTHER); IPR000772 (PROSITE_PROFILES); cd02510 (CDD); IPR000772 (CDD); IPR035992 (SUPERFAMILY); IPR029044 (SUPERFAMILY)	no GO terms	no GO terms
C30018_c0_seq1_	translocon-associated subunit alpha isoform X2	1175	10	1.23038E-9	4	C:GO:0005789; P:GO:0006613; C:GO:0016021; P:GO:0071391	C:endoplasmic reticulum membrane; P:cotranslational protein targeting to membrane; C:integral component of membrane; P:cellular response to estrogen stimulus			mobidb-lite (MOBIDB_LITE)	no GO terms	no GO terms
C31169_c0_seq1_	nck-associated 1-like	3495	10	0.0						IPR019137 (PFAM); mobidb-lite (MOBIDB_LITE); IPR019137 (PANTHER); PTHR12093:SF9 (PANTHER)	no GO terms	no GO terms
C301295_c0_seq1_	WD repeat-containing 47 isoform X1	818	10	6.00688E-174						mobidb-lite (MOBIDB_LITE); PTHR19863 (PANTHER)	no GO terms	no GO terms
C34048_c0_seq1_	C8orf4 homolog	1140	10	2.02369E-53						IPR020282 (PFAM); PTHR32358 (PANTHER); IPR020282 (PRODOM)	no GO terms	no GO terms
C37204_c0_seq1_	serine threonine- kinase pim-2-like	2815	10	0.0	4	F:GO:0005524; P:GO:0043066; F:GO:0004674; P:GO:0006468	F:ATP binding; P:negative regulation of apoptotic process; F:protein serine/threonine kinase activity; P:protein phosphorylation	EC:2.7.11	Transferring phosphorus-containing groups	IPR000719 (SMART); IPR017348 (PIRSF); G3DSA:3.30.200.20 (GENE3D); G3DSA:1.10.510.10 (GENE3D); IPR000719 (PFAM); PTHR22984:SF20 (PANTHER); PTHR22984 (PANTHER); IPR000719 (PROSITE_PROFILES); IPR011009 (SUPERFAMILY)	F:GO:0005524; P:GO:0043066; F:GO:0004672; P:GO:0006468; F:GO:0004674	F:ATP binding; P:negative regulation of apoptotic process; F:protein kinase activity; P:protein phosphorylation; F:protein serine/threonine kinase activity
C37958_c0_seq1_	extracellular matrix 1-like	1076	10	8.24093E-104	2	C:GO:0005615; P:GO:0007165	C:extracellular space; P:signal transduction			G3DSA:1.10.246.10 (GENE3D); IPR008605 (PFAM); IPR008605 (PANTHER); IPR020858 (SUPERFAMILY)	C:GO:0005615; P:GO:0007165; C:GO:0005576	C:extracellular space; P:signal transduction; C:extracellular region
C38880_c0_seq1_	early growth response 1-like	1378	10	0.0	5	C:GO:0005634; F:GO:0003677; F:GO:0046872; P:GO:0006351; P:GO:0006355	C:nucleus; F:DNA binding; F:metal ion binding; P:transcription, DNA-templated; P:regulation of transcription, DNA-templated			IPR021849 (PFAM); mobidb-lite (MOBIDB_LITE); mobidb-lite (MOBIDB_LITE); PTHR44685 (PANTHER)	no GO terms	no GO terms
C38925_c2_seq1_	T-cell surface glyco CD3 zeta chain precursor	1205	10	1.11682E-91	3	F:GO:0004888; C:GO:0016021; P:GO:0007166	F:transmembrane signaling receptor activity; C:integral component of membrane; P:cell surface receptor signaling pathway			IPR003110 (SMART); IPR021663 (PFAM); IPR003110 (PFAM); mobidb-lite (MOBIDB_LITE); mobidb-lite (MOBIDB_LITE); IPR024128 (PANTHER); IPR003110 (PROSITE_PROFILES); IPR003110 (PROSITE_PROFILES); IPR003110 (PROSITE_PROFILES)	F:GO:0004888; C:GO:0016020; P:GO:0007166	F:transmembrane signaling receptor activity; C:membrane; P:cell surface receptor signaling pathway
C39249_c0_seq1_	androgen-dependent TFPI-regulating -like isoform X1	1536	10	3.21748E-178	1	C:GO:0016021	C:integral component of membrane			IPR006838 (PFAM); IPR006838 (PANTHER)	C:GO:0016021	C:integral component of membrane
C39262_c0_seq1_	rho guanine nucleotide exchange factor 19-like	1389	10	0.0	3	P:GO:0035023; F:GO:0005089; P:GO:0043547	P:regulation of Rho protein signal transduction; F:Rho guanyl-nucleotide exchange factor activity; P:positive regulation of GTPase activity			IPR000219 (SMART); IPR035899 (G3DSA:1.20.900.GENE3D); IPR000219 (PFAM); mobidb-lite (MOBIDB_LITE); mobidb-lite (MOBIDB_LITE); PTHR12845:SF6 (PANTHER); PTHR12845 (PANTHER); IPR000219 (PROSITE_PROFILES); IPR000219 (CDD); IPR035899 (SUPERFAMILY)	P:GO:0035023; F:GO:0005089	P:regulation of Rho protein signal transduction; F:Rho guanyl-nucleotide exchange factor activity
C4325_c0_seq1_	histone -B-like	1492	10	1.10817E-56	5	C:GO:0005634; F:GO:0003677; C:GO:0016021; C:GO:0000786; P:GO:0006334	C:nucleus; F:DNA binding; C:integral component of membrane; C:nucleosome; P:nucleosome assembly			IPR005819 (PRINTS); IPR005818 (SMART); IPR005818 (PFAM); IPR036388 (G3DSA:1.10.10.GENE3D); mobidb-lite (MOBIDB_LITE); mobidb-lite (MOBIDB_LITE); PTHR11467 (PANTHER); PTHR11467:SF20 (PANTHER); IPR005818 (PROSITE_PROFILES); cd00073 (CDD); IPR036390 (SUPERFAMILY)	F:GO:0003677; C:GO:0005634; C:GO:0000786; P:GO:0006334	F:DNA binding; C:nucleus; C:nucleosome; P:nucleosome assembly
C4459_c0_seq1_	High choriolytic enzyme 1 precursor	1437	10	0.0	4	F:GO:0008270; C:GO:0070062; P:GO:0006508; F:GO:0004222	F:zinc ion binding; C:extracellular exosome; P:proteolysis; F:metalloendopeptidase activity	EC:3.4.24	Acting on peptide bonds (peptidases)	IPR001506 (PRINTS); IPR006026 (SMART); IPR001506 (PFAM); IPR024079 (G3DSA:3.40.390.GENE3D); PTHR10127:SF779 (PANTHER); PTHR10127 (PANTHER); IPR034039 (CDD); SSF55486 (SUPERFAMILY)	F:GO:0008270; P:GO:0006508; F:GO:0004222; F:GO:0008237	F:zinc ion binding; P:proteolysis; F:metalloendopeptidase activity; F:metallopeptidase activity
C4815_c37_seq1_	Lysozyme g	1050	10	2.38773E-137	4	P:GO:0016998; C:GO:0005615; P:GO:0009253; F:GO:0003796	P:cell wall macromolecule catabolic process; C:extracellular space; P:peptidoglycan catabolic process; F:lysozyme activity	EC:3.2.1.17	Lysozyme	IPR002152 (PRINTS); G3DSA:1.10.530.10 (GENE3D); IPR002152 (PIRSF); IPR008258 (PFAM); PTHR31698 (PANTHER); PTHR31698:SF13 (PANTHER); IPR002152 (CDD); IPR023346 (SUPERFAMILY)	P:GO:0016998; P:GO:0009253; F:GO:0003796	P:cell wall macromolecule catabolic process; P:peptidoglycan catabolic process; F:lysozyme activity
C4863_c0_seq1_	Actin-related 2 3 complex subunit 1B	971	10	1.55865E-117	3	F:GO:0005515; P:GO:0034314; C:GO:0005885	F:protein binding; P:Arp2/3 complex-mediated actin nucleation; C:Arp2/3 protein complex			IPR015943 (G3DSA:2.130.10.GENE3D); IPR030141 (PTHR10709:PANTHER); IPR017383 (PANTHER); IPR036322 (SUPERFAMILY)	P:GO:0030833; F:GO:0005515; C:GO:0015629; P:GO:0034314; C:GO:0005885	P:regulation of actin filament polymerization; F:protein binding; C:actin cytoskeleton; P:Arp2/3 complex-mediated actin nucleation; C:Arp2/3 protein complex
C5108_c4_seq1_	acidic mammalian chitinase-like	2047	10	0.0	5	F:GO:0004568; P:GO:0005975; F:GO:0008061; P:GO:0006032; C:GO:0005576	F:chitinase activity; P:carbohydrate metabolic process; F:chitin binding; P:chitin catabolic process; C:extracellular region	EC:3.2.1.14	Chitinase	IPR002557 (SMART); IPR011583 (SMART); IPR036508 (G3DSA:2.170.140.GENE3D); IPR029070 (G3DSA:3.10.50.GENE3D); G3DSA:3.20.20.80 (GENE3D); IPR002557 (PFAM); G3DSA:3.20.20.80 (GENE3D); IPR001223 (PFAM); PTHR11177 (PANTHER); PTHR11177:SF257 (PANTHER); IPR002557 (PROSITE_PROFILES); cd02872 (CDD); IPR036508 (SUPERFAMILY); IPR017853 (SUPERFAMILY); IPR029070 (SUPERFAMILY)	P:GO:0005975; F:GO:0008061; P:GO:0006030; C:GO:0005576	P:carbohydrate metabolic process; F:chitin binding; P:chitin metabolic process; C:extracellular region
C5345_c1_seq1_	serum deprivation-response -like	2017	10	0.0	1	C:GO:0005901	C:caveola			G3DSA:1.20.120.570 (GENE3D); IPR026752 (PFAM); mobidb-lite (MOBIDB_LITE); mobidb-lite (MOBIDB_LITE); mobidb-lite (MOBIDB_LITE); mobidb-lite (MOBIDB_LITE); IPR026752 (PANTHER); IPR033298 (PTHR15240:PANTHER)	C:GO:0005901	C:caveola
C5958_c0_seq1_	CC chemokine	897	10	8.51484E-73	4	P:GO:0006955; C:GO:0005576; F:GO:0008009; P:GO:0060326	P:immune response; C:extracellular region; F:chemokine activity; P:cell chemotaxis			G3DSA:2.40.50.40 (GENE3D); IPR001811 (PFAM); PTHR12015:SF108 (PANTHER); PTHR12015 (PANTHER); cd00272 (CDD); IPR036048 (SUPERFAMILY)	P:GO:0006955; C:GO:0005576; F:GO:0008009	P:immune response; C:extracellular region; F:chemokine activity
C40238_c1_seq1_	tryptophan 5-hydroxylase 1	1589	10	0.0	5	P:GO:0042427; P:GO:0009072; F:GO:0005506; P:GO:0055114; F:GO:0004510	P:serotonin biosynthetic process; P:aromatic amino acid family metabolic process; F:iron ion binding; P:oxidation-reduction process; F:tryptophan 5-monooxygenase activity			IPR019774 (PRINTS); IPR036951 (G3DSA:1.10.800.GENE3D); IPR019773 (PIRSF); IPR005963 (TIGRFAM); IPR019774 (PFAM); IPR002912 (PFAM); IPR001273 (PANTHER); PTHR11473:SF23 (PANTHER); IPR002912 (PROSITE_PROFILES); IPR019774 (PROSITE_PROFILES); cd04929 (CDD); cd03346 (CDD); IPR036329 (SUPERFAMILY); SSF55021 (SUPERFAMILY)	P:GO:0042427; F:GO:0016714; P:GO:0009072; F:GO:0005506; P:GO:0055114; F:GO:0004497; F:GO:0004510	P:serotonin biosynthetic process; F:oxidoreductase activity, acting on paired donors, with incorporation or reduction of molecular oxygen, reduced pteridine as one donor, and incorporation of one atom of oxygen; P:aromatic amino acid family metabolic process; F:iron ion binding; P:oxidation-reduction process; F:monooxygenase activity; F:tryptophan 5-monooxygenase activity
C40393_c0_seq1_	mast cell tryptase-like	890	10	1.07713E-61	2	P:GO:0006508; F:GO:0004252	P:proteolysis; F:serine-type endopeptidase activity	EC:3.4.21	Acting on peptide bonds (peptidases)	IPR001254 (SMART); IPR001254 (PFAM); G3DSA:2.40.10.10 (GENE3D); PTHR24256 (PANTHER); IPR001254 (PROSITE_PROFILES); IPR001254 (CDD); IPR009003 (SUPERFAMILY)	P:GO:0006508; F:GO:0004252	P:proteolysis; F:serine-type endopeptidase activity
C42969_c0_seq1_	DNA polymerase III -type-like	1460	10	3.9201E-143	1	F:GO:0003676	F:nucleic acid binding			IPR013520 (SMART); IPR036397 (G3DSA:3.30.420.GENE3D); IPR013520 (PFAM); PTHR13058:SF19 (PANTHER); PTHR13058 (PANTHER); cd06127 (CDD); IPR012337 (SUPERFAMILY)	F:GO:0003676	F:nucleic acid binding
C43406_c0_seq1_	solute carrier family 35 member F6-like	1796	10	0.0	3	P:GO:0055085; F:GO:0022857; C:GO:0016021	P:transmembrane transport; F:transmembrane transporter activity; C:integral component of membrane			IPR009262 (PFAM); IPR012404 (PIRSF); PTHR13146:SF0 (PANTHER); PTHR13146 (PANTHER); SSF103481 (SUPERFAMILY)	P:GO:0055085; F:GO:0022857; C:GO:0016021	P:transmembrane transport; F:transmembrane transporter activity; C:integral component of membrane
C43786_c0_seq1_	MARCKS-related -like	528	10	1.34579E-23	4	F:GO:0005516; C:GO:0016021; P:GO:0016310; F:GO:0016301	F:calmodulin binding; C:integral component of membrane; P:phosphorylation; F:kinase activity			IPR002101 (PRINTS); IPR002101 (PFAM); mobidb-lite (MOBIDB_LITE); IPR002101 (PANTHER); PTHR14353:SF8 (PANTHER)	F:GO:0005516	F:calmodulin binding
C48314_c0_seq1_	tyrosine phosphatase type IVA 3-like	925	10	1.1398E-9	6	C:GO:0005634; C:GO:0005737; F:GO:0004725; P:GO:0006470; P:GO:0043542; F:GO:0008138	C:nucleus; C:cytoplasm; F:protein tyrosine phosphatase activity; P:protein dephosphorylation; P:endothelial cell migration; F:protein tyrosine/serine/threonine phosphatase activity	EC:3.1.3.16; EC:3.1.3.48; EC:3.1.3.41	Protein-serine/threonine phosphatase; Protein-tyrosine-phosphatase; 4-nitrophenylphosphatase	no IPS match	no IPS match	no IPS match
C49077_c0_seq1_	F-box WD repeat-containing 11-like isoform X2	832	10	4.83039E-47	1	F:GO:0046983	F:protein dimerization activity			IPR021977 (PFAM); mobidb-lite (MOBIDB_LITE); PTHR44038:SF1 (PANTHER); PTHR44038 (PANTHER)	F:GO:0046983	F:protein dimerization activity
C52468_c0_seq1_	serum amyloid A-5 -like	1127	10	1.20673E-57	2	C:GO:0034364; P:GO:0006953	C:high-density lipoprotein particle; P:acute-phase response			IPR000096 (PRINTS); IPR000096 (SMART); IPR000096 (PIRSF); IPR000096 (PFAM); mobidb-lite (MOBIDB_LITE); PTHR23424:SF0 (PANTHER); PTHR23424 (PANTHER)	C:GO:0005576	C:extracellular region
C53802_c0_seq1_	SPX domain-containing membrane At4g11810-like	5770	10	1.3552E-144	2	P:GO:0055085; C:GO:0016021	P:transmembrane transport; C:integral component of membrane			G3DSA:1.20.1250.20 (GENE3D); G3DSA:1.20.1250.20 (GENE3D); IPR011701 (PFAM); mobidb-lite (MOBIDB_LITE); PTHR23510:SF8 (PANTHER); PTHR23510 (PANTHER); IPR020846 (PROSITE_PROFILES); IPR020846 (CDD); IPR036259 (SUPERFAMILY)	P:GO:0055085; C:GO:0016021	P:transmembrane transport; C:integral component of membrane
C54414_c0_seq1_	membrane-associated tyrosine- and threonine-specific cdc2-inhibitory kinase	2639	10	0.0	4	F:GO:0005524; C:GO:0016020; F:GO:0004674; P:GO:0006468	F:ATP binding; C:membrane; F:protein serine/threonine kinase activity; P:protein phosphorylation	EC:2.7.11	Transferring phosphorus-containing groups	IPR000719 (SMART); IPR000719 (PFAM); G3DSA:3.30.200.20 (GENE3D); G3DSA:1.10.510.10 (GENE3D); mobidb-lite (MOBIDB_LITE); mobidb-lite (MOBIDB_LITE); mobidb-lite (MOBIDB_LITE); PTHR11042:SF99 (PANTHER); PTHR11042 (PANTHER); IPR000719 (PROSITE_PROFILES); IPR011009 (SUPERFAMILY)	F:GO:0005524; F:GO:0004672; P:GO:0006468	F:ATP binding; F:protein kinase activity; P:protein phosphorylation
C54741_c0_seq1_	zinc finger RNA-binding -like isoform X2	1216	10	7.67491E-132	5	F:GO:0003676; F:GO:0005524; P:GO:0018108; F:GO:0004713; F:GO:0008270	F:nucleic acid binding; F:ATP binding; P:peptidyl-tyrosine phosphorylation; F:protein tyrosine kinase activity; F:zinc ion binding	EC:2.7.10	Transferring phosphorus-containing groups	PF12874 (PFAM); IPR026939 (G3DSA:4.10.1050.GENE3D); mobidb-lite (MOBIDB_LITE); mobidb-lite (MOBIDB_LITE); PTHR10910 (PANTHER); PTHR10910:SF82 (PANTHER); IPR036236 (SUPERFAMILY)	no GO terms	no GO terms
C56099_c1_seq1_	leupaxin-like isoform X1	799	10	1.79222E-164	5	F:GO:0008270; F:GO:0003712; C:GO:0005925; P:GO:0007155; C:GO:0002102	F:zinc ion binding; F:transcription cofactor activity; C:focal adhesion; P:cell adhesion; C:podosome			IPR001781 (SMART); G3DSA:2.10.110.10 (GENE3D); IPR001781 (PFAM); mobidb-lite (MOBIDB_LITE); mobidb-lite (MOBIDB_LITE); PTHR24216 (PANTHER); IPR034961 (PTHR24216:PANTHER); IPR001781 (PROSITE_PROFILES); cd09336 (CDD); SSF57716 (SUPERFAMILY); SSF57716 (SUPERFAMILY)	F:GO:0003712; C:GO:0005925; P:GO:0007155; C:GO:0002102	F:transcription cofactor activity; C:focal adhesion; P:cell adhesion; C:podosome
C56575_c0_seq1_	leukocyte antigen CD37-like isoform X1	2125	10	0.0	1	C:GO:0016021	C:integral component of membrane			IPR000301 (PRINTS); IPR018499 (PFAM); IPR008952 (G3DSA:1.10.1450.GENE3D); IPR000301 (PIRSF); PTHR19282:SF263 (PANTHER); PTHR19282 (PANTHER); IPR008952 (SUPERFAMILY)	C:GO:0016021	C:integral component of membrane
C59712_c0_seq1_	voltage-dependent P Q-type calcium channel subunit alpha-1A-like	1274	10	8.14192E-43						G3DSA:3.40.50.1980 (GENE3D); mobidb-lite (MOBIDB_LITE)	no GO terms	no GO terms
C6019_c0_seq1_	CCAAT enhancer-binding alpha-like	1946	10	2.40567E-146	6	C:GO:0005634; F:GO:0003700; P:GO:0006351; P:GO:0006355; P:GO:0060416; F:GO:0043565	C:nucleus; F:transcription factor activity, sequence-specific DNA binding; P:transcription, DNA-templated; P:regulation of transcription, DNA-templated; P:response to growth hormone; F:sequence-specific DNA binding			IPR004827 (SMART); IPR016468 (PIRSF); G3DSA:1.20.5.170 (GENE3D); IPR004827 (PFAM); mobidb-lite (MOBIDB_LITE); mobidb-lite (MOBIDB_LITE); mobidb-lite (MOBIDB_LITE); PTHR23334:SF5 (PANTHER); PTHR23334 (PANTHER); IPR004827 (PROSITE_PROFILES); cd14712 (CDD); SSF57959 (SUPERFAMILY)	F:GO:0003700; P:GO:0006355	F:transcription factor activity, sequence-specific DNA binding; P:regulation of transcription, DNA-templated
C6099_c3_seq1_	macrophage receptor MARCO-like	1684	10	0.0	3	C:GO:0016021; F:GO:0005044; P:GO:0006898	C:integral component of membrane; F:scavenger receptor activity; P:receptor-mediated endocytosis			IPR001190 (PRINTS); IPR017448 (SMART); G3DSA:4.10.790.10 (GENE3D); IPR008160 (PFAM); G3DSA:1.20.5.950 (GENE3D); IPR001190 (PFAM); IPR016133 (G3DSA:2.160.20.GENE3D); mobidb-lite (MOBIDB_LITE); PTHR45049 (PANTHER); IPR001190 (PROSITE_PROFILES); IPR036772 (SUPERFAMILY)	C:GO:0016020; F:GO:0005044	C:membrane; F:scavenger receptor activity
C6155_c0_seq1_	golgin subfamily A member 4-like isoform X7	5723	10	0.0						G3DSA:1.20.1170.10 (GENE3D); G3DSA:1.10.287.620 (GENE3D); mobidb-lite (MOBIDB_LITE); mobidb-lite (MOBIDB_LITE); mobidb-lite (MOBIDB_LITE)	no GO terms	no GO terms
C6371_c0_seq1_	receptor expression-enhancing 5	1376	10	7.09978E-106	1	C:GO:0016021	C:integral component of membrane			IPR004345 (PFAM); PTHR12300:SF93 (PANTHER); IPR004345 (PANTHER)	no GO terms	no GO terms
C6432_c1_seq1_	mRNA decay activator ZFP36-like	2524	10	0.0	1	F:GO:0046872	F:metal ion binding			IPR000571 (SMART); IPR036855 (G3DSA:4.10.1000.GENE3D); IPR000571 (PFAM); mobidb-lite (MOBIDB_LITE); PTHR12547:SF98 (PANTHER); PTHR12547 (PANTHER); IPR000571 (PROSITE_PROFILES); IPR036855 (SUPERFAMILY); IPR036855 (SUPERFAMILY)	F:GO:0046872	F:metal ion binding
C7505_c0_seq1_	macrophage colony-stimulating factor 1 receptor 2-	976	5	5.61492E-38						no IPS match	no IPS match	no IPS match
C62873_c0_seq1_	polymeric immunoglobulin receptor	1476	10	0.0						IPR003599 (SMART); IPR013783 (G3DSA:2.60.40.GENE3D); IPR013783 (G3DSA:2.60.40.GENE3D); IPR013106 (PFAM); mobidb-lite (MOBIDB_LITE); PTHR11860 (PANTHER); PTHR11860:SF79 (PANTHER); IPR007110 (PROSITE_PROFILES); IPR007110 (PROSITE_PROFILES); cd05716 (CDD); cd05716 (CDD); IPR036179 (SUPERFAMILY); IPR036179 (SUPERFAMILY)	no GO terms	no GO terms
C63044_c1_seq1_	homeobox OTX1 B-like	1804	10	3.00041E-69	5	C:GO:0005634; F:GO:0003700; P:GO:0007275; P:GO:0006355; F:GO:0043565	C:nucleus; F:transcription factor activity, sequence-specific DNA binding; P:multicellular organism development; P:regulation of transcription, DNA-templated; F:sequence-specific DNA binding			IPR003025 (PRINTS); IPR013851 (PFAM); mobidb-lite (MOBIDB_LITE); PTHR24329 (PANTHER); PTHR24329:SF310 (PANTHER)	C:GO:0005634; F:GO:0003677; F:GO:0003700; P:GO:0007275	C:nucleus; F:DNA binding; F:transcription factor activity, sequence-specific DNA binding; P:multicellular organism development
C63395_c0_seq1_	radiation-inducible immediate-early gene IEX-1	1313	10	1.19667E-147	1	P:GO:0043066	P:negative regulation of apoptotic process			IPR024829 (PRINTS); IPR024829 (PANTHER)	P:GO:0043066	P:negative regulation of apoptotic process
C72297_c2_seq1_	C3a anaphylatoxin chemotactic receptor-like	1596	10	0.0	3	F:GO:0004930; P:GO:0007186; C:GO:0016021	F:G-protein coupled receptor activity; P:G-protein coupled receptor signaling pathway; C:integral component of membrane			PR00526 (PRINTS); IPR000276 (PRINTS); IPR000276 (PFAM); G3DSA:1.20.1070.10 (GENE3D); mobidb-lite (MOBIDB_LITE); PTHR10489 (PANTHER); PTHR10489:SF920 (PANTHER); IPR017452 (PROSITE_PROFILES); cd14974 (CDD); SSF81321 (SUPERFAMILY)	F:GO:0004930; P:GO:0007186; C:GO:0016021	F:G-protein coupled receptor activity; P:G-protein coupled receptor signaling pathway; C:integral component of membrane
C73370_c0_seq1_	uncharacterized protein LOC110530215	1232	10	6.67822E-176						IPR011161 (PFAM); IPR037055 (G3DSA:3.30.500.GENE3D); IPR011162 (SUPERFAMILY)	no GO terms	no GO terms
C73933_c0_seq1_	tyrosinase-like	1799	10	0.0	4	F:GO:0016491; F:GO:0046872; C:GO:0016021; P:GO:0055114	F:oxidoreductase activity; F:metal ion binding; C:integral component of membrane; P:oxidation-reduction process			IPR002227 (PRINTS); IPR002227 (PFAM); IPR008922 (G3DSA:1.10.1280.GENE3D); PTHR11474 (PANTHER); PTHR11474:SF23 (PANTHER); IPR008922 (SUPERFAMILY)	F:GO:0016491; P:GO:0008152	F:oxidoreductase activity; P:metabolic process
C73981_c0_seq1_	trithorax group osa-	1140	10	3.71354E-137						mobidb-lite (MOBIDB_LITE); mobidb-lite (MOBIDB_LITE); PTHR14155:SF81 (PANTHER); PTHR14155 (PANTHER)	no GO terms	no GO terms
C75228_c0_seq1_	mitogen-activated kinase kinase kinase kinase 5 isoform X5	1605	10	0.0	3	F:GO:0005524; P:GO:0006468; F:GO:0008349	F:ATP binding; P:protein phosphorylation; F:MAP kinase kinase kinase kinase activity			IPR001180 (SMART); G3DSA:1.10.510.10 (GENE3D); IPR021160 (PIRSF); IPR000719 (PFAM); IPR001180 (PFAM); mobidb-lite (MOBIDB_LITE); PTHR24361:SF324 (PANTHER); PTHR24361 (PANTHER); IPR000719 (PROSITE_PROFILES); IPR001180 (PROSITE_PROFILES); IPR011009 (SUPERFAMILY)	F:GO:0005524; F:GO:0004672; P:GO:0006468; F:GO:0008349	F:ATP binding; F:protein kinase activity; P:protein phosphorylation; F:MAP kinase kinase kinase kinase activity
C75323_c0_seq1_	formin-2 isoform X1	1439	10	0.0	9	P:GO:0007010; C:GO:0043231; C:GO:0043232; C:GO:0044444; P:GO:0051649; C:GO:0044446; P:GO:0007126; P:GO:0007017; P:GO:0051656	P:cytoskeleton organization; C:intracellular membrane-bounded organelle; C:intracellular non-membrane-bounded organelle; C:cytoplasmic part; P:establishment of localization in cell; C:intracellular organelle part; P:meiotic nuclear division; P:microtubule-based process; P:establishment of organelle localization			mobidb-lite (MOBIDB_LITE); mobidb-lite (MOBIDB_LITE); mobidb-lite (MOBIDB_LITE); mobidb-lite (MOBIDB_LITE); mobidb-lite (MOBIDB_LITE)	no GO terms	no GO terms
C76181_c0_seq1_	transport Sec24A-like isoform X1	668	8	3.119E-9	4	F:GO:0008270; P:GO:0006888; P:GO:0006886; C:GO:0030127	F:zinc ion binding; P:ER to Golgi vesicle-mediated transport; P:intracellular protein transport; C:COPII vesicle coat			mobidb-lite (MOBIDB_LITE)	no GO terms	no GO terms
C78960_c0_seq1_	C-C chemokine receptor type 3-like	1461	10	0.0	5	P:GO:0006935; P:GO:0007186; P:GO:0070098; C:GO:0016021; F:GO:0004950	P:chemotaxis; P:G-protein coupled receptor signaling pathway; P:chemokine-mediated signaling pathway; C:integral component of membrane; F:chemokine receptor activity			IPR000355 (PRINTS); IPR000276 (PRINTS); G3DSA:1.20.1070.10 (GENE3D); IPR000276 (PFAM); PTHR10489 (PANTHER); PTHR10489:SF922 (PANTHER); IPR017452 (PROSITE_PROFILES); SSF81321 (SUPERFAMILY)	P:GO:0006935; F:GO:0004930; P:GO:0007186; C:GO:0016021; F:GO:0004950	P:chemotaxis; F:G-protein coupled receptor activity; P:G-protein coupled receptor signaling pathway; C:integral component of membrane; F:chemokine receptor activity
C79455_c0_seq1_	phosphatase 1 regulatory subunit 3B-like isoform X1	566	10	3.57575E-48	1	P:GO:0005977	P:glycogen metabolic process			mobidb-lite (MOBIDB_LITE)	no GO terms	no GO terms
C8668_c1_seq1_	tyrosine- kinase HCK-like	1478	10	2.83688E-88	3	F:GO:0005524; P:GO:0018108; F:GO:0004715	F:ATP binding; P:peptidyl-tyrosine phosphorylation; F:non-membrane spanning protein tyrosine kinase activity	EC:2.7.10; EC:2.7.10.2	Transferring phosphorus-containing groups; Non-specific protein-tyrosine kinase	IPR001245 (PFAM); G3DSA:1.10.510.10 (GENE3D); PTHR24418:SF245 (PANTHER); PTHR24418 (PANTHER); IPR000719 (PROSITE_PROFILES); IPR011009 (SUPERFAMILY)	F:GO:0005524; F:GO:0004672; P:GO:0006468	F:ATP binding; F:protein kinase activity; P:protein phosphorylation
C9025_c0_seq1_	NF-kappa-B inhibitor alpha	1774	10	0.0	1	F:GO:0005515	F:protein binding			IPR002110 (PRINTS); IPR002110 (SMART); IPR036770 (G3DSA:1.25.40.GENE3D); PF13637 (PFAM); IPR020683 (PFAM); mobidb-lite (MOBIDB_LITE); PTHR24139 (PANTHER); PTHR24139:SF36 (PANTHER); IPR002110 (PROSITE_PROFILES); IPR002110 (PROSITE_PROFILES); IPR020683 (PROSITE_PROFILES); IPR002110 (PROSITE_PROFILES); IPR020683 (CDD); IPR036770 (SUPERFAMILY)	F:GO:0005515	F:protein binding
C80018_c0_seq1_	gastrotropin-like	1546	10	7.93279E-82	5	C:GO:0005737; F:GO:0032052; P:GO:0006810; P:GO:0008206; F:GO:0005215	C:cytoplasm; F:bile acid binding; P:transport; P:bile acid metabolic process; F:transporter activity			IPR000463 (PRINTS); PF14651 (PFAM); IPR012674 (G3DSA:2.40.128.GENE3D); IPR031259 (PANTHER); IPR031257 (PTHR11955:PANTHER); IPR012674 (SUPERFAMILY)	C:GO:0005737; F:GO:0032052; F:GO:0008289	C:cytoplasm; F:bile acid binding; F:lipid binding
C81012_c0_seq1_	cyclin-dependent kinase 5 activator 1-like	2525	10	0.0	3	P:GO:0071902; C:GO:0016533; F:GO:0016534	P:positive regulation of protein serine/threonine kinase activity; C:cyclin-dependent protein kinase 5 holoenzyme complex; F:cyclin-dependent protein kinase 5 activator activity			IPR004944 (PFAM); IPR036915 (G3DSA:1.10.472.GENE3D); IPR004944 (PIRSF); mobidb-lite (MOBIDB_LITE); mobidb-lite (MOBIDB_LITE); PTHR23401 (PANTHER); PTHR23401:SF3 (PANTHER); IPR036915 (SUPERFAMILY)	C:GO:0016533; F:GO:0016534	C:cyclin-dependent protein kinase 5 holoenzyme complex; F:cyclin-dependent protein kinase 5 activator activity
C82552_c0_seq1_	phosphatase 1B isoform X1	991	10	1.69704E-139	4	F:GO:0000287; F:GO:0004722; P:GO:0006470; F:GO:0030145	F:magnesium ion binding; F:protein serine/threonine phosphatase activity; P:protein dephosphorylation; F:manganese ion binding	EC:3.1.3.16; EC:3.1.3.41	Protein-serine/threonine phosphatase; 4-nitrophenylphosphatase	IPR001932 (SMART); IPR036457 (G3DSA:3.60.40.GENE3D); IPR001932 (PFAM); mobidb-lite (MOBIDB_LITE); IPR015655 (PANTHER); PTHR13832:SF244 (PANTHER); IPR001932 (PROSITE_PROFILES); IPR001932 (CDD); IPR036457 (SUPERFAMILY)	F:GO:0004722; F:GO:0003824; P:GO:0006470	F:protein serine/threonine phosphatase activity; F:catalytic activity; P:protein dephosphorylation
C83281_c0_seq1_	macrophage mannose receptor 1-like	4534	10	0.0						IPR000562 (SMART); IPR001304 (SMART); IPR016186 (G3DSA:3.10.100.GENE3D); IPR001304 (PFAM); IPR016186 (G3DSA:3.10.100.GENE3D); IPR016186 (G3DSA:3.10.100.GENE3D); IPR016186 (G3DSA:3.10.100.GENE3D); IPR036943 (G3DSA:2.10.10.GENE3D); IPR016186 (G3DSA:3.10.100.GENE3D); IPR000562 (PFAM); IPR016186 (G3DSA:3.10.100.GENE3D); G3DSA:2.80.10.50 (GENE3D); PTHR22803:SF69 (PANTHER); PTHR22803 (PANTHER); IPR0013…	no GO terms	no GO terms
C87363_c0_seq1_	aurora borealis isoform X1	758	10	1.26052E-114						IPR023252 (PRINTS); IPR023252 (PFAM); mobidb-lite (MOBIDB_LITE); IPR023252 (PANTHER)	no GO terms	no GO terms
C89081_c0_seq1_	alpha-ketoglutarate-dependent dioxygenase alkB homolog 3	1716	10	0.0	3	F:GO:0051213; P:GO:0006307; P:GO:0035552	F:dioxygenase activity; P:DNA dealkylation involved in DNA repair; P:oxidative single-stranded DNA demethylation			IPR037151 (G3DSA:2.60.120.GENE3D); IPR027450 (PFAM); IPR032854 (PANTHER); IPR005123 (PROSITE_PROFILES); SSF51197 (SUPERFAMILY)	P:GO:0006307; F:GO:0051213; P:GO:0006281; P:GO:0035552; F:GO:0016491; P:GO:0055114	P:DNA dealkylation involved in DNA repair; F:dioxygenase activity; P:DNA repair; P:oxidative single-stranded DNA demethylation; F:oxidoreductase activity; P:oxidation-reduction process
C91172_c0_seq1_	unconventional myosin-Ig-like	2376	10	0.0	3	C:GO:0016459; F:GO:0005524; F:GO:0003774	C:myosin complex; F:ATP binding; F:motor activity			IPR001609 (SMART); IPR001609 (PFAM); IPR010926 (PFAM); PTHR13140:SF381 (PANTHER); PTHR13140 (PANTHER); IPR010926 (PROSITE_PROFILES); IPR001609 (PROSITE_PROFILES); IPR027417 (SUPERFAMILY)	F:GO:0005524; C:GO:0016459; F:GO:0003774	F:ATP binding; C:myosin complex; F:motor activity
C92296_c1_seq1_	FH2 domain-containing 1-like	1278	10	1.84953E-169	1	C:GO:0005575	C:cellular_component			mobidb-lite (MOBIDB_LITE); mobidb-lite (MOBIDB_LITE)	no GO terms	no GO terms
C94871_c0_seq1_	zinc finger ZIC 5-like	1581	10	0.0	2	F:GO:0003676; F:GO:0046872	F:nucleic acid binding; F:metal ion binding			IPR013087 (SMART); IPR013083 (G3DSA:3.30.40.GENE3D); G3DSA:2.40.155.10 (GENE3D); G3DSA:3.30.160.60 (GENE3D); G3DSA:3.30.160.60 (GENE3D); PF00096 (PFAM); G3DSA:3.30.160.60 (GENE3D); G3DSA:2.20.28.10 (GENE3D); G3DSA:3.30.160.60 (GENE3D); PTHR19818 (PANTHER); PTHR19818:SF69 (PANTHER); IPR013087 (PROSITE_PROFILES); IPR036236 (SUPERFAMILY); IPR036236 (SUPERFAMILY)	F:GO:0003676	F:nucleic acid binding
C97126_c0_seq1_	coiled-coil domain-containing 149-like isoform X2	1328	10	0.0						G3DSA:1.10.287.510 (GENE3D); IPR019179 (PFAM); G3DSA:1.20.5.340 (GENE3D); G3DSA:1.20.5.400 (GENE3D); mobidb-lite (MOBIDB_LITE); IPR019179 (PANTHER)	no GO terms	no GO terms
C10644_c0_seq1_	glutaminyl-peptide cyclotransferase-like	1394	10	0.0	1	F:GO:0016603	F:glutaminyl-peptide cyclotransferase activity			IPR007484 (PFAM); G3DSA:3.40.630.10 (GENE3D); PTHR12283:SF5 (PANTHER); PTHR12283 (PANTHER); IPR037457 (CDD); SSF53187 (SUPERFAMILY)	F:GO:0016603	F:glutaminyl-peptide cyclotransferase activity
C11480_c0_seq1_	mitochondrial fission 1 -like	1687	10	1.74738E-76	3	F:GO:0005515; C:GO:0016021; P:GO:0000266	F:protein binding; C:integral component of membrane; P:mitochondrial fission			IPR016543 (PIRSF); IPR028058 (PFAM); IPR028061 (PFAM); IPR011990 (G3DSA:1.25.40.GENE3D); IPR016543 (PANTHER); PTHR13247:SF0 (PANTHER); IPR033745 (CDD); IPR011990 (SUPERFAMILY)	F:GO:0005515; P:GO:0000266	F:protein binding; P:mitochondrial fission
C11775_c0_seq1_	BTG2-like	1936	10	1.58991E-105	1	P:GO:0008285	P:negative regulation of cell proliferation			IPR002087 (PRINTS); IPR002087 (SMART); IPR002087 (PFAM); PTHR22978 (PANTHER); IPR033328 (PTHR22978:PANTHER); IPR036054 (SUPERFAMILY)	P:GO:0008285	P:negative regulation of cell proliferation
C100166_c0_seq1_	dual specificity testis-specific kinase 2-like	1337	10	1.54803E-166	7	F:GO:0005524; C:GO:0005737; F:GO:0046872; F:GO:0004674; P:GO:0006468; F:GO:0004871; P:GO:0035556	F:ATP binding; C:cytoplasm; F:metal ion binding; F:protein serine/threonine kinase activity; P:protein phosphorylation; F:signal transducer activity; P:intracellular signal transduction	EC:2.7.11	Transferring phosphorus-containing groups	G3DSA:3.30.200.20 (GENE3D); IPR001245 (PFAM); G3DSA:1.10.510.10 (GENE3D); PTHR44164 (PANTHER); IPR015782 (PTHR44164:PANTHER); IPR000719 (PROSITE_PROFILES); IPR011009 (SUPERFAMILY)	F:GO:0005524; F:GO:0046872; F:GO:0004672; P:GO:0006468	F:ATP binding; F:metal ion binding; F:protein kinase activity; P:protein phosphorylation
C102536_c0_seq1_	ubinuclein-2-like isoform X3	941	10	2.4457E-105	2	C:GO:0005634; P:GO:0006325	C:nucleus; P:chromatin organization			IPR014840 (PFAM); mobidb-lite (MOBIDB_LITE); PTHR21669 (PANTHER); IPR026936 (PTHR21669:PANTHER)	C:GO:0005634; P:GO:0006325	C:nucleus; P:chromatin organization
C115196_c0_seq1_	serine threonine- kinase tousled-like 1-B isoform X1	505	10	9.12581E-10	5	F:GO:0000166; F:GO:0005524; F:GO:0004672; F:GO:0004674; P:GO:0006468	F:nucleotide binding; F:ATP binding; F:protein kinase activity; F:protein serine/threonine kinase activity; P:protein phosphorylation			no IPS match	no IPS match	no IPS match
C12665_c0_seq1_	ubiquitin-conjugating enzyme E2 K	845	10	2.95529E-92	7	C:GO:0005634; F:GO:0005524; F:GO:0061630; P:GO:0043161; F:GO:0031625; C:GO:0005737; P:GO:0000209	C:nucleus; F:ATP binding; F:ubiquitin protein ligase activity; P:proteasome-mediated ubiquitin-dependent protein catabolic process; F:ubiquitin protein ligase binding; C:cytoplasm; P:protein polyubiquitination			SM00212 (SMART); IPR016135 (G3DSA:3.10.110.GENE3D); IPR000608 (PFAM); PTHR44020 (PANTHER); PTHR44020:SF2 (PANTHER); IPR000608 (PROSITE_PROFILES); IPR000608 (CDD); IPR016135 (SUPERFAMILY)	no GO terms	no GO terms
C12966_c0_seq1_	olfactomedin-4-like isoform X1	2407	10	0.0						IPR003112 (SMART); IPR003112 (PFAM); G3DSA:1.20.120.330 (GENE3D); PTHR23192 (PANTHER); PTHR23192:SF31 (PANTHER); IPR003112 (PROSITE_PROFILES)	no GO terms	no GO terms
C13075_c2_seq1_	vinculin isoform X2	3613	10	0.0	4	F:GO:0051015; C:GO:0015629; F:GO:0005198; P:GO:0007155	F:actin filament binding; C:actin cytoskeleton; F:structural molecule activity; P:cell adhesion			PR00806 (PRINTS); G3DSA:1.20.120.230 (GENE3D); G3DSA:1.20.120.230 (GENE3D); G3DSA:1.20.120.230 (GENE3D); G3DSA:1.20.120.230 (GENE3D); G3DSA:1.20.120.230 (GENE3D); IPR006077 (PFAM); G3DSA:1.20.120.230 (GENE3D); G3DSA:1.20.120.230 (GENE3D); mobidb-lite (MOBIDB_LITE); IPR006077 (PANTHER); IPR017997 (PTHR18914:PANTHER); IPR036723 (SUPERFAMILY); IPR036723 (SUPERFAMILY); IPR036723 (SUPERFAMILY); IPR036…	F:GO:0051015; F:GO:0003779; P:GO:0007155	F:actin filament binding; F:actin binding; P:cell adhesion
C13228_c0_seq1_	carbonyl reductase [NADPH] 1	1291	10	0.0	2	F:GO:0016491; P:GO:0055114	F:oxidoreductase activity; P:oxidation-reduction process			IPR002347 (PRINTS); IPR002347 (PRINTS); IPR002347 (PFAM); G3DSA:3.40.50.720 (GENE3D); PTHR43963:SF2 (PANTHER); PTHR43963 (PANTHER); cd05324 (CDD); IPR036291 (SUPERFAMILY)	no GO terms	no GO terms
C125729_c0_seq1_	bcl-2 13	580	2	1.09194E-12	2	C:GO:0016021; P:GO:0042981	C:integral component of membrane; P:regulation of apoptotic process			PR01217 (PRINTS); mobidb-lite (MOBIDB_LITE)	no GO terms	no GO terms
C128880_c0_seq1_	T-cell activation Rho GTPase-activating	1415	10	0.0	1	P:GO:0007165	P:signal transduction			IPR000198 (SMART); IPR008936 (G3DSA:1.10.555.GENE3D); IPR000198 (PFAM); mobidb-lite (MOBIDB_LITE); mobidb-lite (MOBIDB_LITE); PTHR23179 (PANTHER); PTHR23179:SF26 (PANTHER); IPR000198 (PROSITE_PROFILES); IPR008936 (SUPERFAMILY)	P:GO:0007165	P:signal transduction
C14039_c0_seq1_	myosin-9-like isoform X1	895	10	0.0	4	C:GO:0016459; F:GO:0005524; F:GO:0003779; F:GO:0003774	C:myosin complex; F:ATP binding; F:actin binding; F:motor activity	EC:3.6.1.15	Nucleoside-triphosphate phosphatase	IPR002928 (PFAM); G3DSA:1.20.5.340 (GENE3D); mobidb-lite (MOBIDB_LITE); mobidb-lite (MOBIDB_LITE); mobidb-lite (MOBIDB_LITE); PTHR13140 (PANTHER); PTHR13140:SF563 (PANTHER); SSF90257 (SUPERFAMILY); SSF90257 (SUPERFAMILY)	C:GO:0016459; F:GO:0003774	C:myosin complex; F:motor activity
C14862_c0_seq1_	immediate early response gene 2	1739	10	2.3487E-118						IPR008653 (PFAM); mobidb-lite (MOBIDB_LITE); IPR008653 (PANTHER)	no GO terms	no GO terms
C142412_c0_seq1_	TBC1 domain family member 2B	1542	10	0.0						IPR001849 (SMART); IPR001849 (PFAM); G3DSA:1.20.1170.10 (GENE3D); IPR011993 (G3DSA:2.30.29.GENE3D); mobidb-lite (MOBIDB_LITE); mobidb-lite (MOBIDB_LITE); mobidb-lite (MOBIDB_LITE); PTHR22903:SF21 (PANTHER); PTHR22903:SF21 (PANTHER); PTHR22903 (PANTHER); PTHR22903 (PANTHER); IPR001849 (PROSITE_PROFILES); cd01265 (CDD); IPR011993 (SUPERFAMILY)	no GO terms	no GO terms
C155605_c0_seq1_	myosin light chain smooth muscle-like isoform X1	596	10	4.30055E-60						IPR013783 (G3DSA:2.60.40.GENE3D); IPR013098 (PFAM); mobidb-lite (MOBIDB_LITE); IPR007110 (PROSITE_PROFILES); IPR036179 (SUPERFAMILY)	no GO terms	no GO terms
C18252_c0_seq1_	rhombotin-2	1138	10	3.35854E-110	1	F:GO:0008270	F:zinc ion binding			IPR001781 (SMART); G3DSA:2.10.110.10 (GENE3D); IPR001781 (PFAM); G3DSA:2.10.110.10 (GENE3D); PTHR24208:SF89 (PANTHER); PTHR24208 (PANTHER); IPR001781 (PROSITE_PROFILES); cd09384 (CDD); cd09385 (CDD); SSF57716 (SUPERFAMILY); SSF57716 (SUPERFAMILY); SSF57716 (SUPERFAMILY)	no GO terms	no GO terms
C18451_c0_seq1_	Cytidine deaminase	759	10	1.6665E-120	3	F:GO:0008270; P:GO:0009972; F:GO:0004126	F:zinc ion binding; P:cytidine deamination; F:cytidine deaminase activity	EC:3.5.4.5	Cytidine deaminase	G3DSA:3.40.140.10 (GENE3D); IPR002125 (PFAM); IPR006262 (TIGRFAM); PTHR11644 (PANTHER); PTHR11644:SF13 (PANTHER); IPR002125 (PROSITE_PROFILES); cd01283 (CDD); IPR016193 (SUPERFAMILY)	F:GO:0008270; F:GO:0003824; P:GO:0009972; F:GO:0004126	F:zinc ion binding; F:catalytic activity; P:cytidine deamination; F:cytidine deaminase activity
C182310_c0_seq1_	ras-related Ral-A	735	10	1.08362E-102	5	F:GO:0005525; F:GO:0003924; P:GO:0007265; C:GO:0005622; C:GO:0005886	F:GTP binding; F:GTPase activity; P:Ras protein signal transduction; C:intracellular; C:plasma membrane	EC:3.6.1.15	Nucleoside-triphosphate phosphatase	PR00449 (PRINTS); SM00175 (SMART); SM00174 (SMART); SM00173 (SMART); G3DSA:3.30.70.1390 (GENE3D); G3DSA:3.40.50.300 (GENE3D); IPR005225 (TIGRFAM); IPR001806 (PFAM); IPR028412 (PTHR24070:PANTHER); IPR020849 (PANTHER); IPR020849 (PROSITE_PROFILES); IPR027417 (SUPERFAMILY)	F:GO:0005525; P:GO:0007165; F:GO:0003924; C:GO:0016020; P:GO:0007265; C:GO:0005886	F:GTP binding; P:signal transduction; F:GTPase activity; C:membrane; P:Ras protein signal transduction; C:plasma membrane
C185001_c0_seq1_	DBF4 homolog B-like isoform X1	4011	10	0.0	2	F:GO:0003676; F:GO:0008270	F:nucleic acid binding; F:zinc ion binding			IPR006572 (SMART); IPR006572 (PFAM); IPR036420 (G3DSA:3.40.50.GENE3D); mobidb-lite (MOBIDB_LITE); mobidb-lite (MOBIDB_LITE); mobidb-lite (MOBIDB_LITE); mobidb-lite (MOBIDB_LITE); PTHR15375:SF24 (PANTHER); PTHR15375 (PANTHER); IPR006572 (PROSITE_PROFILES); IPR001357 (CDD); IPR036420 (SUPERFAMILY)	F:GO:0003676; F:GO:0008270	F:nucleic acid binding; F:zinc ion binding

## Sheet: Upregulated
SeqName	Description	Length	#Hits	e-Value	#GO	GO IDs	GO Names	Enzyme Codes	Enzyme Names	InterPro IDs	InterPro GO IDs	InterPro GO Names
C1611_c24_seq1_	serine threonine- kinase endoribonuclease IRE1a-like isoform X2	2246	10	0.0	5	F:GO:0005524; F:GO:0004540; F:GO:0004672; P:GO:0006397; P:GO:0006468	F:ATP binding; F:ribonuclease activity; F:protein kinase activity; P:mRNA processing; P:protein phosphorylation			IPR000719 (SMART); IPR000719 (PFAM); G3DSA:3.30.200.20 (GENE3D); IPR010513 (PFAM); G3DSA:1.10.510.10 (GENE3D); PTHR13954:SF24 (PANTHER); PTHR13954 (PANTHER); IPR010513 (PROSITE_PROFILES); IPR000719 (PROSITE_PROFILES); IPR011009 (SUPERFAMILY)	F:GO:0005524; F:GO:0004672; F:GO:0004540; P:GO:0006397; P:GO:0006468	F:ATP binding; F:protein kinase activity; F:ribonuclease activity; P:mRNA processing; P:protein phosphorylation
C1809_c6_seq1_	heterogeneous nuclear ribonucleo A1-like isoform X4	4693	10	1.70873E-127	4	F:GO:0000166; F:GO:0003676; C:GO:0030529; C:GO:0019013	F:nucleotide binding; F:nucleic acid binding; C:intracellular ribonucleoprotein complex; C:viral nucleocapsid			IPR000504 (SMART); G3DSA:3.30.70.330 (GENE3D); G3DSA:3.30.70.330 (GENE3D); IPR000504 (PFAM); PTHR43921 (PANTHER); IPR000504 (PROSITE_PROFILES); IPR000504 (PROSITE_PROFILES); cd12578 (CDD); IPR035979 (SUPERFAMILY); IPR035979 (SUPERFAMILY)	F:GO:0003676	F:nucleic acid binding
C19_c62_seq1_	helicase POLQ-like	5376	10	0.0	3	F:GO:0003676; F:GO:0005524; F:GO:0004386	F:nucleic acid binding; F:ATP binding; F:helicase activity	EC:3.6.1.15	Nucleoside-triphosphate phosphatase	IPR014001 (SMART); IPR001650 (SMART); IPR011545 (PFAM); G3DSA:3.40.50.300 (GENE3D); IPR001650 (PFAM); G3DSA:3.40.50.300 (GENE3D); G3DSA:1.10.150.20 (GENE3D); mobidb-lite (MOBIDB_LITE); mobidb-lite (MOBIDB_LITE); PTHR24031:SF357 (PANTHER); PTHR24031 (PANTHER); IPR001650 (PROSITE_PROFILES); IPR014001 (PROSITE_PROFILES); IPR001650 (CDD); cd00046 (CDD); IPR027417 (SUPERFAMILY); IPR036390 (SUPERFAMILY…	F:GO:0003676; F:GO:0005524	F:nucleic acid binding; F:ATP binding
C458_c6_seq1_	branched-chain-amino-acid cytosolic-like	2684	10	0.0	6	F:GO:0052654; F:GO:0052655; F:GO:0016491; P:GO:0055114; P:GO:0009082; F:GO:0052656	F:L-leucine transaminase activity; F:L-valine transaminase activity; F:oxidoreductase activity; P:oxidation-reduction process; P:branched-chain amino acid biosynthetic process; F:L-isoleucine transaminase activity	EC:2.6.1.42	Branched-chain-amino-acid transaminase	IPR001544 (PFAM); G3DSA:3.30.470.10 (GENE3D); G3DSA:3.20.10.10 (GENE3D); IPR005786 (TIGRFAM); IPR005786 (PIRSF); PTHR11825 (PANTHER); PTHR11825:SF39 (PANTHER); IPR033939 (CDD); IPR036038 (SUPERFAMILY)	F:GO:0003824; P:GO:0008152; F:GO:0004084; P:GO:0009081	F:catalytic activity; P:metabolic process; F:branched-chain-amino-acid transaminase activity; P:branched-chain amino acid metabolic process
C540_c0_seq1_	Vacuolar-sorting SNF8	1988	10	1.29837E-171	2	P:GO:0043328; C:GO:0000814	P:protein targeting to vacuole involved in ubiquitin-dependent protein catabolic process via the multivesicular body sorting pathway; C:ESCRT II complex			IPR036388 (G3DSA:1.10.10.GENE3D); IPR016689 (PIRSF); IPR007286 (PFAM); IPR036388 (G3DSA:1.10.10.GENE3D); IPR007286 (PANTHER); IPR036390 (SUPERFAMILY); IPR036390 (SUPERFAMILY)	no GO terms	no GO terms
C58_c32_seq1_	U2 small nuclear ribonucleo A -like	2672	10	1.40587E-104	3	F:GO:0005515; C:GO:0030529; C:GO:0019013	F:protein binding; C:intracellular ribonucleoprotein complex; C:viral nucleocapsid			IPR003603 (SMART); SM00365 (SMART); PF14580 (PFAM); IPR032675 (G3DSA:3.80.10.GENE3D); PTHR10552:SF6 (PANTHER); PTHR10552 (PANTHER); IPR001611 (PROSITE_PROFILES); IPR001611 (PROSITE_PROFILES); IPR001611 (PROSITE_PROFILES); IPR032675 (SUPERFAMILY)	F:GO:0005515	F:protein binding
C696_c154_seq1_	heterogeneous nuclear ribonucleo A1-like isoform X3	4420	10	1.91952E-128	4	F:GO:0000166; F:GO:0003676; C:GO:0030529; C:GO:0019013	F:nucleotide binding; F:nucleic acid binding; C:intracellular ribonucleoprotein complex; C:viral nucleocapsid			IPR000504 (SMART); IPR000504 (PFAM); G3DSA:3.30.70.330 (GENE3D); mobidb-lite (MOBIDB_LITE); PTHR43921 (PANTHER); PTHR43921:SF7 (PANTHER); IPR000504 (PROSITE_PROFILES); IPR000504 (PROSITE_PROFILES); cd12578 (CDD); IPR035979 (SUPERFAMILY); IPR035979 (SUPERFAMILY)	F:GO:0003676	F:nucleic acid binding
C2190_c0_seq1_	probable ATP-dependent RNA helicase DDX5 isoform X2	2365	10	0.0	3	F:GO:0003676; F:GO:0005524; F:GO:0004386	F:nucleic acid binding; F:ATP binding; F:helicase activity	EC:3.6.1.15	Nucleoside-triphosphate phosphatase	IPR014001 (SMART); IPR001650 (SMART); IPR001650 (PFAM); G3DSA:3.40.50.300 (GENE3D); G3DSA:3.40.50.300 (GENE3D); IPR011545 (PFAM); mobidb-lite (MOBIDB_LITE); IPR033488 (PTHR24031:PANTHER); PTHR24031 (PANTHER); IPR014014 (PROSITE_PROFILES); IPR001650 (PROSITE_PROFILES); IPR014001 (PROSITE_PROFILES); cd00268 (CDD); IPR001650 (CDD); IPR027417 (SUPERFAMILY)	F:GO:0003676; F:GO:0005524	F:nucleic acid binding; F:ATP binding
C2230_c0_seq1_	cold-inducible RNA-binding B-like isoform X1	3908	10	7.59795E-46	3	F:GO:0000166; F:GO:0003746; P:GO:0006414	F:nucleotide binding; F:translation elongation factor activity; P:translational elongation			IPR000504 (SMART); IPR003954 (SMART); IPR000504 (PFAM); G3DSA:3.30.70.330 (GENE3D); mobidb-lite (MOBIDB_LITE); IPR000504 (PROSITE_PROFILES); IPR035979 (SUPERFAMILY)	F:GO:0003676	F:nucleic acid binding
C2283_c4_seq1_	---NA---	3332								no IPS match	no IPS match	no IPS match
C2433_c0_seq1_	probable ATP-dependent RNA helicase DDX5 isoform X2	2304	10	7.33148E-100	3	F:GO:0003676; F:GO:0005524; F:GO:0004386	F:nucleic acid binding; F:ATP binding; F:helicase activity	EC:3.6.1.15	Nucleoside-triphosphate phosphatase	IPR011545 (PFAM); G3DSA:3.40.50.300 (GENE3D); IPR001650 (PFAM); G3DSA:3.40.50.300 (GENE3D); PTHR24031 (PANTHER); IPR033488 (PTHR24031:PANTHER); IPR001650 (PROSITE_PROFILES); IPR014001 (PROSITE_PROFILES); IPR001650 (CDD); IPR027417 (SUPERFAMILY)	F:GO:0003676; F:GO:0005524	F:nucleic acid binding; F:ATP binding
C2534_c5_seq1_	something about silencing 10 isoform X2	2375	10	0.0						IPR018972 (PFAM); IPR007146 (PFAM); mobidb-lite (MOBIDB_LITE); mobidb-lite (MOBIDB_LITE); mobidb-lite (MOBIDB_LITE); mobidb-lite (MOBIDB_LITE); PTHR13237:SF8 (PANTHER); PTHR13237 (PANTHER)	no GO terms	no GO terms
C3155_c1_seq1_	Vacuolar-sorting SNF8	3296	10	0.0	2	P:GO:0043328; C:GO:0000814	P:protein targeting to vacuole involved in ubiquitin-dependent protein catabolic process via the multivesicular body sorting pathway; C:ESCRT II complex			mobidb-lite (MOBIDB_LITE); mobidb-lite (MOBIDB_LITE); PTHR31915:SF9 (PANTHER); PTHR31915 (PANTHER)	no GO terms	no GO terms
C20573_c0_seq1_	serine arginine-rich splicing factor 1B-like isoform X1	2294	10	7.12434E-75	2	F:GO:0000166; F:GO:0003723	F:nucleotide binding; F:RNA binding			IPR000504 (SMART); G3DSA:3.30.70.330 (GENE3D); IPR000504 (PFAM); G3DSA:3.30.70.330 (GENE3D); mobidb-lite (MOBIDB_LITE); PTHR43933 (PANTHER); IPR029538 (PTHR43933:PANTHER); IPR000504 (PROSITE_PROFILES); IPR000504 (PROSITE_PROFILES); IPR034520 (CDD); IPR035979 (SUPERFAMILY)	F:GO:0003676; F:GO:0003723	F:nucleic acid binding; F:RNA binding
C20674_c0_seq1_	katanin p60 ATPase-containing subunit A1 isoform X2	2184	10	5.81801E-36	11	P:GO:0051301; F:GO:0005524; C:GO:0005813; P:GO:0051013; C:GO:0005737; C:GO:0000922; P:GO:0007067; C:GO:0030496; F:GO:0008568; C:GO:0005874; F:GO:0008017	P:cell division; F:ATP binding; C:centrosome; P:microtubule severing; C:cytoplasm; C:spindle pole; P:mitotic nuclear division; C:midbody; F:microtubule-severing ATPase activity; C:microtubule; F:microtubule binding	EC:3.6.1.3; EC:3.6.1.15; EC:3.6.4.3	Adenosinetriphosphatase; Nucleoside-triphosphate phosphatase; Microtubule-severing ATPase	G3DSA:1.10.8.60 (GENE3D); IPR015415 (PFAM); PTHR23074 (PANTHER); PTHR23074:SF71 (PANTHER); IPR027417 (SUPERFAMILY)	no GO terms	no GO terms
C21612_c0_seq1_	U2 small nuclear ribonucleo A -like	2542	10	5.43221E-105	3	F:GO:0005515; C:GO:0030529; C:GO:0019013	F:protein binding; C:intracellular ribonucleoprotein complex; C:viral nucleocapsid			IPR003603 (SMART); SM00365 (SMART); PF14580 (PFAM); IPR032675 (G3DSA:3.80.10.GENE3D); PTHR10552:SF6 (PANTHER); PTHR10552 (PANTHER); IPR001611 (PROSITE_PROFILES); IPR001611 (PROSITE_PROFILES); IPR001611 (PROSITE_PROFILES); IPR032675 (SUPERFAMILY)	F:GO:0005515	F:protein binding
C47594_c0_seq1_	PREDICTED: uncharacterized protein LOC106561290 isoform X2	1231	10	1.10904E-102						G3DSA:1.20.5.400 (GENE3D); mobidb-lite (MOBIDB_LITE); mobidb-lite (MOBIDB_LITE); PTHR38709 (PANTHER)	no GO terms	no GO terms
C23361_c1_seq1_	EF-hand calcium-binding domain-containing 14-like isoform X1	2722	10	0.0	1	C:GO:0016021	C:integral component of membrane			G3DSA:1.20.5.50 (GENE3D); G3DSA:1.20.5.50 (GENE3D); mobidb-lite (MOBIDB_LITE); mobidb-lite (MOBIDB_LITE); PTHR15717 (PANTHER); SSF57997 (SUPERFAMILY)	no GO terms	no GO terms
C23518_c1_seq1_	uridine-cytidine kinase 2-A isoform X2	3070	10	6.892E-75	6	F:GO:0005524; F:GO:0004849; P:GO:0044211; P:GO:0016310; P:GO:0006238; P:GO:0044206	F:ATP binding; F:uridine kinase activity; P:CTP salvage; P:phosphorylation; P:CMP salvage; P:UMP salvage	EC:2.7.1.48	Uridine kinase	PR00988 (PRINTS); G3DSA:3.40.50.300 (GENE3D); IPR006083 (PFAM); mobidb-lite (MOBIDB_LITE); IPR029925 (PTHR10285:PANTHER); PTHR10285 (PANTHER); IPR027417 (SUPERFAMILY)	F:GO:0005524; P:GO:0008152; F:GO:0016301; P:GO:0006238; F:GO:0019206; P:GO:0044206	F:ATP binding; P:metabolic process; F:kinase activity; P:CMP salvage; F:nucleoside kinase activity; P:UMP salvage
C24089_c2_seq1_	FAM133B isoform X2	4168	10	2.92705E-38						mobidb-lite (MOBIDB_LITE); mobidb-lite (MOBIDB_LITE)	no GO terms	no GO terms
C24449_c1_seq1_	serine arginine-rich splicing factor 1B-like isoform X1	2628	10	4.98752E-81	2	F:GO:0000166; F:GO:0003723	F:nucleotide binding; F:RNA binding			IPR000504 (SMART); IPR000504 (PFAM); G3DSA:3.30.70.330 (GENE3D); G3DSA:3.30.70.330 (GENE3D); mobidb-lite (MOBIDB_LITE); mobidb-lite (MOBIDB_LITE); IPR029538 (PTHR43933:PANTHER); PTHR43933 (PANTHER); IPR000504 (PROSITE_PROFILES); IPR000504 (PROSITE_PROFILES); IPR034520 (CDD); cd12601 (CDD); IPR035979 (SUPERFAMILY)	F:GO:0003676; F:GO:0003723	F:nucleic acid binding; F:RNA binding
C26246_c0_seq1_	abnormal spindle-like microcephaly-associated	2914	10	0.0	3	P:GO:0007051; F:GO:0005515; P:GO:0000278	P:spindle organization; F:protein binding; P:mitotic cell cycle			IPR000048 (SMART); G3DSA:4.10.270.10 (GENE3D); IPR000048 (PFAM); G3DSA:1.20.5.190 (GENE3D); IPR000048 (PROSITE_PROFILES); IPR000048 (PROSITE_PROFILES); IPR000048 (PROSITE_PROFILES); IPR000048 (PROSITE_PROFILES); IPR000048 (PROSITE_PROFILES); IPR000048 (PROSITE_PROFILES); IPR000048 (PROSITE_PROFILES); IPR000048 (PROSITE_PROFILES); IPR000048 (PROSITE_PROFILES); IPR000048 (PROSITE_PROFILES); IPR0000…	F:GO:0005515; F:GO:0005488	F:protein binding; F:binding
C27654_c0_seq1_	abnormal spindle-like microcephaly-associated	2946	10	0.0	3	P:GO:0007051; F:GO:0005515; P:GO:0000278	P:spindle organization; F:protein binding; P:mitotic cell cycle			IPR000048 (SMART); G3DSA:4.10.270.10 (GENE3D); IPR000048 (PFAM); G3DSA:1.20.5.190 (GENE3D); IPR000048 (PROSITE_PROFILES); IPR000048 (PROSITE_PROFILES); IPR000048 (PROSITE_PROFILES); IPR000048 (PROSITE_PROFILES); IPR000048 (PROSITE_PROFILES); IPR000048 (PROSITE_PROFILES); IPR000048 (PROSITE_PROFILES); IPR000048 (PROSITE_PROFILES); IPR000048 (PROSITE_PROFILES); IPR000048 (PROSITE_PROFILES); IPR0000…	F:GO:0005515; F:GO:0005488	F:protein binding; F:binding
C29315_c0_seq1_	NF-kappa-B inhibitor-interacting Ras 2	2309	10	3.18371E-133	5	F:GO:0005525; P:GO:0007264; F:GO:0003924; C:GO:0016020; C:GO:0005622	F:GTP binding; P:small GTPase mediated signal transduction; F:GTPase activity; C:membrane; C:intracellular	EC:3.6.1.15	Nucleoside-triphosphate phosphatase	PR00449 (PRINTS); SM00173 (SMART); SM00175 (SMART); IPR001806 (PFAM); IPR005225 (TIGRFAM); G3DSA:3.40.50.300 (GENE3D); mobidb-lite (MOBIDB_LITE); IPR020849 (PANTHER); PTHR24070:SF236 (PANTHER); PS51419 (PROSITE_PROFILES); IPR027417 (SUPERFAMILY)	F:GO:0005525; P:GO:0007165; F:GO:0003924; C:GO:0016020	F:GTP binding; P:signal transduction; F:GTPase activity; C:membrane
C29449_c0_seq1_	NF-kappa-B inhibitor-interacting Ras 2	2849	10	2.29042E-154	5	F:GO:0005525; P:GO:0007264; F:GO:0003924; C:GO:0016020; C:GO:0005622	F:GTP binding; P:small GTPase mediated signal transduction; F:GTPase activity; C:membrane; C:intracellular	EC:3.6.1.15	Nucleoside-triphosphate phosphatase	PR00449 (PRINTS); SM00173 (SMART); SM00175 (SMART); G3DSA:3.40.50.300 (GENE3D); IPR001806 (PFAM); IPR005225 (TIGRFAM); mobidb-lite (MOBIDB_LITE); IPR020849 (PANTHER); PTHR24070:SF236 (PANTHER); PS51419 (PROSITE_PROFILES); IPR027417 (SUPERFAMILY)	F:GO:0005525; P:GO:0007165; F:GO:0003924; C:GO:0016020	F:GTP binding; P:signal transduction; F:GTPase activity; C:membrane
C30494_c1_seq1_	39S ribosomal mitochondrial precursor	1583	10	0.0	3	F:GO:0003735; C:GO:0005761; P:GO:0006412	F:structural constituent of ribosome; C:mitochondrial ribosome; P:translation			G3DSA:1.10.287.310 (GENE3D); IPR010729 (PFAM); IPR010729 (PANTHER); cd00427 (CDD)	F:GO:0003735; C:GO:0005761; P:GO:0006412	F:structural constituent of ribosome; C:mitochondrial ribosome; P:translation
C30710_c0_seq1_	syntaxin-4-like	2191	10	0.0	6	P:GO:0061025; P:GO:0016192; C:GO:0016021; F:GO:0005484; P:GO:0006886; C:GO:0005622	P:membrane fusion; P:vesicle-mediated transport; C:integral component of membrane; F:SNAP receptor activity; P:intracellular protein transport; C:intracellular			IPR006011 (SMART); IPR000727 (SMART); IPR006011 (PFAM); IPR000727 (PFAM); G3DSA:1.20.58.70 (GENE3D); G3DSA:1.20.5.110 (GENE3D); mobidb-lite (MOBIDB_LITE); PTHR19957 (PANTHER); PTHR19957:SF97 (PANTHER); IPR000727 (PROSITE_PROFILES); cd00179 (CDD); cd15848 (CDD); IPR010989 (SUPERFAMILY)	P:GO:0016192; C:GO:0016020	P:vesicle-mediated transport; C:membrane
C30828_c2_seq1_	tubulin-folding cofactor B	1746	10	6.04648E-153	1	F:GO:0005515	F:protein binding			IPR000938 (SMART); IPR000626 (PFAM); IPR000938 (PFAM); G3DSA:3.10.20.90 (GENE3D); IPR036859 (G3DSA:2.30.30.GENE3D); PTHR18916:SF59 (PANTHER); PTHR18916 (PANTHER); IPR000938 (PROSITE_PROFILES); cd01789 (CDD); IPR036859 (SUPERFAMILY); IPR029071 (SUPERFAMILY)	F:GO:0005515	F:protein binding
C31776_c0_seq1_	tRNA pseudouridine synthase mitochondrial-like isoform X2	2130	10	0.0	4	P:GO:0001522; F:GO:0003723; P:GO:0008033; F:GO:0009982	P:pseudouridine synthesis; F:RNA binding; P:tRNA processing; F:pseudouridine synthase activity	EC:5.4.99.12	tRNA pseudouridine(38-40) synthase	IPR001406 (TIGRFAM); IPR020097 (PFAM); IPR020095 (G3DSA:3.30.70.GENE3D); G3DSA:3.30.70.580 (GENE3D); mobidb-lite (MOBIDB_LITE); IPR001406 (PANTHER); PTHR11142:SF4 (PANTHER); cd02568 (CDD); IPR020103 (SUPERFAMILY)	P:GO:0001522; F:GO:0003723; P:GO:0009451; F:GO:0009982	P:pseudouridine synthesis; F:RNA binding; P:RNA modification; F:pseudouridine synthase activity
C31978_c4_seq1_	S100P-binding isoform X2	4205	10	0.0	1	F:GO:0048306	F:calcium-dependent protein binding			mobidb-lite (MOBIDB_LITE); mobidb-lite (MOBIDB_LITE)	no GO terms	no GO terms
C33444_c0_seq1_	tRNA pseudouridine synthase mitochondrial-like isoform X2	1230	10	2.44033E-120	4	P:GO:0001522; F:GO:0003723; P:GO:0008033; F:GO:0009982	P:pseudouridine synthesis; F:RNA binding; P:tRNA processing; F:pseudouridine synthase activity	EC:5.4.99.12	tRNA pseudouridine(38-40) synthase	G3DSA:3.30.70.580 (GENE3D); PTHR11142:SF4 (PANTHER); IPR001406 (PANTHER); IPR020103 (SUPERFAMILY)	P:GO:0001522; F:GO:0003723; P:GO:0009451; F:GO:0009982	P:pseudouridine synthesis; F:RNA binding; P:RNA modification; F:pseudouridine synthase activity
C33549_c0_seq1_	syntaxin-4-like	2219	10	0.0	6	P:GO:0061025; P:GO:0016192; C:GO:0016021; F:GO:0005484; P:GO:0006886; C:GO:0005622	P:membrane fusion; P:vesicle-mediated transport; C:integral component of membrane; F:SNAP receptor activity; P:intracellular protein transport; C:intracellular			IPR000727 (SMART); IPR006011 (SMART); IPR006011 (PFAM); G3DSA:1.20.5.110 (GENE3D); G3DSA:1.20.58.70 (GENE3D); IPR000727 (PFAM); mobidb-lite (MOBIDB_LITE); PTHR19957 (PANTHER); PTHR19957:SF97 (PANTHER); IPR000727 (PROSITE_PROFILES); cd15848 (CDD); cd00179 (CDD); IPR010989 (SUPERFAMILY)	P:GO:0016192; C:GO:0016020	P:vesicle-mediated transport; C:membrane
C34044_c2_seq1_	eukaryotic translation initiation factor 5B-like	4610	10	0.0	4	F:GO:0005525; F:GO:0003924; C:GO:0005622; P:GO:0006412	F:GTP binding; F:GTPase activity; C:intracellular; P:translation	EC:3.6.1.15	Nucleoside-triphosphate phosphatase	IPR000795 (PFAM); IPR036925 (G3DSA:3.40.50.GENE3D); IPR023115 (PFAM); G3DSA:3.40.50.300 (GENE3D); IPR004161 (PFAM); G3DSA:2.40.30.10 (GENE3D); G3DSA:2.40.30.10 (GENE3D); PTHR43381:SF4 (PANTHER); IPR015760 (PANTHER); cd03703 (CDD); cd16266 (CDD); IPR009000 (SUPERFAMILY); IPR027417 (SUPERFAMILY); IPR036925 (SUPERFAMILY)	F:GO:0005525; F:GO:0003924	F:GTP binding; F:GTPase activity
C34416_c1_seq1_	something about silencing 10 isoform X1	2080	10	1.444E-177						IPR018972 (PFAM); IPR007146 (PFAM); mobidb-lite (MOBIDB_LITE); mobidb-lite (MOBIDB_LITE); PTHR13237:SF8 (PANTHER); PTHR13237 (PANTHER); PTHR13237:SF8 (PANTHER)	no GO terms	no GO terms
C36243_c1_seq1_	eukaryotic translation initiation factor 5B-like	6456	10	0.0	5	F:GO:0005525; F:GO:0005515; F:GO:0003924; C:GO:0005622; P:GO:0006412	F:GTP binding; F:protein binding; F:GTPase activity; C:intracellular; P:translation	EC:3.6.1.15	Nucleoside-triphosphate phosphatase	IPR015943 (G3DSA:2.130.10.GENE3D); mobidb-lite (MOBIDB_LITE); mobidb-lite (MOBIDB_LITE); mobidb-lite (MOBIDB_LITE); mobidb-lite (MOBIDB_LITE); mobidb-lite (MOBIDB_LITE); mobidb-lite (MOBIDB_LITE); mobidb-lite (MOBIDB_LITE); PTHR12537:SF52 (PANTHER); PTHR12537 (PANTHER)	F:GO:0005515	F:protein binding
C37738_c0_seq1_	tubulin-folding cofactor B	1083	10	2.26953E-156	1	F:GO:0005515	F:protein binding			IPR000938 (SMART); IPR036859 (G3DSA:2.30.30.GENE3D); G3DSA:3.10.20.90 (GENE3D); IPR000938 (PFAM); IPR000626 (PFAM); PTHR18916:SF59 (PANTHER); PTHR18916 (PANTHER); IPR000938 (PROSITE_PROFILES); cd01789 (CDD); IPR029071 (SUPERFAMILY); IPR036859 (SUPERFAMILY)	F:GO:0005515	F:protein binding
C4369_c2_seq1_	Splicing factor 3A subunit 3	1215	10	0.0	4	F:GO:0008270; F:GO:0003723; C:GO:0005681; P:GO:0000398	F:zinc ion binding; F:RNA binding; C:spliceosomal complex; P:mRNA splicing, via spliceosome			PF13297 (PFAM); IPR024598 (PFAM); mobidb-lite (MOBIDB_LITE); mobidb-lite (MOBIDB_LITE); mobidb-lite (MOBIDB_LITE); IPR031776 (PTHR12786:PANTHER); PTHR12786 (PANTHER); IPR000690 (PROSITE_PROFILES)	F:GO:0003676; C:GO:0005634; F:GO:0008270; F:GO:0003723; C:GO:0005681; P:GO:0000398	F:nucleic acid binding; C:nucleus; F:zinc ion binding; F:RNA binding; C:spliceosomal complex; P:mRNA splicing, via spliceosome
C5691_c1_seq1_	Nascent polypeptide-associated complex subunit alpha	2894	10	3.09808E-164	1	C:GO:0005854	C:nascent polypeptide-associated complex			IPR002715 (SMART); G3DSA:1.10.8.10 (GENE3D); IPR002715 (PFAM); mobidb-lite (MOBIDB_LITE); mobidb-lite (MOBIDB_LITE); IPR016641 (PANTHER); IPR002715 (PROSITE_PROFILES); cd14358 (CDD)	C:GO:0005854	C:nascent polypeptide-associated complex
C5736_c0_seq1_	5-phosphohydroxy-L-lysine phospho-lyase	3192	10	0.0	2	F:GO:0030170; F:GO:0008483	F:pyridoxal phosphate binding; F:transaminase activity			IPR005814 (PFAM); IPR015422 (G3DSA:3.90.1150.GENE3D); IPR015421 (G3DSA:3.40.640.GENE3D); IPR005814 (PIRSF); IPR015422 (G3DSA:3.90.1150.GENE3D); PTHR11986 (PANTHER); PTHR11986:SF52 (PANTHER); IPR005814 (CDD); IPR015424 (SUPERFAMILY)	F:GO:0030170; F:GO:0003824; F:GO:0008483	F:pyridoxal phosphate binding; F:catalytic activity; F:transaminase activity
C5954_c1_seq1_	Nascent polypeptide-associated complex subunit alpha	1720	10	0.0	1	C:GO:0005854	C:nascent polypeptide-associated complex			IPR002715 (SMART); G3DSA:1.10.8.10 (GENE3D); IPR002715 (PFAM); mobidb-lite (MOBIDB_LITE); mobidb-lite (MOBIDB_LITE); mobidb-lite (MOBIDB_LITE); IPR016641 (PANTHER); IPR002715 (PROSITE_PROFILES); cd14415 (CDD)	C:GO:0005854	C:nascent polypeptide-associated complex
C40194_c0_seq1_	U3 small nucleolar ribonucleo MPP10-like	3569	10	0.0	3	C:GO:0034457; P:GO:0006364; C:GO:0005732	C:Mpp10 complex; P:rRNA processing; C:small nucleolar ribonucleoprotein complex			IPR012173 (PIRSF); IPR012173 (PFAM); mobidb-lite (MOBIDB_LITE); mobidb-lite (MOBIDB_LITE); mobidb-lite (MOBIDB_LITE); mobidb-lite (MOBIDB_LITE); IPR012173 (PANTHER)	C:GO:0005634; C:GO:0034457; P:GO:0006364; C:GO:0005732	C:nucleus; C:Mpp10 complex; P:rRNA processing; C:small nucleolar ribonucleoprotein complex
C44411_c0_seq1_	U3 small nucleolar ribonucleo MPP10-like	2915	10	0.0	3	C:GO:0034457; P:GO:0006364; C:GO:0005732	C:Mpp10 complex; P:rRNA processing; C:small nucleolar ribonucleoprotein complex			IPR012173 (PFAM); IPR012173 (PIRSF); mobidb-lite (MOBIDB_LITE); mobidb-lite (MOBIDB_LITE); mobidb-lite (MOBIDB_LITE); mobidb-lite (MOBIDB_LITE); IPR012173 (PANTHER)	C:GO:0005634; C:GO:0034457; P:GO:0006364; C:GO:0005732	C:nucleus; C:Mpp10 complex; P:rRNA processing; C:small nucleolar ribonucleoprotein complex
C48512_c0_seq1_	charged multivesicular body 4c-like	1286	10	9.12771E-117	2	P:GO:0007034; C:GO:0005622	P:vacuolar transport; C:intracellular			IPR005024 (PFAM); mobidb-lite (MOBIDB_LITE); mobidb-lite (MOBIDB_LITE); PTHR22761 (PANTHER); PTHR22761:SF13 (PANTHER)	P:GO:0007034	P:vacuolar transport
C50754_c1_seq1_	coiled-coil domain-containing 93 isoform X1	2690	10	0.0						G3DSA:1.20.120.330 (GENE3D); IPR019159 (PFAM); mobidb-lite (MOBIDB_LITE); PTHR16441 (PANTHER); PTHR16441:SF0 (PANTHER)	no GO terms	no GO terms
C51428_c0_seq1_	FAM57B-like isoform X1	4104	10	0.0	1	C:GO:0016021	C:integral component of membrane			IPR006634 (SMART); IPR006634 (PFAM); mobidb-lite (MOBIDB_LITE); PTHR13439 (PANTHER); PTHR13439:SF15 (PANTHER); IPR006634 (PROSITE_PROFILES)	C:GO:0016021	C:integral component of membrane
C52142_c0_seq1_	coiled-coil domain-containing 93 isoform X2	2662	10	0.0						G3DSA:1.20.120.330 (GENE3D); IPR019159 (PFAM); mobidb-lite (MOBIDB_LITE); PTHR16441 (PANTHER); PTHR16441:SF0 (PANTHER)	no GO terms	no GO terms
C53516_c0_seq1_	nucleoporin Nup43-like	873	10	4.0765E-175	1	F:GO:0005515	F:protein binding			IPR001680 (SMART); IPR015943 (G3DSA:2.130.10.GENE3D); PTHR22652 (PANTHER); IPR017986 (PROSITE_PROFILES); IPR001680 (PROSITE_PROFILES); IPR036322 (SUPERFAMILY)	F:GO:0005515	F:protein binding
C55013_c0_seq1_	nucleoporin Nup43-like	1448	10	0.0	1	F:GO:0005515	F:protein binding			IPR001680 (SMART); IPR015943 (G3DSA:2.130.10.GENE3D); IPR001680 (PFAM); PTHR22652 (PANTHER); IPR001680 (PROSITE_PROFILES); IPR017986 (PROSITE_PROFILES); IPR001680 (PROSITE_PROFILES); IPR036322 (SUPERFAMILY)	F:GO:0005515	F:protein binding
C55236_c4_seq1_	FAM57B-like isoform X1	4111	10	0.0	1	C:GO:0016021	C:integral component of membrane			IPR006634 (SMART); IPR006634 (PFAM); mobidb-lite (MOBIDB_LITE); PTHR13439 (PANTHER); PTHR13439:SF15 (PANTHER); IPR006634 (PROSITE_PROFILES)	C:GO:0016021	C:integral component of membrane
C55313_c0_seq1_	uncharacterized protein LOC110529491	9428	10	0.0						IPR004000 (PRINTS); IPR004000 (SMART); G3DSA:3.30.420.40 (GENE3D); IPR004000 (PFAM); IPR036865 (G3DSA:3.40.525.GENE3D); mobidb-lite (MOBIDB_LITE); mobidb-lite (MOBIDB_LITE); mobidb-lite (MOBIDB_LITE); mobidb-lite (MOBIDB_LITE); PTHR11937:SF202 (PANTHER); IPR004000 (PANTHER); IPR001251 (PROSITE_PROFILES); cd00012 (CDD); SSF53067 (SUPERFAMILY); SSF53067 (SUPERFAMILY)	no GO terms	no GO terms
C6326_c0_seq1_	rab9 effector with kelch motifs-like isoform X2	5023	10	0.0	1	F:GO:0005515	F:protein binding			PF13418 (PFAM); IPR015915 (G3DSA:2.120.10.GENE3D); PTHR23244 (PANTHER); PTHR23244:SF401 (PANTHER); IPR015915 (SUPERFAMILY)	F:GO:0005515	F:protein binding
C6733_c1_seq1_	WD repeat-containing 82	1985	10	2.23302E-116	1	F:GO:0005515	F:protein binding			IPR001680 (SMART); IPR015943 (G3DSA:2.130.10.GENE3D); G3DSA:1.10.10.670 (GENE3D); IPR001680 (PFAM); PTHR19861 (PANTHER); PTHR19861:SF2 (PANTHER); IPR001680 (PROSITE_PROFILES); IPR001680 (PROSITE_PROFILES); IPR017986 (PROSITE_PROFILES); IPR036322 (SUPERFAMILY)	F:GO:0005515	F:protein binding
C6921_c8_seq1_	uncharacterized protein LOC110522541	1899	10	0.0						G3DSA:1.20.1170.10 (GENE3D); mobidb-lite (MOBIDB_LITE); PTHR38709 (PANTHER)	no GO terms	no GO terms
C63885_c0_seq1_	vacuolar fusion CCZ1 homolog	2172	10	0.0						IPR013176 (PFAM); PTHR13056 (PANTHER)	no GO terms	no GO terms
C65362_c0_seq1_	prostamide prostaglandin F synthase	1534	10	3.72245E-139	5	F:GO:0016616; P:GO:0001516; C:GO:0005829; P:GO:0045454; P:GO:0055114	F:oxidoreductase activity, acting on the CH-OH group of donors, NAD or NADP as acceptor; P:prostaglandin biosynthetic process; C:cytosol; P:cell redox homeostasis; P:oxidation-reduction process			IPR032801 (PFAM); G3DSA:3.40.30.10 (GENE3D); IPR032801 (PANTHER); PTHR28630:SF7 (PANTHER); IPR013766 (PROSITE_PROFILES); cd02970 (CDD); IPR036249 (SUPERFAMILY)	P:GO:0045454	P:cell redox homeostasis
C67413_c1_seq1_	S100P-binding isoform X2	4188	10	0.0	1	F:GO:0048306	F:calcium-dependent protein binding			mobidb-lite (MOBIDB_LITE); mobidb-lite (MOBIDB_LITE)	no GO terms	no GO terms
C68150_c0_seq1_	la-related 7	3186	10	0.0	5	F:GO:0000166; C:GO:0005634; F:GO:0003723; C:GO:0030529; P:GO:0006396	F:nucleotide binding; C:nucleus; F:RNA binding; C:intracellular ribonucleoprotein complex; P:RNA processing			IPR002344 (PRINTS); IPR000504 (SMART); G3DSA:3.30.70.330 (GENE3D); IPR000504 (PFAM); mobidb-lite (MOBIDB_LITE); PTHR22792 (PANTHER); PTHR22792:SF66 (PANTHER); IPR000504 (PROSITE_PROFILES); IPR034887 (CDD); IPR035979 (SUPERFAMILY)	F:GO:0003676; C:GO:0005634; F:GO:0003723; C:GO:0030529; P:GO:0006396	F:nucleic acid binding; C:nucleus; F:RNA binding; C:intracellular ribonucleoprotein complex; P:RNA processing
C68533_c0_seq1_	la-related 7	3053	10	0.0	5	F:GO:0000166; C:GO:0005634; F:GO:0003723; C:GO:0030529; P:GO:0006396	F:nucleotide binding; C:nucleus; F:RNA binding; C:intracellular ribonucleoprotein complex; P:RNA processing			IPR002344 (PRINTS); IPR006630 (SMART); IPR000504 (SMART); IPR006630 (PFAM); G3DSA:3.30.70.330 (GENE3D); IPR036388 (G3DSA:1.10.10.GENE3D); IPR000504 (PFAM); mobidb-lite (MOBIDB_LITE); mobidb-lite (MOBIDB_LITE); PTHR22792 (PANTHER); PTHR22792:SF66 (PANTHER); IPR000504 (PROSITE_PROFILES); IPR006630 (PROSITE_PROFILES); IPR034946 (CDD); IPR034887 (CDD); IPR036390 (SUPERFAMILY); IPR035979 (SUPERFAMILY)	F:GO:0003676; C:GO:0005634; F:GO:0003723; C:GO:0030529; P:GO:0006396	F:nucleic acid binding; C:nucleus; F:RNA binding; C:intracellular ribonucleoprotein complex; P:RNA processing
C74399_c0_seq1_	FAM98B-like isoform X1	1267	10	0.0	2	P:GO:0006508; F:GO:0004252	P:proteolysis; F:serine-type endopeptidase activity	EC:3.4.21	Acting on peptide bonds (peptidases)	IPR018797 (PFAM); IPR018797 (PANTHER); PTHR31353:SF11 (PANTHER)	no GO terms	no GO terms
C9194_c4_seq1_	FACT complex subunit SSRP1-like	1722	10	2.3205E-69	2	C:GO:0005634; F:GO:0003677	C:nucleus; F:DNA binding			PR00886 (PRINTS); IPR009071 (SMART); IPR009071 (PFAM); IPR036910 (G3DSA:1.10.30.GENE3D); mobidb-lite (MOBIDB_LITE); mobidb-lite (MOBIDB_LITE); PTHR13711:SF302 (PANTHER); PTHR13711 (PANTHER); IPR009071 (PROSITE_PROFILES); cd01390 (CDD); IPR036910 (SUPERFAMILY)	no GO terms	no GO terms
C85810_c0_seq1_	TBC1 domain family member 19	2243	10	0.0						IPR000195 (SMART); IPR000195 (PFAM); PTHR16110 (PANTHER); IPR000195 (PROSITE_PROFILES); IPR035969 (SUPERFAMILY)	no GO terms	no GO terms
C88539_c0_seq1_	uncharacterized protein C3orf14 homolog isoform X2	1330	10	1.65944E-80						IPR028006 (PFAM); mobidb-lite (MOBIDB_LITE); mobidb-lite (MOBIDB_LITE); IPR028006 (PANTHER)	no GO terms	no GO terms
C90609_c0_seq1_	uncharacterized protein C3orf14 homolog isoform X2	1298	10	1.19352E-80						IPR028006 (PFAM); mobidb-lite (MOBIDB_LITE); mobidb-lite (MOBIDB_LITE); IPR028006 (PANTHER)	no GO terms	no GO terms
C93303_c0_seq1_	uncharacterized protein LOC110529491	7680	10	0.0						IPR004000 (PRINTS); IPR004000 (SMART); G3DSA:3.30.420.40 (GENE3D); IPR004000 (PFAM); IPR036865 (G3DSA:3.40.525.GENE3D); mobidb-lite (MOBIDB_LITE); mobidb-lite (MOBIDB_LITE); mobidb-lite (MOBIDB_LITE); mobidb-lite (MOBIDB_LITE); mobidb-lite (MOBIDB_LITE); PTHR11937:SF202 (PANTHER); IPR004000 (PANTHER); IPR001251 (PROSITE_PROFILES); cd00012 (CDD); SSF53067 (SUPERFAMILY); SSF53067 (SUPERFAMILY)	no GO terms	no GO terms
C10215_c0_seq1_	Splicing factor 3A subunit 3	1193	10	0.0	4	F:GO:0008270; F:GO:0003723; C:GO:0005681; P:GO:0000398	F:zinc ion binding; F:RNA binding; C:spliceosomal complex; P:mRNA splicing, via spliceosome			IPR024598 (PFAM); PF13297 (PFAM); mobidb-lite (MOBIDB_LITE); mobidb-lite (MOBIDB_LITE); mobidb-lite (MOBIDB_LITE); IPR031776 (PTHR12786:PANTHER); PTHR12786 (PANTHER); IPR000690 (PROSITE_PROFILES)	F:GO:0003676; C:GO:0005634; F:GO:0008270; F:GO:0003723; C:GO:0005681; P:GO:0000398	F:nucleic acid binding; C:nucleus; F:zinc ion binding; F:RNA binding; C:spliceosomal complex; P:mRNA splicing, via spliceosome
C10558_c0_seq1_	non-histone chromosomal HMG-14A	1667	5	1.21739E-7	3	C:GO:0005634; F:GO:0031492; C:GO:0000785	C:nucleus; F:nucleosomal DNA binding; C:chromatin			IPR000079 (PRINTS); IPR000079 (SMART); IPR000079 (PFAM); mobidb-lite (MOBIDB_LITE)	C:GO:0005634; F:GO:0031492; C:GO:0000785	C:nucleus; F:nucleosomal DNA binding; C:chromatin
C11128_c0_seq1_	peptidyl-prolyl cis-trans isomerase FKBP3	1881	10	2.95346E-135	3	F:GO:0003755; P:GO:0000413; P:GO:0006457	F:peptidyl-prolyl cis-trans isomerase activity; P:protein peptidyl-prolyl isomerization; P:protein folding	EC:5.2.1.8	Peptidylprolyl isomerase	IPR001179 (PFAM); G3DSA:3.10.50.40 (GENE3D); IPR023566 (PANTHER); PTHR10516:SF317 (PANTHER); IPR001179 (PROSITE_PROFILES); SSF54534 (SUPERFAMILY)	no GO terms	no GO terms
C11704_c1_seq1_	hsp90 co-chaperone Cdc37	2268	10	0.0	1	F:GO:0019901	F:protein kinase binding			IPR013855 (SMART); IPR013874 (SMART); IPR013873 (SMART); IPR013873 (PFAM); IPR013874 (PFAM); IPR013855 (PFAM); mobidb-lite (MOBIDB_LITE); mobidb-lite (MOBIDB_LITE); IPR004918 (PANTHER); PTHR12800:SF3 (PANTHER); SSF101391 (SUPERFAMILY)	F:GO:0019901	F:protein kinase binding
C12069_c2_seq1_	peptidyl-prolyl cis-trans isomerase FKBP3	1836	10	1.40199E-151	3	F:GO:0003755; P:GO:0000413; P:GO:0006457	F:peptidyl-prolyl cis-trans isomerase activity; P:protein peptidyl-prolyl isomerization; P:protein folding	EC:5.2.1.8	Peptidylprolyl isomerase	G3DSA:3.10.50.40 (GENE3D); IPR001179 (PFAM); PTHR10516:SF317 (PANTHER); IPR023566 (PANTHER); IPR001179 (PROSITE_PROFILES); SSF54534 (SUPERFAMILY)	no GO terms	no GO terms
C12070_c1_seq1_	helicase POLQ-like	5469	10	0.0	3	F:GO:0003676; F:GO:0005524; F:GO:0004386	F:nucleic acid binding; F:ATP binding; F:helicase activity	EC:3.6.1.15	Nucleoside-triphosphate phosphatase	IPR014001 (SMART); IPR001650 (SMART); G3DSA:1.10.150.20 (GENE3D); G3DSA:3.40.50.300 (GENE3D); IPR001650 (PFAM); IPR011545 (PFAM); G3DSA:3.40.50.300 (GENE3D); mobidb-lite (MOBIDB_LITE); mobidb-lite (MOBIDB_LITE); PTHR24031:SF357 (PANTHER); PTHR24031 (PANTHER); IPR014001 (PROSITE_PROFILES); IPR001650 (PROSITE_PROFILES); IPR001650 (CDD); cd00046 (CDD); IPR027417 (SUPERFAMILY); SSF158702 (SUPERFAMILY…	F:GO:0003676; F:GO:0005524	F:nucleic acid binding; F:ATP binding
C13003_c0_seq1_	zinc finger 830-like	1599	10	8.5624E-51	2	F:GO:0003676; F:GO:0008270	F:nucleic acid binding; F:zinc ion binding			PTHR13278 (PANTHER)	no GO terms	no GO terms
C13261_c0_seq1_	THO complex subunit 7 homolog	1445	10	1.39149E-150	2	P:GO:0006397; C:GO:0000445	P:mRNA processing; C:THO complex part of transcription export complex			IPR008501 (PFAM); G3DSA:1.20.1170.10 (GENE3D); PTHR23405 (PANTHER); PTHR23405:SF5 (PANTHER)	P:GO:0006397; C:GO:0000445	P:mRNA processing; C:THO complex part of transcription export complex
C15666_c2_seq1_	glutamate--cysteine ligase catalytic subunit-like isoform X1	2236	10	0.0	2	P:GO:0006750; F:GO:0004357	P:glutathione biosynthetic process; F:glutamate-cysteine ligase activity	EC:6.3.2.2	Glutamate--cysteine ligase	IPR004308 (PFAM); mobidb-lite (MOBIDB_LITE); IPR004308 (PANTHER); IPR014746 (SUPERFAMILY)	F:GO:0003824; P:GO:0006750; F:GO:0004357	F:catalytic activity; P:glutathione biosynthetic process; F:glutamate-cysteine ligase activity
C142820_c0_seq1_	TBC1 domain family member 19	1871	10	0.0						IPR000195 (SMART); IPR000195 (PFAM); PTHR16110 (PANTHER); IPR000195 (PROSITE_PROFILES); IPR035969 (SUPERFAMILY)	no GO terms	no GO terms
C16211_c1_seq1_	mitochondrial-processing peptidase subunit beta	3778	10	0.0	2	F:GO:0003824; F:GO:0046872	F:catalytic activity; F:metal ion binding			IPR011765 (PFAM); G3DSA:3.30.830.10 (GENE3D); G3DSA:3.30.830.10 (GENE3D); IPR007863 (PFAM); PTHR11851 (PANTHER); PTHR11851:SF103 (PANTHER); IPR011249 (SUPERFAMILY); IPR011249 (SUPERFAMILY)	F:GO:0003824; F:GO:0046872	F:catalytic activity; F:metal ion binding
C17568_c0_seq1_	U4 tri-snRNP-associated 1	3356	10	0.0	1	P:GO:0000398	P:mRNA splicing, via spliceosome			IPR005011 (PFAM); mobidb-lite (MOBIDB_LITE); mobidb-lite (MOBIDB_LITE); mobidb-lite (MOBIDB_LITE); IPR005011 (PANTHER)	P:GO:0000398	P:mRNA splicing, via spliceosome
C17588_c0_seq1_	glutamate--cysteine ligase catalytic subunit-like isoform X1	1898	10	0.0	2	P:GO:0006750; F:GO:0004357	P:glutathione biosynthetic process; F:glutamate-cysteine ligase activity	EC:6.3.2.2	Glutamate--cysteine ligase	IPR004308 (PFAM); IPR004308 (PANTHER); IPR014746 (SUPERFAMILY)	F:GO:0003824; P:GO:0006750; F:GO:0004357	F:catalytic activity; P:glutathione biosynthetic process; F:glutamate-cysteine ligase activity
C17696_c0_seq1_	mitochondrial-processing peptidase subunit beta	3788	10	0.0	2	F:GO:0003824; F:GO:0046872	F:catalytic activity; F:metal ion binding			IPR007863 (PFAM); IPR011765 (PFAM); G3DSA:3.30.830.10 (GENE3D); G3DSA:3.30.830.10 (GENE3D); PTHR11851:SF103 (PANTHER); PTHR11851 (PANTHER); IPR011249 (SUPERFAMILY); IPR011249 (SUPERFAMILY)	F:GO:0003824; F:GO:0046872	F:catalytic activity; F:metal ion binding
C18533_c0_seq1_	U4 tri-snRNP-associated 1	3134	10	0.0	1	P:GO:0000398	P:mRNA splicing, via spliceosome			IPR005011 (PFAM); mobidb-lite (MOBIDB_LITE); mobidb-lite (MOBIDB_LITE); IPR005011 (PANTHER)	P:GO:0000398	P:mRNA splicing, via spliceosome
C1712_c0_seq1_	High mobility group B2	854	10	3.23301E-109	6	C:GO:0005634; F:GO:0003677; P:GO:0045595; P:GO:0050829; P:GO:0007283; P:GO:0006355	C:nucleus; F:DNA binding; P:regulation of cell differentiation; P:defense response to Gram-negative bacterium; P:spermatogenesis; P:regulation of transcription, DNA-templated			PR00886 (PRINTS); IPR009071 (SMART); IPR009071 (PFAM); IPR036910 (G3DSA:1.10.30.GENE3D); IPR009071 (PFAM); IPR036910 (G3DSA:1.10.30.GENE3D); mobidb-lite (MOBIDB_LITE); mobidb-lite (MOBIDB_LITE); PTHR13711 (PANTHER); IPR031075 (PTHR13711:PANTHER); IPR009071 (PROSITE_PROFILES); IPR009071 (PROSITE_PROFILES); cd01390 (CDD); cd01390 (CDD); IPR036910 (SUPERFAMILY); IPR036910 (SUPERFAMILY)	no GO terms	no GO terms
C2464_c1_seq1_	39S ribosomal mitochondrial precursor	1447	10	0.0	3	F:GO:0003735; C:GO:0005761; P:GO:0006412	F:structural constituent of ribosome; C:mitochondrial ribosome; P:translation			G3DSA:1.10.287.310 (GENE3D); IPR010729 (PFAM); IPR010729 (PANTHER); cd00427 (CDD)	F:GO:0003735; C:GO:0005761; P:GO:0006412	F:structural constituent of ribosome; C:mitochondrial ribosome; P:translation
C2784_c6_seq1_	cold-inducible RNA-binding B-like isoform X1	599	10	2.05304E-50	3	F:GO:0000166; F:GO:0003746; P:GO:0006414	F:nucleotide binding; F:translation elongation factor activity; P:translational elongation			IPR000504 (SMART); IPR003954 (SMART); G3DSA:3.30.70.330 (GENE3D); IPR000504 (PFAM); mobidb-lite (MOBIDB_LITE); PTHR45040 (PANTHER); IPR000504 (PROSITE_PROFILES); IPR035979 (SUPERFAMILY)	F:GO:0003676	F:nucleic acid binding
C24294_c0_seq1_	5 -AMP-activated kinase subunit beta-1-like isoform X1	2003	10	2.71394E-173	1	F:GO:0005515	F:protein binding			IPR006828 (SMART); IPR006828 (PFAM); IPR013783 (G3DSA:2.60.40.GENE3D); IPR032640 (PFAM); mobidb-lite (MOBIDB_LITE); mobidb-lite (MOBIDB_LITE); PTHR10343:SF80 (PANTHER); PTHR10343 (PANTHER); cd02859 (CDD); IPR014756 (SUPERFAMILY); IPR037256 (SUPERFAMILY)	F:GO:0005515	F:protein binding
C28449_c2_seq1_	proliferation marker Ki-67-like	1996	7	0.0						mobidb-lite (MOBIDB_LITE); mobidb-lite (MOBIDB_LITE); mobidb-lite (MOBIDB_LITE); mobidb-lite (MOBIDB_LITE)	no GO terms	no GO terms
C33197_c0_seq1_	serine threonine- kinase RIO2	2000	10	0.0	3	F:GO:0005524; F:GO:0004674; P:GO:0006468	F:ATP binding; F:protein serine/threonine kinase activity; P:protein phosphorylation	EC:2.7.11	Transferring phosphorus-containing groups	IPR000687 (SMART); G3DSA:3.30.200.20 (GENE3D); IPR015285 (PFAM); G3DSA:1.10.510.10 (GENE3D); IPR036388 (G3DSA:1.10.10.GENE3D); PF01163 (PFAM); mobidb-lite (MOBIDB_LITE); mobidb-lite (MOBIDB_LITE); mobidb-lite (MOBIDB_LITE); PTHR10593 (PANTHER); PTHR10593:SF36 (PANTHER); IPR030484 (CDD); IPR036390 (SUPERFAMILY); IPR011009 (SUPERFAMILY)	F:GO:0005524; F:GO:0004672; F:GO:0004674; P:GO:0006468	F:ATP binding; F:protein kinase activity; F:protein serine/threonine kinase activity; P:protein phosphorylation
C36922_c2_seq1_	U11 U12 small nuclear ribonucleo 25 kDa -like	1065	10	1.83338E-104	3	F:GO:0005515; C:GO:0030529; C:GO:0019013	F:protein binding; C:intracellular ribonucleoprotein complex; C:viral nucleocapsid			IPR000626 (PFAM); G3DSA:3.10.20.90 (GENE3D); mobidb-lite (MOBIDB_LITE); PTHR14942:SF0 (PANTHER); PTHR14942 (PANTHER); IPR000626 (PROSITE_PROFILES); IPR029071 (SUPERFAMILY)	F:GO:0005515	F:protein binding
C48960_c0_seq1_	B4-like isoform X2	1045	10	9.22253E-121	4	C:GO:0005634; F:GO:0003677; C:GO:0000786; P:GO:0006334	C:nucleus; F:DNA binding; C:nucleosome; P:nucleosome assembly			IPR005818 (SMART); IPR005818 (PFAM); IPR036388 (G3DSA:1.10.10.GENE3D); mobidb-lite (MOBIDB_LITE); mobidb-lite (MOBIDB_LITE); PTHR11467 (PANTHER); PTHR11467:SF42 (PANTHER); IPR005818 (PROSITE_PROFILES); cd00073 (CDD); IPR036390 (SUPERFAMILY)	C:GO:0005634; F:GO:0003677; C:GO:0000786; P:GO:0006334	C:nucleus; F:DNA binding; C:nucleosome; P:nucleosome assembly
C52261_c0_seq1_	lymphocyte-specific helicase-like isoform X1	933	10	3.32393E-127						G3DSA:3.40.50.300 (GENE3D); PTHR10799:SF812 (PANTHER); PTHR10799 (PANTHER); IPR027417 (SUPERFAMILY)	no GO terms	no GO terms
C6553_c0_seq1_	NADH dehydrogenase 1 beta subcomplex subunit mitochondrial precursor	1156	10	2.70454E-125	4	C:GO:0005747; P:GO:0006120; C:GO:0016021; F:GO:0008137	C:mitochondrial respiratory chain complex I; P:mitochondrial electron transport, NADH to ubiquinone; C:integral component of membrane; F:NADH dehydrogenase (ubiquinone) activity	EC:1.6.99.5; EC:1.6.99.3; EC:1.6.5.3	Acting on NADH or NADPH; NADH dehydrogenase; NADH:ubiquinone reductase (H(+)-translocating)	IPR016551 (PIRSF); IPR008699 (PFAM); mobidb-lite (MOBIDB_LITE); IPR008699 (PANTHER)	C:GO:0005747; F:GO:0003954; P:GO:0006120; C:GO:0005739; F:GO:0008137	C:mitochondrial respiratory chain complex I; F:NADH dehydrogenase activity; P:mitochondrial electron transport, NADH to ubiquinone; C:mitochondrion; F:NADH dehydrogenase (ubiquinone) activity
C60058_c0_seq1_	prostamide prostaglandin F synthase	1313	10	8.4643E-141	5	F:GO:0016616; P:GO:0001516; C:GO:0005829; P:GO:0045454; P:GO:0055114	F:oxidoreductase activity, acting on the CH-OH group of donors, NAD or NADP as acceptor; P:prostaglandin biosynthetic process; C:cytosol; P:cell redox homeostasis; P:oxidation-reduction process			G3DSA:3.40.30.10 (GENE3D); IPR032801 (PFAM); PTHR28630:SF7 (PANTHER); IPR032801 (PANTHER); IPR013766 (PROSITE_PROFILES); cd02970 (CDD); IPR036249 (SUPERFAMILY)	P:GO:0045454	P:cell redox homeostasis
C61028_c0_seq1_	centromere H	1137	10	6.10301E-175	2	P:GO:0051382; C:GO:0000776	P:kinetochore assembly; C:kinetochore			IPR008426 (PFAM); G3DSA:1.20.58.70 (GENE3D); PTHR28662 (PANTHER)	P:GO:0051382; C:GO:0000776	P:kinetochore assembly; C:kinetochore
C12458_c0_seq1_	THO complex subunit 7 homolog	1300	10	1.49532E-166	2	P:GO:0006397; C:GO:0000445	P:mRNA processing; C:THO complex part of transcription export complex			G3DSA:1.20.1170.10 (GENE3D); IPR008501 (PFAM); mobidb-lite (MOBIDB_LITE); PTHR23405:SF5 (PANTHER); PTHR23405 (PANTHER)	P:GO:0006397; C:GO:0000445	P:mRNA processing; C:THO complex part of transcription export complex
C125399_c0_seq1_	zinc finger HIT domain-containing 2	2745	10	0.0						IPR007529 (PFAM); IPR011989 (G3DSA:1.25.10.GENE3D); mobidb-lite (MOBIDB_LITE); mobidb-lite (MOBIDB_LITE); mobidb-lite (MOBIDB_LITE); mobidb-lite (MOBIDB_LITE); IPR007529 (PROSITE_PROFILES); SSF144232 (SUPERFAMILY)	no GO terms	no GO terms
C14388_c0_seq1_	hsp90 co-chaperone Cdc37	2159	10	0.0	1	F:GO:0019901	F:protein kinase binding			IPR013855 (SMART); IPR013874 (SMART); IPR013873 (SMART); IPR013855 (PFAM); IPR013873 (PFAM); IPR013874 (PFAM); mobidb-lite (MOBIDB_LITE); mobidb-lite (MOBIDB_LITE); IPR004918 (PANTHER); PTHR12800:SF3 (PANTHER); SSF101391 (SUPERFAMILY)	F:GO:0019901	F:protein kinase binding
C17108_c0_seq1_	RNA polymerase-associated RTF1 homolog	1405	10	0.0	11	P:GO:0036342; F:GO:0003677; P:GO:0007507; F:GO:0001076; F:GO:1990269; P:GO:0001756; P:GO:0014032; P:GO:0043473; P:GO:0016570; C:GO:0016593; P:GO:0006368	P:post-anal tail morphogenesis; F:DNA binding; P:heart development; F:transcription factor activity, RNA polymerase II transcription factor binding; F:RNA polymerase II C-terminal domain phosphoserine binding; P:somitogenesis; P:neural crest cell development; P:pigmentation; P:histone modification; C:Cdc73/Paf1 complex; P:transcription elongation from RNA polymerase II promoter			IPR004343 (SMART); IPR004343 (PFAM); mobidb-lite (MOBIDB_LITE); PTHR13115:SF8 (PANTHER); IPR031102 (PANTHER); IPR004343 (PROSITE_PROFILES); IPR036128 (SUPERFAMILY)	F:GO:0003677; P:GO:0016570; C:GO:0016593; P:GO:0006368	F:DNA binding; P:histone modification; C:Cdc73/Paf1 complex; P:transcription elongation from RNA polymerase II promoter
C197967_c0_seq1_	nanos homolog 3-like	1941	10	2.74507E-151	2	F:GO:0008270; F:GO:0003723	F:zinc ion binding; F:RNA binding			IPR024161 (PFAM); mobidb-lite (MOBIDB_LITE); IPR008705 (PANTHER); PTHR12887:SF10 (PANTHER); IPR024161 (PROSITE_PROFILES)	F:GO:0008270; F:GO:0003723	F:zinc ion binding; F:RNA binding
