# Supplementary material for: Induced androgenetic development in rainbow trout and transcriptome analysis of irradiated eggs
Source: Sci Rep. 2019 May 30;9:8084. doi: 10.1038/s41598-019-44568-7 (PMC6542805; doi:10.1038/s41598-019-44568-7)
Supplement: Supplementary file 7 — Dataset 7 [file 41598_2019_44568_MOESM7_ESM.xlsx]

## Sheet: Human
GO Category	p-value	number of genes	number of miRNAs
cellular nitrogen compound metabolic process	<1e-325	3126	34
organelle	<1e-325	6183	34
biosynthetic process	6.00499e-235	2556	34
gene expression	4.56063e-216	561	34
ion binding	2.95689e-204	3409	34
symbiosis, encompassing mutualism through parasitism	5.18118e-169	495	34
viral process	1.78867e-163	446	34
small molecule metabolic process	4.02613e-152	1524	34
cellular protein modification process	1.5635e-146	1504	34
catabolic process	1.69757e-133	1300	34
cytosol	4.28757e-132	1800	34
nucleoplasm	1.96286e-121	893	34
protein complex	2.0217e-117	2283	34
cellular protein metabolic process	4.54154e-116	391	34
molecular_function	1.80151e-105	8735	34
mitotic cell cycle	1.66505e-101	337	34
cellular_component	1.21639e-99	8816	34
enzyme binding	2.96337e-94	879	34
cellular component assembly	3.92616e-82	850	34
nucleobase-containing compound catabolic process	2.66342e-81	628	34
RNA binding	1.57681e-80	1202	34
membrane organization	9.55668e-77	440	34
neurotrophin TRK receptor signaling pathway	1.91011e-73	206	34
macromolecular complex assembly	5.63399e-72	602	34
response to stress	1.0142e-67	1316	34
protein binding transcription factor activity	3.56213e-67	367	34
biological_process	5.41847e-66	8462	34
mRNA metabolic process	2.75959e-65	189	33
RNA metabolic process	4.2134e-59	208	33
post-translational protein modification	3.57525e-54	144	32
cell death	9.24595e-54	592	34
blood coagulation	2.33601e-49	301	34
protein complex assembly	5.16829e-47	494	34
Fc-epsilon receptor signaling pathway	5.59524e-47	124	34
nucleic acid binding transcription factor activity	4.3308e-46	591	34
DNA metabolic process	1.56367e-42	494	34
viral life cycle	2.29672e-36	98	31
cellular lipid metabolic process	3.04053e-32	112	32
chromatin organization	3.06629e-32	116	34
TRIF-dependent toll-like receptor signaling pathway	1.70562e-30	63	31
toll-like receptor TLR1:TLR2 signaling pathway	7.24595e-30	59	31
toll-like receptor TLR6:TLR2 signaling pathway	7.24595e-30	59	31
toll-like receptor 10 signaling pathway	2.69813e-29	56	31
protein targeting	8.99799e-28	211	33
epidermal growth factor receptor signaling pathway	1.46517e-27	147	34
enzyme regulator activity	3.28853e-27	473	34
MyD88-independent toll-like receptor signaling pathway	2.35501e-26	64	31
immune system process	5.74117e-26	842	34
viral transcription	3.25883e-25	68	30
generation of precursor metabolites and energy	6.65014e-25	215	33
cytoskeletal protein binding	1.65256e-24	431	34
protein N-linked glycosylation via asparagine	4.00484e-24	82	32
toll-like receptor 9 signaling pathway	4.72666e-24	60	31
microtubule organizing center	1.32937e-23	293	34
toll-like receptor 5 signaling pathway	1.44166e-23	56	31
toll-like receptor 3 signaling pathway	5.24943e-23	66	31
activation of signaling protein activity involved in unfolded protein response	1.20688e-22	56	34
Fc-gamma receptor signaling pathway involved in phagocytosis	3.32817e-22	56	33
regulation of ubiquitin-protein ligase activity involved in mitotic cell cycle	3.67283e-22	61	31
toll-like receptor signaling pathway	1.44639e-21	85	32
toll-like receptor 4 signaling pathway	2.73936e-21	75	31
platelet activation	6.02112e-21	129	33
G2/M transition of mitotic cell cycle	2.14298e-20	110	34
positive regulation of ubiquitin-protein ligase activity involved in mitotic cell cycle	1.27498e-19	57	30
mitotic nuclear envelope disassembly	2.29099e-19	34	30
transcription initiation from RNA polymerase II promoter	2.77634e-19	149	34
toll-like receptor 2 signaling pathway	3.52558e-19	60	31
nucleobase-containing small molecule metabolic process	1.45614e-18	53	31
poly(A) RNA binding	1.45614e-18	935	34
translational termination	1.66245e-18	74	32
SRP-dependent cotranslational protein targeting to membrane	3.68563e-18	91	31
glycosaminoglycan metabolic process	8.0823e-18	73	32
negative regulation of ubiquitin-protein ligase activity involved in mitotic cell cycle	1.57506e-17	53	31
fibroblast growth factor receptor signaling pathway	2.86558e-17	125	34
cellular component disassembly involved in execution phase of apoptosis	1.12813e-16	39	30
stress-activated MAPK cascade	1.26219e-16	46	31
anaphase-promoting complex-dependent proteasomal ubiquitin-dependent protein catabolic process	2.58116e-16	66	31
cell junction organization	4.99156e-16	103	32
vitamin metabolic process	1.4229e-15	54	29
water-soluble vitamin metabolic process	7.72786e-15	49	29
G1/S transition of mitotic cell cycle	8.13566e-15	124	34
ribonucleoprotein complex assembly	9.56814e-15	103	33
nuclear-transcribed mRNA catabolic process, nonsense-mediated decay	1.79023e-14	94	32
regulation of cellular amino acid metabolic process	8.81889e-14	42	29
DNA damage response, signal transduction by p53 class mediator resulting in cell cycle arrest	1.07216e-13	56	29
platelet degranulation	3.94023e-13	50	33
regulation of transcription from RNA polymerase II promoter in response to hypoxia	6.06681e-13	26	30
small conjugating protein binding	6.83336e-13	69	31
cell junction assembly	7.08729e-13	45	30
termination of RNA polymerase II transcription	2.55005e-12	36	28
phospholipid metabolic process	2.70879e-12	104	32
glycerophospholipid biosynthetic process	3.4409e-12	57	31
protein maturation	3.4409e-12	126	33
MyD88-dependent toll-like receptor signaling pathway	3.69239e-12	63	31
cofactor metabolic process	5.68853e-12	143	31
transcription, DNA-templated	7.78931e-12	1253	34
mRNA 3'-end processing	8.34265e-12	33	28
positive regulation of type I interferon production	9.1539e-12	48	33
innate immune response	9.40474e-12	367	34
vesicle-mediated transport	1.03898e-11	532	34
insulin receptor signaling pathway	1.91735e-11	107	33
intrinsic apoptotic signaling pathway	2.4395e-11	52	32
post-Golgi vesicle-mediated transport	4.14262e-11	39	32
hexose transport	4.81575e-11	31	30
leukocyte migration	6.21275e-11	73	31
extracellular matrix disassembly	9.14145e-11	65	31
regulation of glucose transport	1.01365e-10	26	30
extracellular matrix organization	1.36633e-10	203	33
antigen processing and presentation of exogenous peptide antigen via MHC class I	2.5859e-10	65	30
antigen processing and presentation of exogenous peptide antigen via MHC class I, TAP-dependent	2.65199e-10	62	30
sulfur compound metabolic process	2.65853e-10	152	32
nuclear-transcribed mRNA catabolic process, deadenylation-dependent decay	2.97249e-10	44	32
respiratory electron transport chain	4.48313e-10	68	28
phosphatidylinositol biosynthetic process	4.62958e-10	46	32
phosphatidylinositol-mediated signaling	4.9926e-10	82	33
nucleotide-binding domain, leucine rich repeat containing receptor signaling pathway	5.89313e-10	31	31
cellular metabolic process	1.60044e-09	99	31
nucleotide-binding oligomerization domain containing signaling pathway	1.89446e-09	21	31
apoptotic signaling pathway	2.05273e-09	83	34
RNA splicing	2.14835e-09	190	32
regulation of defense response to virus by virus	2.57041e-09	22	30
cell cycle	8.58056e-09	490	34
energy reserve metabolic process	1.5272e-08	57	32
preassembly of GPI anchor in ER membrane	2.37923e-08	15	18
homeostatic process	2.489e-08	397	33
JAK-STAT cascade involved in growth hormone signaling pathway	2.65662e-08	21	27
cell motility	3.08305e-08	282	34
CENP-A containing nucleosome assembly	3.15806e-08	30	30
cellular component movement	3.17701e-08	67	32
cytoskeleton organization	4.656e-08	338	34
mRNA processing	4.77444e-08	290	34
tRNA metabolic process	5.29903e-08	100	31
chondroitin sulfate metabolic process	6.57675e-08	31	30
transcription elongation from RNA polymerase II promoter	6.58265e-08	51	31
long-chain fatty-acyl-CoA biosynthetic process	1.08617e-07	15	21
protein polyubiquitination	1.11208e-07	102	33
DNA strand elongation involved in DNA replication	1.36074e-07	23	26
nucleocytoplasmic transport	2.03871e-07	191	33
C-terminal protein lipidation	2.11997e-07	22	22
vacuole	2.59545e-07	162	32
intracellular transport of virus	4.7188e-07	15	26
inositol phosphate metabolic process	5.53937e-07	29	30
translation factor activity, nucleic acid binding	9.07012e-07	70	31
transcription elongation from RNA polymerase III promoter	1.69675e-06	14	18
nucleobase-containing small molecule interconversion	1.69675e-06	14	22
positive regulation of viral transcription	1.95662e-06	31	30
in utero embryonic development	2.68995e-06	198	34
dolichol-linked oligosaccharide biosynthetic process	2.69921e-06	28	28
positive regulation of protein insertion into mitochondrial membrane involved in apoptotic signaling pathway	3.13285e-06	22	31
ncRNA metabolic process	4.17985e-06	17	22
transforming growth factor beta receptor signaling pathway	4.39105e-06	108	33
ligase activity	4.63146e-06	321	34
cellular amino acid metabolic process	4.72636e-06	210	33
cytoskeleton-dependent intracellular transport	5.94525e-06	62	31
platelet alpha granule lumen	6.1528e-06	25	32
cytokine-mediated signaling pathway	6.49477e-06	161	33
COPI coating of Golgi vesicle	8.18132e-06	12	28
transcription factor binding	8.34104e-06	323	34
telomere maintenance via semi-conservative replication	9.11327e-06	15	23
O-glycan processing	1.06319e-05	30	27
'de novo' posttranslational protein folding	1.48157e-05	26	27
transcription coactivator activity	1.6462e-05	186	34
type I interferon signaling pathway	1.81117e-05	42	31
axon guidance	2.72181e-05	227	34
DNA replication-dependent nucleosome assembly	2.91494e-05	30	26
negative regulation of type I interferon production	2.91494e-05	24	28
endoplasmic reticulum unfolded protein response	2.98667e-05	74	34
triglyceride biosynthetic process	3.04015e-05	33	27
transcription from RNA polymerase II promoter	3.32528e-05	318	34
anatomical structure morphogenesis	3.39597e-05	58	33
antigen processing and presentation of exogenous peptide antigen via MHC class II	4.04452e-05	66	33
nitric oxide metabolic process	5.62723e-05	16	27
transcription-coupled nucleotide-excision repair	5.73377e-05	33	29
cell proliferation	6.10857e-05	320	34
viral protein processing	6.19361e-05	11	19
termination of RNA polymerase III transcription	6.98782e-05	14	18
lipid metabolic process	8.34519e-05	576	34
histone H4-K20 demethylation	0.000104452	15	19
histone demethylase activity (H4-K20 specific)	0.000104452	15	19
keratan sulfate metabolic process	0.000104452	20	27
translational elongation	0.000106302	81	30
transcription corepressor activity	0.0001066	143	33
mRNA splicing, via spliceosome	0.000113319	133	33
endosome	0.000135962	325	34
focal adhesion	0.00014934	305	34
regulation of small GTPase mediated signal transduction	0.000161239	108	34
vacuolar transport	0.000242264	45	30
antigen processing and presentation of peptide antigen via MHC class I	0.00028397	81	31
virus receptor activity	0.000318714	23	29
androgen receptor signaling pathway	0.000335135	37	32
mitochondrial matrix	0.000410006	139	33
carbohydrate metabolic process	0.000459683	461	34
glucose metabolic process	0.000579186	83	33
histone binding	0.000642062	100	32
virion assembly	0.000889677	16	25
Golgi membrane	0.00111312	217	34
nuclear-transcribed mRNA poly(A) tail shortening	0.00125611	23	30
histone mRNA metabolic process	0.00134521	9	17
sulfur amino acid metabolic process	0.00135292	17	23
unsaturated fatty acid metabolic process	0.0016897	9	16
alpha-linolenic acid metabolic process	0.0016897	9	16
telomere maintenance via recombination	0.00197508	17	23
exonucleolytic nuclear-transcribed mRNA catabolic process involved in deadenylation-dependent decay	0.00201048	22	28
keratan sulfate biosynthetic process	0.00207383	17	26
regulation of transcription involved in G1/S transition of mitotic cell cycle	0.00223176	19	28
positive regulation of muscle cell differentiation	0.00223176	19	29
mRNA export from nucleus	0.00224585	49	30
androgen receptor binding	0.00231501	35	33
RNA splicing, via transesterification reactions	0.00269149	20	27
cell cycle arrest	0.00288278	97	33
protein binding, bridging	0.00291348	76	34
purine nucleobase metabolic process	0.00306481	26	29
adherens junction organization	0.00365513	25	27
endosomal transport	0.00365513	48	32
lysosomal lumen	0.004356	31	30
regulation of nitric-oxide synthase activity	0.00504479	16	29
translational initiation	0.00511387	115	32
transport	0.00564948	1844	34
positive regulation of apoptotic process	0.00599732	232	34
DNA replication-independent nucleosome assembly	0.00704352	25	28
collagen catabolic process	0.00711912	39	30
skeletal system development	0.00924907	105	33
viral entry into host cell	0.00944882	16	24
response to virus	0.00946487	94	34
Ras protein signal transduction	0.00981643	56	32
sphingolipid biosynthetic process	0.0116295	24	23
COPII vesicle coating	0.0123975	14	28
endoplasmic reticulum lumen	0.0123975	83	33
regulation of interferon-gamma-mediated signaling pathway	0.0127453	14	26
glucose transport	0.0128101	42	32
cell-cell junction organization	0.0134184	39	30
nucleotide-excision repair, DNA damage removal	0.0140406	13	27
glycosaminoglycan catabolic process	0.0150112	15	22
lipid binding	0.0165494	279	34
regulation of acetyl-CoA biosynthetic process from pyruvate	0.0171959	11	23
modulation by virus of host morphology or physiology	0.0171959	11	28
activation of phospholipase C activity	0.0183347	30	33
regulation of apoptotic process	0.0184226	142	33
interaction with host	0.0215015	18	26
protein targeting to mitochondrion	0.0215015	42	28
muscle cell differentiation	0.0222602	26	30
endocytic vesicle membrane	0.0255836	31	28
xenobiotic metabolic process	0.025898	55	28
cellular response to glucagon stimulus	0.0259925	21	26
apoptotic process	0.0260452	432	34
interferon-gamma-mediated signaling pathway	0.0280549	42	30
negative regulation of megakaryocyte differentiation	0.0317502	16	18
glycosaminoglycan biosynthetic process	0.0323791	25	26
activation of protein kinase A activity	0.0323988	11	23
plasma membrane organization	0.036345	61	30
phagosome maturation	0.0368395	22	28
cellular response to hypoxia	0.0402564	77	32
negative regulation of epidermal growth factor receptor signaling pathway	0.0427507	29	30
dermatan sulfate biosynthetic process	0.0480797	9	20

## Sheet: Danio rerio
GO Category	p-value	number of genes	number of miRNAs
biological_process	<1e-325	249	37
molecular_function	<1e-325	241	37
cellular_component	<1e-325	353	37
protein binding	<1e-325	662	39
posterior lateral line neuromast development	0.00299775	4	7
ectodermal placode formation	0.00919883	3	4
atrial cardiac muscle tissue development	0.0105233	2	6
optokinetic behavior	0.0201991	4	5
fin regeneration	0.0229074	8	18
spinal cord radial glial cell differentiation	0.0294118	2	1
dorsal motor nucleus of vagus nerve development	0.0294118	2	3
nucleate erythrocyte development	0.0294118	2	3
negative regulation of nodal signaling pathway involved in determination of lateral mesoderm left/right asymmetry	0.0294118	2	3
myelination of anterior lateral line nerve axons	0.0294118	2	4
myelination of posterior lateral line nerve axons	0.0294118	2	4
otic placode formation	0.0310703	5	8
